# Supplementary material for: Meta-analysis of Arabidopsis thaliana microarray data in relation to heat stress response
Source: Front Plant Sci. 2023 Dec 19;14:1250728. doi: 10.3389/fpls.2023.1250728 (PMC10758499; doi:10.3389/fpls.2023.1250728)
Supplement: Supplementary file 2 [file Table_2.xlsx]

## Sheet: Filter_Positive_genesdatahet
List of selected DEGs with effect size and p-values for each gene obtained in the first meta-analysis (keeping mutant samples) without removing heterogeneous DEGs
ORF of DEGs	effectSize	effectSizeStandardError	effectSizePval	effectSizeFDR	tauSquared	numStudies	cochranesQ	heterogeneityPval
At2g07693	1.70947	0.183837	1.42011e-20	6.49049e-17	0	19	17.2935	0.503021
At2g07721	1.65885	0.181251	5.5758e-20	1.59273e-16	0	19	15.3031	0.641063
orf116	1.64614	0.181607	1.25398e-19	2.87944e-16	0	19	17.6408	0.47954
nad7	1.65509	0.193183	1.05761e-17	1.61124e-14	0.0684499	19	19.9592	0.335123
At5g18100	1.95445	0.228329	1.13042e-17	1.61453e-14	0.195456	19	22.9565	0.192268
At2g07736	1.98873	0.232603	1.23201e-17	1.65611e-14	0.192451	19	22.6708	0.203558
orf109	1.84632	0.218975	3.40825e-17	4.32697e-14	0.150319	19	21.8623	0.238158
At5g58200	1.71847	0.20461	4.51156e-17	4.90944e-14	0.114965	19	21.2091	0.268997
At2g33740	1.98688	0.241819	2.09712e-16	1.65253e-13	0.262797	19	24.4911	0.139587
At3g13235	1.39459	0.172235	5.63252e-16	4.29048e-13	0	19	15.5961	0.620712
At4g03120	1.39372	0.172221	5.83737e-16	4.30308e-13	0	19	15.6257	0.618655
orf107g	2.49452	0.311964	1.28315e-15	7.92503e-13	0.665951	19	31.5976	0.0245239
orf106d	1.80559	0.226719	1.66579e-15	9.76067e-13	0.199527	19	23.2187	0.182324
orf107f	2.23728	0.284696	3.88809e-15	1.77701e-12	0.486831	19	28.8376	0.0504005
At5g65900	2.24626	0.285931	3.96735e-15	1.77769e-12	0.4977	19	29.0995	0.0471765
At3g12300	1.51347	0.193135	4.639e-15	1.92746e-12	0.0659515	19	19.9026	0.338329
At2g19560	1.32131	0.169212	5.78313e-15	2.27855e-12	0	19	15.7462	0.610254
At5g42470	1.9215	0.248023	9.38863e-15	3.30075e-12	0.293419	19	25.277	0.117475
At5g43330	2.40789	0.3111	9.94671e-15	3.36784e-12	0.668286	19	32.1704	0.0209871
At1g33500	1.27658	0.165823	1.37731e-14	4.49632e-12	0	19	12.7462	0.806425
At5g16260	1.98092	0.260503	2.86602e-14	8.85059e-12	0.387348	19	27.502	0.0700486
At2g34040	2.18115	0.287279	3.13911e-14	9.43882e-12	0.527745	19	30.0178	0.0372734
At5g64180	1.90389	0.250859	3.21248e-14	9.53399e-12	0.324386	19	26.2737	0.0936621
At4g17130	1.2626	0.168489	6.69786e-14	1.76507e-11	0	19	17.6352	0.479917
At1g32870	1.85071	0.24726	7.16124e-14	1.83875e-11	0.301248	19	25.5516	0.11046
At1g73040	1.22995	0.164902	8.73969e-14	2.19472e-11	0	19	11.5922	0.867562
orf119	1.44069	0.193558	9.82953e-14	2.43205e-11	0.0821486	19	20.4539	0.307853
At1g60970	1.28981	0.173987	1.23238e-13	2.96445e-11	0.0282714	19	18.9271	0.396323
At4g35860	2.14029	0.288856	1.26751e-13	3.0043e-11	0.512182	19	29.7932	0.0395065
At3g62190	1.66796	0.225248	1.3118e-13	3.0589e-11	0.255275	19	25.2667	0.117744
At1g27385	1.36602	0.184884	1.48498e-13	3.39347e-11	0.0573889	19	19.7801	0.345334
At1g03180	1.9905	0.270058	1.69829e-13	3.80483e-11	0.445904	19	28.9734	0.0487053
At5g09570	1.21283	0.165017	1.9856e-13	4.40533e-11	0	19	15.6974	0.613658
orf121a	1.50273	0.206486	3.39752e-13	7.0582e-11	0.139966	19	22.1063	0.227301
At1g08460	2.09579	0.288058	3.4497e-13	7.10204e-11	0.510552	19	29.8659	0.0387709
At2g07718	2.60839	0.359894	4.24046e-13	8.3537e-11	0.992049	19	38.1295	0.00372341
At1g03860	1.98105	0.274436	5.2514e-13	1.02568e-10	0.479306	19	29.8633	0.0387968
At2g07725	3.06658	0.425518	5.73266e-13	1.09436e-10	1.469	19	43.3408	0.000716088
At1g27820	1.1413	0.159566	8.52136e-13	1.53986e-10	0	19	5.03034	0.998812
At5g58070	2.78734	0.389734	8.55776e-13	1.53986e-10	1.27869	19	41.3527	0.0013607
At2g07706	2.1575	0.302032	9.11167e-13	1.62672e-10	0.632995	19	32.7877	0.017705
orf101a	1.93701	0.271583	9.87042e-13	1.73507e-10	0.500605	19	30.7091	0.0310969
At1g65350	1.27026	0.17821	1.01935e-12	1.77817e-10	0.0418894	19	19.3538	0.370349
At1g50400	1.35721	0.190521	1.05075e-12	1.81907e-10	0.110114	19	21.5503	0.252564
orf154	1.98351	0.278686	1.10028e-12	1.87638e-10	0.491269	19	30.1568	0.0359492
At4g39235	2.5303	0.356667	1.30032e-12	2.18492e-10	1.05196	19	40.061	0.00204771
nad3	2.94482	0.418273	1.91639e-12	3.08404e-10	1.44653	19	43.4203	0.000697715
At2g07739	2.57166	0.365765	2.05193e-12	3.27907e-10	1.07569	19	39.7757	0.00223906
At5g67290	1.5158	0.215935	2.22373e-12	3.43356e-10	0.195764	19	23.7308	0.164046
At4g27370	1.15905	0.165295	2.34936e-12	3.53208e-10	0	19	17.2971	0.502775
At5g54940	3.0184	0.430912	2.47539e-12	3.69724e-10	1.56492	19	45.4053	0.000362054
At2g07676	2.51457	0.359503	2.66055e-12	3.94798e-10	1.06009	19	40.0635	0.00204612
At3g62560	1.68546	0.24114	2.7579e-12	4.03996e-10	0.315514	19	26.6994	0.084809
At2g07734	2.92539	0.418968	2.90216e-12	4.22421e-10	1.48968	19	45.1343	0.000396304
At1g72800	2.11732	0.30366	3.10973e-12	4.41389e-10	0.669656	19	33.8488	0.0131479
At2g01230	1.115	0.159937	3.13543e-12	4.42289e-10	0	19	13.3226	0.772066
At4g30390	2.35986	0.339195	3.46995e-12	4.80577e-10	0.885971	19	37.2975	0.00479209
At2g07728	2.36579	0.341074	4.02504e-12	5.42989e-10	0.924945	19	38.1426	0.0037085
At2g02230	1.52263	0.219547	4.05279e-12	5.42989e-10	0.231544	19	24.8243	0.129834
At3g03310	3.06671	0.44222	4.06808e-12	5.42989e-10	1.97675	19	52.7612	2.85641e-05
At5g57880	1.13472	0.163642	4.08691e-12	5.42989e-10	0	19	16.3182	0.57035
At5g11100	2.26717	0.328812	5.38522e-12	6.72475e-10	0.903103	19	38.5054	0.00331872
orf145b	1.16662	0.169937	6.64814e-12	7.99596e-10	0.0168337	19	18.5618	0.419259
At5g09390	1.65161	0.24085	7.01044e-12	8.30065e-10	0.34874	19	27.7536	0.0659055
At3g10390	1.22285	0.178445	7.24072e-12	8.52912e-10	0.0593216	19	19.9915	0.333296
At4g02430	1.82832	0.267079	7.61447e-12	8.87786e-10	0.439401	19	29.5465	0.0420959
At5g03560	2.12582	0.31102	8.20051e-12	9.32329e-10	0.671865	19	33.6319	0.0139799
At1g70810	1.4489	0.212097	8.4152e-12	9.52001e-10	0.197041	19	24.0241	0.15424
At2g07687	3.51538	0.51474	8.52589e-12	9.59772e-10	2.45559	19	55.2183	1.18327e-05
orf120	1.54355	0.22633	9.11041e-12	1.00953e-09	0.23309	19	24.6816	0.13394
At2g07724	1.26929	0.186148	9.18671e-12	1.00953e-09	0.0742232	19	20.3699	0.312382
At2g07692	1.39629	0.204902	9.46463e-12	1.03486e-09	0.152266	19	22.6668	0.203719
At5g42220	1.85347	0.272024	9.51491e-12	1.0354e-09	0.449115	19	29.5341	0.0422302
orf106b	1.79159	0.26312	9.82767e-12	1.05935e-09	0.4317	19	29.3652	0.0440942
At4g16240	1.10926	0.162928	9.87649e-12	1.05961e-09	0	19	13.9693	0.73109
At3g03270	2.66879	0.39292	1.10449e-11	1.16851e-09	1.29635	19	43.0583	0.000785178
At3g24100	2.35887	0.348142	1.23889e-11	1.28816e-09	1.02421	19	40.4136	0.00183277
orf127	1.22875	0.181404	1.25666e-11	1.29649e-09	0.0593415	19	19.9322	0.33665
At4g28830	1.42208	0.209957	1.2595e-11	1.29649e-09	0.169274	19	23.0763	0.187674
At5g27860	1.25258	0.185287	1.37783e-11	1.38706e-09	0.100027	19	21.3783	0.260757
At2g02750	1.58968	0.23545	1.46152e-11	1.45211e-09	0.27888	19	25.8942	0.102202
At3g51500	1.88856	0.280518	1.66878e-11	1.5956e-09	0.53497	19	31.6081	0.0244544
At5g62020	2.07388	0.308102	1.68332e-11	1.60281e-09	0.665924	19	33.6093	0.0140695
orf118	2.61057	0.388071	1.7315e-11	1.64184e-09	1.31891	19	44.5398	0.000482772
At2g38340	1.7778	0.264555	1.81793e-11	1.7026e-09	0.44593	19	29.7217	0.0402414
At4g30480	1.35897	0.202351	1.86883e-11	1.73979e-09	0.162567	19	23.1215	0.185962
At3g03320	2.15858	0.321748	1.96066e-11	1.7994e-09	0.759309	19	35.5758	0.00799278
At1g74230	2.20031	0.328392	2.08067e-11	1.8868e-09	0.906444	19	39.0048	0.00284542
At2g07677	2.8807	0.430065	2.10885e-11	1.9048e-09	1.62971	19	48.5724	0.000123715
At4g08230	2.15769	0.322346	2.17613e-11	1.95783e-09	0.736652	19	34.8244	0.00994499
At2g27200	1.46392	0.218804	2.22357e-11	1.98488e-09	0.245069	19	25.4484	0.113055
orf107e	2.30599	0.344775	2.25612e-11	2.0061e-09	1.01839	19	41.0042	0.00152037
orf184	1.26965	0.190421	2.60057e-11	2.29452e-09	0.0911189	19	20.893	0.284846
At1g53280	1.154	0.173104	2.61895e-11	2.30185e-09	0.0262287	19	18.8644	0.400217
At3g43160	1.43637	0.215486	2.63389e-11	2.30612e-09	0.223745	19	24.7806	0.13108
At5g40930	2.2247	0.333859	2.67226e-11	2.33079e-09	0.949982	19	39.2917	0.00260345
At5g38895	2.12577	0.31926	2.76794e-11	2.39594e-09	0.713357	19	34.8329	0.00992069
At5g39510	1.07799	0.162179	2.99342e-11	2.58135e-09	0	19	17.6088	0.481689
orf102	1.07121	0.161379	3.18261e-11	2.72394e-09	0	19	13.7889	0.742746
At3g12580	3.55177	0.535645	3.33814e-11	2.8253e-09	2.45867	19	54.9938	1.28325e-05
At1g21550	3.38103	0.509961	3.35731e-11	2.83104e-09	2.0711	19	51.4968	4.46867e-05
At2g27790	1.0644	0.160582	3.3943e-11	2.85171e-09	0	19	11.1946	0.885918
At1g27590	1.43452	0.216686	3.58608e-11	2.97997e-09	0.214955	19	24.5163	0.13883
At5g22480	2.54349	0.384298	3.62794e-11	3.00383e-09	1.21942	19	43.2106	0.000747171
At2g07727	3.29002	0.497414	3.73414e-11	3.0806e-09	2.27484	19	54.4982	1.5343e-05
orf100c	1.38854	0.210061	3.83878e-11	3.12835e-09	0.206579	19	24.3987	0.142395
At2g29480	1.0659	0.161269	3.85734e-11	3.12835e-09	0	19	14.0659	0.724783
orf105a	2.74436	0.415224	3.86048e-11	3.12835e-09	1.60074	19	49.6059	8.65635e-05
At5g66090	2.78886	0.422061	3.90265e-11	3.15135e-09	1.52744	19	47.8284	0.000159662
At2g30480	1.52235	0.230433	3.93579e-11	3.15773e-09	0.277344	19	26.1048	0.0973865
orf107c	2.54819	0.386095	4.11433e-11	3.27218e-09	1.29773	19	44.4011	0.000505424
At2g07715	2.90443	0.440095	4.12387e-11	3.27218e-09	1.71512	19	50.6984	5.9149e-05
orf145c	2.56221	0.388657	4.32585e-11	3.40877e-09	1.32129	19	45.0412	0.000408769
At3g31970	1.06445	0.16162	4.51427e-11	3.54087e-09	0	19	13.5979	0.754905
At2g26000	1.9123	0.290367	4.52449e-11	3.54087e-09	0.634406	19	34.1241	0.0121582
matR	2.74926	0.417561	4.57686e-11	3.56964e-09	1.61561	19	48.9395	0.000109017
At1g15230	1.63011	0.248221	5.12797e-11	3.959e-09	0.365028	19	28.1937	0.0591687
At3g47490	1.51088	0.230066	5.12806e-11	3.959e-09	0.257664	19	25.5151	0.111374
orf215a	2.1602	0.329003	5.17216e-11	3.9796e-09	0.855128	19	37.7466	0.00418361
orf157	1.5511	0.236341	5.27492e-11	4.02927e-09	0.315701	19	27.1683	0.0758922
At2g07698	4.11126	0.626942	5.46625e-11	4.14312e-09	3.59292	19	67.4652	1.20727e-07
orf110a	2.59733	0.396096	5.47773e-11	4.14312e-09	1.50238	19	48.5435	0.000124951
At3g58460	1.06669	0.162685	5.49833e-11	4.14312e-09	0	19	17.3315	0.500437
At1g65430	1.33682	0.203895	5.51159e-11	4.14312e-09	0.170227	19	23.3984	0.175742
At3g48880	1.56842	0.239562	5.86844e-11	4.34893e-09	0.324814	19	27.3198	0.0731895
At3g22090	1.58126	0.241663	6.01938e-11	4.43726e-09	0.341879	19	27.7669	0.0656929
orf149	2.90355	0.444161	6.26964e-11	4.57586e-09	1.89805	19	52.771	2.8465e-05
At2g07672	1.77564	0.271639	6.2875e-11	4.57586e-09	0.496335	19	30.9811	0.0289324
orf101b	3.42893	0.525666	6.89091e-11	4.96754e-09	2.58682	19	60.1702	1.92044e-06
At5g01350	2.02769	0.311148	7.18163e-11	5.12858e-09	0.740661	19	36.2347	0.00658306
At3g63320	1.04732	0.160881	7.52055e-11	5.32073e-09	0	19	14.8537	0.671988
At3g28210	2.93774	0.451549	7.72141e-11	5.42922e-09	1.74921	19	51.1072	5.12503e-05
nad4	1.73405	0.26661	7.81713e-11	5.46291e-09	0.469949	19	30.7146	0.0310517
cox1	3.24621	0.499174	7.86458e-11	5.4684e-09	2.28604	19	54.4599	1.55564e-05
At1g76220	1.03336	0.15892	7.90507e-11	5.47414e-09	0	19	9.22435	0.954317
At1g13340	1.03897	0.159807	7.9579e-11	5.49408e-09	0	19	17.794	0.469301
At1g66500	2.33255	0.35889	8.06715e-11	5.53605e-09	1.01368	19	40.5164	0.00177432
At4g02690	1.40104	0.215614	8.1437e-11	5.57185e-09	0.195923	19	23.9154	0.157819
At2g07741	3.66381	0.564153	8.33921e-11	5.68859e-09	3.00959	19	60.7611	1.54055e-06
At3g53970	2.02824	0.312564	8.63823e-11	5.85759e-09	0.799085	19	36.877	0.00543717
At1g10260	2.24763	0.346638	8.92621e-11	6.01716e-09	1.04575	19	41.5505	0.0012774
At1g09140	2.64204	0.408152	9.59675e-11	6.38376e-09	1.36048	19	44.3854	0.000508051
mitochondria.1	3.60718	0.55768	9.91848e-11	6.56977e-09	3.07667	19	63.4996	5.49772e-07
At5g41090	1.05222	0.162708	1.00011e-10	6.58628e-09	0	19	13.7249	0.746837
ccb206	2.67679	0.414073	1.01602e-10	6.67189e-09	1.58408	19	49.1852	0.000100145
At3g24820	1.02991	0.159379	1.03321e-10	6.746e-09	0	19	15.3509	0.637748
At4g14385	2.08978	0.323469	1.04347e-10	6.79357e-09	0.90744	19	40.0179	0.00207556
At5g13880	1.32342	0.205	1.07721e-10	6.99329e-09	0.175549	19	23.5528	0.170232
At5g59820	2.12511	0.329497	1.12173e-10	7.20049e-09	0.81698	19	36.7567	0.00563643
At3g27100	1.89248	0.293706	1.16788e-10	7.41344e-09	0.689709	19	35.8446	0.00738659
cox2	3.95073	0.613811	1.22346e-10	7.7278e-09	3.83316	19	70.6222	3.54547e-08
At1g70590	1.79461	0.278844	1.22755e-10	7.7278e-09	0.575972	19	33.4027	0.0149121
At2g07707	3.68457	0.572707	1.24607e-10	7.82286e-09	3.11806	19	64.6613	3.5362e-07
At3g46460	1.27813	0.198704	1.25638e-10	7.85696e-09	0.162477	19	23.3165	0.178719
At4g21580	2.76826	0.430715	1.30041e-10	8.03163e-09	1.85534	19	54.0309	1.8149e-05
orf114	2.98382	0.4645	1.32977e-10	8.19081e-09	1.99832	19	53.7889	1.97935e-05
orf25	3.70687	0.577339	1.35718e-10	8.31479e-09	3.14003	19	65.3698	2.69862e-07
At1g59860	3.67105	0.571981	1.37961e-10	8.39904e-09	2.71216	19	56.8015	6.65513e-06
nad5.1	4.00866	0.624777	1.39775e-10	8.47249e-09	3.62079	19	68.9038	6.92084e-08
At1g18030	1.24432	0.19396	1.40505e-10	8.4854e-09	0.134286	19	22.4383	0.213104
At5g57300	1.41763	0.220984	1.4073e-10	8.4854e-09	0.242111	19	25.2592	0.117942
At3g15040	1.04211	0.162623	1.47307e-10	8.82453e-09	0	19	16.0781	0.587095
At1g80670	1.55578	0.24279	1.47513e-10	8.82453e-09	0.364445	19	28.5918	0.0536022
orf143	2.23137	0.348295	1.48864e-10	8.88208e-09	1.06592	19	42.6206	0.000905137
At2g07696	2.74848	0.429348	1.53852e-10	9.15581e-09	1.64277	19	49.8639	7.91445e-05
At3g13860	2.21966	0.347341	1.65424e-10	9.77301e-09	1.05074	19	42.3329	0.000993394
At2g47710	1.9821	0.310195	1.66036e-10	9.77899e-09	0.816443	19	38.5007	0.00332348
At5g59300	1.02096	0.15983	1.68326e-10	9.88842e-09	0	19	14.1525	0.719097
At2g47180	4.11534	0.644388	1.69805e-10	9.94972e-09	3.70379	19	69.3101	5.91076e-08
At4g24280	2.41387	0.378136	1.72966e-10	1.0109e-08	1.11423	19	41.9422	0.00112663
At5g28540	2.64852	0.414958	1.74072e-10	1.01477e-08	1.59828	19	50.3191	6.75369e-05
At5g19480	2.01554	0.315968	1.78308e-10	1.03682e-08	0.764363	19	36.6932	0.00574434
At3g63060	1.03305	0.16197	1.79339e-10	1.04017e-08	0	19	17.4632	0.491502
At1g54830	1.88717	0.295934	1.80584e-10	1.04474e-08	0.610431	19	33.6918	0.0137453
At5g56630	1.78132	0.279552	1.86506e-10	1.07627e-08	0.593176	19	33.8856	0.0130115
At2g21150	1.82479	0.28664	1.93848e-10	1.10922e-08	0.598248	19	33.68	0.0137912
At5g40490	1.13591	0.178534	1.98568e-10	1.13159e-08	0.0596131	19	20.012	0.332145
At5g42300	1.94208	0.305355	2.01641e-10	1.14625e-08	0.800032	19	38.1448	0.00370602
At1g01930	1.74606	0.274562	2.02505e-10	1.1483e-08	0.590023	19	33.9227	0.0128751
At4g11560	1.1919	0.187635	2.12224e-10	1.19158e-08	0.121345	19	22.1711	0.224478
At3g17110	2.00412	0.31556	2.13952e-10	1.19572e-08	0.761756	19	36.5945	0.00591588
nad4L	3.63955	0.573106	2.1453e-10	1.19572e-08	3.12626	19	67.0673	1.40728e-07
At2g17900	2.29208	0.361029	2.17092e-10	1.20219e-08	1.06064	19	41.5015	0.00129757
At3g57810	2.38155	0.375329	2.22086e-10	1.22587e-08	1.13007	19	42.7751	0.000860898
At4g10330	2.57324	0.40576	2.27136e-10	1.24729e-08	1.4515	19	48.6965	0.000118542
At4g22220	1.15033	0.181568	2.36496e-10	1.28983e-08	0.0742193	19	20.5014	0.305312
At4g39110	1.00788	0.159288	2.49364e-10	1.35355e-08	0	19	13.9116	0.734838
At2g33700	2.02482	0.320114	2.52713e-10	1.36203e-08	0.783479	19	37.0493	0.00516359
orf215b	3.1145	0.49242	2.53417e-10	1.36261e-08	2.38862	19	61.5603	1.14214e-06
At2g19310	3.6801	0.581925	2.5486e-10	1.36715e-08	2.80503	19	60.6429	1.61005e-06
orf106f	3.69115	0.583815	2.57419e-10	1.37764e-08	3.16492	19	67.1536	1.36131e-07
At3g06790	1.01204	0.160261	2.70247e-10	1.4362e-08	0.00212311	19	18.0772	0.450577
ccb452	2.9897	0.474373	2.93048e-10	1.53243e-08	2.09768	19	54.8659	1.34392e-05
orf294	3.42888	0.544496	3.02769e-10	1.56891e-08	2.84709	19	64.2797	4.08893e-07
At2g07675	3.62596	0.576221	3.12108e-10	1.61e-08	3.11665	19	66.8142	1.55125e-07
At2g07695	2.56321	0.407916	3.30673e-10	1.69131e-08	1.48084	19	48.1479	0.000143127
At5g12030	4.58991	0.730459	3.30831e-10	1.69131e-08	4.96714	19	79.035	1.26348e-09
At2g36220	1.50797	0.240068	3.35434e-10	1.70012e-08	0.327759	19	27.479	0.0704393
nad9	4.04964	0.644703	3.3553e-10	1.70012e-08	4.08346	19	75.5939	4.99811e-09
At4g33930	1.44583	0.230394	3.48559e-10	1.75834e-08	0.29144	19	26.6964	0.0848677
At2g41170	2.20608	0.351776	3.58159e-10	1.79883e-08	1.00062	19	40.8562	0.00159347
At4g22740	2.56084	0.40855	3.65436e-10	1.82335e-08	1.38586	19	45.6817	0.000330098
nad5.2	4.02873	0.643233	3.7701e-10	1.877e-08	3.83724	19	71.3326	2.68547e-08
At2g20560	3.66299	0.585039	3.82278e-10	1.89909e-08	3.07353	19	64.2806	4.08748e-07
At5g53120	1.71531	0.274466	4.11456e-10	2.03519e-08	0.504993	19	31.9081	0.0225442
At1g77440	1.95511	0.312917	4.15681e-10	2.04723e-08	0.814012	19	38.1901	0.00365514
At5g06960	1.50918	0.241659	4.23603e-10	2.08176e-08	0.387158	19	29.3233	0.0445682
At2g07719	3.04925	0.48862	4.36036e-10	2.12912e-08	2.11672	19	57.0924	5.98368e-06
At4g26270	2.54747	0.408404	4.44249e-10	2.1646e-08	1.31407	19	44.6612	0.000463748
ccb203	3.27502	0.525266	4.51851e-10	2.19696e-08	2.63615	19	62.8306	7.08065e-07
At4g31410	1.30318	0.209139	4.62957e-10	2.24142e-08	0.208578	19	24.7258	0.132657
At1g21350	1.62056	0.260206	4.72476e-10	2.27785e-08	0.430753	19	30.3119	0.034522
At5g04340	2.4315	0.39091	4.96847e-10	2.38028e-08	1.36208	19	48.3239	0.000134742
At2g07701	2.94577	0.47372	5.02352e-10	2.38664e-08	2.03566	19	55.9021	9.23512e-06
At1g61340	2.17505	0.350473	5.43279e-10	2.56509e-08	0.984839	19	40.1078	0.00201783
At1g15860	1.86377	0.300997	5.94128e-10	2.77648e-08	0.759532	19	37.7087	0.00423196
orf204	2.40508	0.388653	6.08376e-10	2.83149e-08	1.33464	19	46.6423	0.000238939
At1g02450	1.07113	0.173368	6.4776e-10	2.99648e-08	0.047784	19	19.6676	0.351842
At2g07722	3.22324	0.521736	6.49518e-10	2.99681e-08	2.5027	19	60.5698	1.65464e-06
At2g42270	2.26563	0.36716	6.80004e-10	3.12037e-08	1.13933	19	43.7217	0.000632135
At3g24500	3.55888	0.576881	6.86508e-10	3.12511e-08	2.88415	19	63.1213	6.34401e-07
orf113	3.36268	0.545655	7.1537e-10	3.23554e-08	2.92727	19	67.4507	1.21403e-07
At4g29770	2.31741	0.376394	7.41891e-10	3.33734e-08	1.13517	19	43.7828	0.000619587
orf110b	3.69429	0.600392	7.59653e-10	3.40384e-08	3.35662	19	71.596	2.42216e-08
orf275	3.00236	0.488074	7.67729e-10	3.42659e-08	2.28379	19	60.0287	2.02431e-06
At4g23493	4.05336	0.659193	7.79864e-10	3.47397e-08	4.40426	19	79.7581	9.44611e-10
At2g07702	2.58278	0.420736	8.31902e-10	3.68423e-08	1.51279	19	48.5938	0.000122805
At1g59980	1.89127	0.308142	8.37478e-10	3.70175e-08	0.709819	19	35.6645	0.00778772
At1g12470	1.2626	0.20578	8.47916e-10	3.72626e-08	0.202238	19	24.5745	0.137092
At4g33690	1.4709	0.240312	9.30995e-10	4.0524e-08	0.384816	19	29.4648	0.042986
At1g64200	1.84311	0.301333	9.56318e-10	4.12336e-08	0.67209	19	35.42	0.00836536
At5g03030	1.9332	0.316492	1.00749e-09	4.31953e-08	0.810897	19	37.9496	0.0039332
At5g04750	1.83574	0.300739	1.03375e-09	4.42383e-08	0.685758	19	35.6885	0.00773312
At1g07910	1.3659	0.224025	1.08034e-09	4.58883e-08	0.308071	19	27.7115	0.0665831
At3g08690	2.47013	0.405321	1.09942e-09	4.65259e-08	1.38133	19	47.3068	0.000190737
At5g64510	3.73156	0.612857	1.13762e-09	4.76133e-08	3.31447	19	69.0415	6.56065e-08
At1g29260	2.07494	0.341068	1.17464e-09	4.87167e-08	0.97041	19	41.803	0.00117814
At3g12140	1.12242	0.184537	1.18439e-09	4.90321e-08	0.090146	19	21.0627	0.276259
At5g25450	4.38331	0.721361	1.22875e-09	5.07302e-08	4.58398	19	78.6457	1.4772e-09
At2g02730	1.42864	0.235463	1.30012e-09	5.33043e-08	0.348431	19	28.5835	0.0537136
orf240a	3.88978	0.641116	1.30158e-09	5.33043e-08	3.64644	19	70.0848	4.37247e-08
At4g11740	2.84496	0.46897	1.30813e-09	5.34766e-08	1.93259	19	56.0099	8.88048e-06
At4g22410	1.18737	0.195826	1.33286e-09	5.43902e-08	0.135578	19	22.446	0.212784
At4g03430	2.54245	0.419712	1.38162e-09	5.61184e-08	1.56214	19	50.9993	5.32295e-05
At5g04850	1.31202	0.216604	1.38503e-09	5.61184e-08	0.247975	19	25.8021	0.104369
At5g15090	2.03541	0.336087	1.39379e-09	5.62735e-08	0.949303	19	40.7106	0.00166868
At1g65980	2.58872	0.427592	1.41129e-09	5.67797e-08	1.47573	19	48.3849	0.000131949
At3g63310	2.86886	0.475043	1.5492e-09	6.15692e-08	1.99399	19	55.6588	1.0088e-05
At3g59800	1.01924	0.168841	1.57338e-09	6.23048e-08	0.0413098	19	19.4976	0.361805
At5g58110	2.60789	0.432028	1.57589e-09	6.23048e-08	1.53157	19	48.3645	0.000132878
At5g41610	1.46303	0.242466	1.59981e-09	6.31413e-08	0.3617	19	28.774	0.0512118
At1g68930	1.42578	0.236519	1.65811e-09	6.4881e-08	0.322022	19	27.6362	0.0678111
At1g61780	1.37865	0.228712	1.66092e-09	6.4881e-08	0.294702	19	27.0615	0.0778499
At1g02980	1.32802	0.220656	1.76023e-09	6.8643e-08	0.251531	19	25.8829	0.102466
At5g48570	3.55794	0.591283	1.77326e-09	6.89634e-08	2.9384	19	63.3667	5.7816e-07
At1g65660	1.37615	0.229131	1.9023e-09	7.34315e-08	0.340287	19	28.636	0.0530131
At5g64950	1.84158	0.306761	1.93325e-09	7.43748e-08	0.711536	19	36.3354	0.00638963
orf135b	2.60627	0.434167	1.93809e-09	7.44355e-08	1.7585	19	54.2157	1.69839e-05
At2g13960	1.72462	0.287377	1.95789e-09	7.49442e-08	0.611612	19	34.7661	0.0101138
At1g36730	2.0045	0.334299	2.02058e-09	7.68292e-08	0.931711	19	41.123	0.00146401
At2g07705	2.82353	0.471142	2.06079e-09	7.82278e-08	1.98361	19	56.5398	7.32208e-06
orfX	2.29682	0.38345	2.10007e-09	7.91927e-08	1.22687	19	46.1375	0.000283274
orf106c	1.82846	0.30564	2.19875e-09	8.22354e-08	0.714548	19	36.6786	0.00576932
At1g68300	2.95682	0.494734	2.27868e-09	8.49468e-08	2.2453	19	59.2254	2.72789e-06
At3g48070	2.11936	0.354631	2.28348e-09	8.49871e-08	1.00086	19	41.4935	0.00130089
At4g05460	1.1863	0.198924	2.46796e-09	9.06717e-08	0.170587	19	23.7212	0.164375
At1g74240	1.98266	0.332836	2.57108e-09	9.41574e-08	0.927625	19	41.0768	0.0014857
At3g08990	1.41347	0.237413	2.62259e-09	9.58179e-08	0.357749	19	28.9325	0.0492103
At2g36460	2.60031	0.436796	2.63019e-09	9.58179e-08	1.52454	19	49.2065	9.94099e-05
At1g30480	2.30649	0.387443	2.63117e-09	9.58179e-08	1.25257	19	45.87	0.000309906
At5g56600	1.88295	0.316304	2.63319e-09	9.58179e-08	0.740396	19	37.3218	0.00475722
At1g68140	1.91168	0.321166	2.64369e-09	9.60471e-08	0.813558	19	38.3591	0.00347098
At4g03320	2.17493	0.365476	2.66609e-09	9.67073e-08	1.30904	19	48.2867	0.000136472
At4g00760	1.5285	0.256908	2.68767e-09	9.73354e-08	0.429086	19	30.493	0.0329203
At2g21940	2.08017	0.34966	2.69606e-09	9.74846e-08	0.968241	19	41.1569	0.0014483
At4g28390	2.91322	0.489784	2.71492e-09	9.80115e-08	2.49992	19	65.0486	3.05076e-07
At4g18400	1.55776	0.262251	2.85107e-09	1.02441e-07	0.552766	19	34.2687	0.0116668
At3g09460	2.18677	0.368469	2.94284e-09	1.05078e-07	1.32068	19	47.9382	0.00015378
orf251	3.58364	0.604565	3.07334e-09	1.08757e-07	3.88022	19	80.8954	5.97127e-10
At5g05220	1.9347	0.326903	3.25335e-09	1.13852e-07	0.794391	19	37.6988	0.0042447
At1g27330	1.89567	0.320437	3.30067e-09	1.15155e-07	0.915566	19	41.7066	0.00121512
At1g30200	1.32794	0.224666	3.40659e-09	1.17813e-07	0.252843	19	25.8011	0.104394
At3g59430	1.88661	0.319423	3.49868e-09	1.20591e-07	0.783905	19	37.9264	0.00396112
At1g09150	1.29754	0.22002	3.69358e-09	1.26368e-07	0.246836	19	25.7527	0.105548
At3g08970	3.35845	0.569486	3.69393e-09	1.26368e-07	2.65358	19	61.8776	1.01385e-06
At1g55805	1.07693	0.182628	3.70508e-09	1.26487e-07	0.0952591	19	21.3269	0.263241
At5g52640	3.35707	0.569313	3.70848e-09	1.26487e-07	2.7861	19	63.2109	6.13272e-07
At3g11020	2.0838	0.35345	3.73286e-09	1.27128e-07	0.965413	19	41.0897	0.0014796
At3g62840	1.37376	0.233173	3.82548e-09	1.29896e-07	0.388186	19	30.3002	0.0346283
At1g77000	2.3826	0.404625	3.89958e-09	1.32036e-07	1.28616	19	46.4336	0.000256383
At5g27720	1.05493	0.179155	3.90007e-09	1.32036e-07	0.0708636	19	20.4546	0.307814
At4g25340	2.78447	0.473222	4.00308e-09	1.34725e-07	2.02073	19	58.0939	4.14301e-06
At2g32340	1.30678	0.222171	4.05648e-09	1.36121e-07	0.280956	19	26.8581	0.0816967
At4g14070	1.10896	0.188559	4.07263e-09	1.36463e-07	0.100719	19	21.3684	0.261234
At3g30843	1.10933	0.188809	4.21782e-09	1.40504e-07	0.113462	19	21.8527	0.238591
At1g34160	1.23488	0.210192	4.22804e-09	1.40639e-07	0.239044	19	25.9481	0.100951
At1g01940	2.7715	0.471969	4.30019e-09	1.42211e-07	1.90675	19	54.528	1.51795e-05
At4g03240	1.39006	0.236811	4.36093e-09	1.43801e-07	0.36679	19	29.3056	0.0447696
At4g11835	2.02107	0.344387	4.39513e-09	1.44307e-07	1.0402	19	44.0572	0.000566145
At2g36740	1.46241	0.249394	4.52263e-09	1.48e-07	0.446839	19	31.2203	0.0271431
At1g74310	3.13328	0.534354	4.52705e-09	1.48e-07	2.35396	19	59.0384	2.92356e-06
At5g12110	3.32977	0.568448	4.69454e-09	1.52386e-07	2.62281	19	61.6135	1.11956e-06
At5g25060	1.20244	0.20531	4.72095e-09	1.53026e-07	0.214001	19	25.1987	0.119539
At1g50390	1.3417	0.229231	4.8266e-09	1.55788e-07	0.328662	19	28.3437	0.0570136
At4g21110	1.46357	0.250099	4.85775e-09	1.56351e-07	0.418376	19	30.5368	0.0325432
At4g13550	1.94938	0.333149	4.87512e-09	1.5669e-07	0.919727	19	41.4186	0.00133238
At1g72175	1.38182	0.2364	5.05763e-09	1.621e-07	0.36967	19	29.334	0.0444471
At3g28350	1.04249	0.178537	5.24868e-09	1.67752e-07	0.0747164	19	20.6157	0.299241
At2g37340	1.1442	0.19599	5.28141e-09	1.68563e-07	0.131431	19	22.3304	0.217648
At4g33440	1.92582	0.33024	5.49015e-09	1.74968e-07	0.980233	19	42.8576	0.000838165
At2g07681	3.0887	0.52999	5.61465e-09	1.77956e-07	2.76761	19	67.3952	1.24027e-07
At1g04960	1.51099	0.259293	5.63179e-09	1.78251e-07	0.484338	19	32.2886	0.0203186
At1g45976	1.84821	0.317223	5.66945e-09	1.79185e-07	0.89615	19	41.0469	0.00149989
rpl16.mitochondria	2.98432	0.512457	5.76093e-09	1.8112e-07	2.6577	19	64.8673	3.26922e-07
At5g18040	2.55386	0.439609	6.27069e-09	1.95709e-07	1.7092	19	53.9673	1.85679e-05
At1g67440	2.09664	0.36125	6.48142e-09	2.00424e-07	1.09346	19	44.4394	0.000499077
At5g64400	2.43844	0.420186	6.50425e-09	2.00858e-07	1.6303	19	53.956	1.8643e-05
At5g59830	1.68964	0.291318	6.63183e-09	2.03971e-07	0.680827	19	36.6578	0.00580524
At1g35660	2.11427	0.36474	6.76528e-09	2.07297e-07	1.07822	19	43.7456	0.000627201
At3g09480	1.50565	0.259801	6.81697e-09	2.08543e-07	0.55718	19	34.5301	0.010825
At1g78380	2.43141	0.419566	6.82946e-09	2.08645e-07	1.66437	19	53.5529	2.15381e-05
At5g08535	1.77621	0.306521	6.84213e-09	2.08754e-07	0.815557	19	39.3582	0.0025502
At1g13690	2.44543	0.422113	6.90088e-09	2.09985e-07	1.48156	19	49.9758	7.6121e-05
At1g66510	2.5046	0.43244	6.96451e-09	2.11547e-07	1.648	19	52.1758	3.51582e-05
At4g08590	1.8712	0.323087	6.97071e-09	2.11547e-07	1.02614	19	45.2212	0.000384991
orf131	1.7488	0.302	7.00766e-09	2.12386e-07	0.7949	19	39.5113	0.00243163
At5g10870	1.95396	0.337467	7.03504e-09	2.12933e-07	0.932938	19	41.8565	0.0011581
At5g02220	1.55217	0.268178	7.13027e-09	2.1553e-07	0.564132	19	34.5628	0.0107237
At1g21760	1.60179	0.276771	7.14792e-09	2.15779e-07	0.59136	19	34.7941	0.0100323
At1g24340	1.21423	0.209968	7.34202e-09	2.21345e-07	0.211312	19	24.8354	0.129517
At1g72660	3.27019	0.5657	7.43486e-09	2.23384e-07	2.89178	19	66.2744	1.90863e-07
At3g11050	1.08033	0.186884	7.43563e-09	2.23384e-07	0.112532	19	21.8913	0.236848
At3g63150	1.06873	0.184881	7.44138e-09	2.23384e-07	0.104452	19	21.6336	0.248659
At2g43630	2.50058	0.433108	7.76076e-09	2.32132e-07	1.59873	19	53.709	2.0368e-05
At5g40880	1.3935	0.241414	7.82146e-09	2.33642e-07	0.369076	19	29.1153	0.0469878
ccb382	1.34506	0.233095	7.90733e-09	2.35899e-07	0.324974	19	28.185	0.0592955
At1g62740	2.54092	0.440494	8.00586e-09	2.38527e-07	1.70636	19	52.9065	2.71247e-05
At5g37670	4.59499	0.797018	8.15466e-09	2.42045e-07	6.06908	19	90.921	9.86389e-12
At3g12510	1.85327	0.321458	8.15571e-09	2.42045e-07	0.908419	19	41.3816	0.00134822
At2g16590	1.0297	0.178755	8.39156e-09	2.48721e-07	0.0843964	19	21.0093	0.278943
At4g18140	1.3613	0.236732	8.90299e-09	2.62857e-07	0.353573	19	28.9519	0.0489697
At2g27580	2.39982	0.417428	8.97427e-09	2.64619e-07	1.53625	19	52.5656	3.06204e-05
At5g62520	2.08592	0.363027	9.14303e-09	2.67867e-07	1.22698	19	47.3259	0.000189503
At1g60830	1.06325	0.185145	9.31301e-09	2.72149e-07	0.12551	19	22.4803	0.211357
At3g10020	3.1465	0.548399	9.60189e-09	2.80233e-07	2.43505	19	61.8048	1.04197e-06
orf111d	3.09386	0.539425	9.72421e-09	2.8308e-07	2.99829	19	70.8775	3.20891e-08
At4g15680	2.45794	0.428743	9.87341e-09	2.86693e-07	1.73264	19	54.2192	1.69625e-05
At5g10695	3.33281	0.581431	9.92022e-09	2.87477e-07	2.77895	19	64.8571	3.28198e-07
At3g07740	1.0456	0.182415	9.92558e-09	2.87477e-07	0.100601	19	21.5511	0.252525
At2g30320	1.69436	0.29564	9.97547e-09	2.8836e-07	0.663895	19	36.1913	0.00666823
At3g08590	2.05551	0.358662	9.98132e-09	2.8836e-07	1.03275	19	42.1419	0.00105651
At5g25080	2.09775	0.366315	1.02446e-08	2.94477e-07	1.37421	19	51.2837	4.8167e-05
At5g61510	2.6365	0.460533	1.03496e-08	2.97121e-07	1.80118	19	54.4308	1.57198e-05
At1g02700	1.89859	0.331891	1.06198e-08	3.04115e-07	0.893149	19	40.6477	0.00170222
At5g05480	1.58426	0.277275	1.10568e-08	3.15442e-07	0.576795	19	34.5003	0.0109179
At4g00670	1.18819	0.20806	1.12445e-08	3.19829e-07	0.216077	19	25.2521	0.118128
At2g26590	1.49545	0.261965	1.13913e-08	3.23372e-07	0.515167	19	33.1581	0.01597
At4g27657	1.74708	0.306261	1.16661e-08	3.30092e-07	0.738429	19	37.7778	0.00414419
At3g23990	2.4458	0.42889	1.17975e-08	3.32816e-07	1.65395	19	53.8697	1.92289e-05
At3g17615	2.74116	0.481028	1.20833e-08	3.38806e-07	1.96176	19	56.2479	8.14394e-06
At1g14360	2.94257	0.516643	1.22965e-08	3.431e-07	2.55207	19	68.3003	8.74378e-08
At5g04610	2.26922	0.398552	1.2435e-08	3.457e-07	1.31626	19	48.5372	0.000125219
At3g59530	1.28035	0.225059	1.27814e-08	3.53181e-07	0.275491	19	26.725	0.0843008
At3g62480	1.31463	0.231252	1.30933e-08	3.60493e-07	0.317623	19	28.0166	0.0618029
At4g22670	2.02465	0.356171	1.31204e-08	3.60804e-07	1.02806	19	43.6297	0.000651496
At1g58150	1.27341	0.224049	1.31863e-08	3.61745e-07	0.304808	19	27.8152	0.0649237
At4g21980	1.51397	0.266424	1.32696e-08	3.63403e-07	0.541067	19	33.9697	0.0127044
At3g46230	4.28987	0.755021	1.33289e-08	3.63988e-07	5.01326	19	82.4364	3.19987e-10
At2g29500	4.13959	0.728575	1.33318e-08	3.63988e-07	4.51974	19	77.9782	1.93046e-09
At2g25110	1.84433	0.324822	1.36309e-08	3.70949e-07	0.941468	19	42.4775	0.000948049
At5g35520	1.74905	0.308046	1.36355e-08	3.70949e-07	0.769723	19	39.1665	0.00270649
At1g55530	2.70234	0.476394	1.40741e-08	3.81603e-07	1.88416	19	55.9994	8.91437e-06
At1g73380	1.80309	0.317959	1.42107e-08	3.83775e-07	0.784671	19	37.9345	0.00395135
At2g24100	2.40311	0.423779	1.42245e-08	3.83775e-07	1.48567	19	50.0424	7.43772e-05
At2g39020	1.9244	0.339499	1.44174e-08	3.87608e-07	1.06281	19	45.3267	0.000371678
At2g18780	1.83752	0.324508	1.49194e-08	3.99692e-07	0.910986	19	41.3607	0.00135724
At1g73250	1.22041	0.215626	1.51496e-08	4.04911e-07	0.25362	19	26.309	0.0929006
At1g33055	1.37408	0.242845	1.52924e-08	4.07859e-07	0.391428	19	29.933	0.0381027
At4g12410	2.02574	0.358127	1.54505e-08	4.1103e-07	1.03095	19	42.5254	0.00093347
At4g36960	1.0698	0.189261	1.58121e-08	4.19186e-07	0.131556	19	22.5834	0.207109
At1g14980	2.40837	0.426152	1.59124e-08	4.20869e-07	1.60136	19	54.381	1.60039e-05
At2g35900	1.71349	0.303267	1.60348e-08	4.23616e-07	0.750974	19	38.1286	0.00372441
At5g12020	3.93196	0.696015	1.61157e-08	4.25142e-07	4.0542	19	74.8687	6.66561e-09
At2g15790	2.27722	0.403112	1.61298e-08	4.25142e-07	1.54712	19	53.4052	2.27055e-05
At5g19280	1.04812	0.185634	1.64084e-08	4.30994e-07	0.121831	19	22.3244	0.217903
At1g04130	2.39778	0.424992	1.6816e-08	4.41193e-07	1.64935	19	53.6422	2.08606e-05
At5g47160	1.27567	0.226143	1.69085e-08	4.43112e-07	0.289292	19	27.2344	0.0747029
At1g54050	3.62017	0.64182	1.69587e-08	4.43918e-07	3.30404	19	69.0199	6.61591e-08
At5g59720	5.14008	0.911323	1.69815e-08	4.44005e-07	7.93634	19	108.679	5.55112e-15
At5g51440	3.07797	0.546343	1.7631e-08	4.5941e-07	2.48629	19	63.2921	5.94723e-07
At5g65490	2.0304	0.360432	1.76854e-08	4.60305e-07	1.21391	19	48.2747	0.000137035
orf111c	1.44095	0.256032	1.82332e-08	4.71874e-07	0.475432	19	32.4757	0.0192996
At4g21320	2.84454	0.505545	1.8371e-08	4.74366e-07	2.21537	19	58.3657	3.74836e-06
At5g40600	1.76298	0.313473	1.86545e-08	4.80059e-07	0.848934	19	41.0963	0.0014765
orf153a	1.49009	0.265203	1.9243e-08	4.94092e-07	0.511235	19	33.1957	0.0158031
At3g57880	2.37507	0.422771	1.93338e-08	4.95865e-07	1.56264	19	53.1973	2.4455e-05
At4g12400	3.26872	0.582011	1.95134e-08	4.9991e-07	2.74323	19	64.2188	4.18462e-07
At1g27730	1.69394	0.301687	1.96707e-08	5.03377e-07	0.792892	19	39.6931	0.00229761
At4g21310	1.54146	0.274568	1.97552e-08	5.04973e-07	0.562422	19	34.3173	0.0115057
At4g39520	2.02636	0.360964	1.97973e-08	5.05485e-07	1.13261	19	45.3472	0.00036915
At5g20060	1.46333	0.260704	1.98857e-08	5.07175e-07	0.51286	19	33.4951	0.0145296
At2g42680	1.35057	0.24094	2.07725e-08	5.27436e-07	0.415366	19	30.9637	0.0290668
At5g61190	1.45167	0.259005	2.08488e-08	5.28519e-07	0.462988	19	31.8152	0.0231207
At5g01990	2.1826	0.389422	2.08614e-08	5.28519e-07	1.23114	19	46.3284	0.000265642
At3g06420	1.45596	0.260168	2.19072e-08	5.53175e-07	0.54859	19	34.5298	0.0108258
At1g55310	2.31346	0.413508	2.20967e-08	5.5673e-07	1.47453	19	51.7097	4.14551e-05
nad6	4.28855	0.767142	2.26673e-08	5.69223e-07	5.26914	19	87.4016	4.21345e-11
At1g02090	2.47486	0.442866	2.29318e-08	5.73809e-07	1.63216	19	53.5973	2.11984e-05
At1g52560	3.31341	0.592936	2.29503e-08	5.73809e-07	3.11656	19	68.4816	8.15112e-08
At2g17390	1.03408	0.185224	2.36601e-08	5.88976e-07	0.117361	19	22.1681	0.224607
At5g15450	2.59863	0.465486	2.36927e-08	5.89147e-07	1.77554	19	53.8742	1.91975e-05
At2g21820	2.06067	0.369246	2.395e-08	5.94897e-07	1.24311	19	48.242	0.000138583
At2g40830	1.99753	0.358076	2.42574e-08	6.01878e-07	1.03635	19	44.0909	0.000559902
At5g24340	1.64976	0.295953	2.48401e-08	6.14334e-07	0.728815	19	38.0911	0.00376731
At1g07350	3.07878	0.553569	2.67186e-08	6.58655e-07	2.62084	19	65.5156	2.55243e-07
At5g05410	2.71894	0.489073	2.70742e-08	6.65269e-07	2.0667	19	59.0871	2.87131e-06
At2g02810	1.9002	0.341846	2.71883e-08	6.67354e-07	1.073	19	45.491	0.000351837
orf111b	2.28242	0.410707	2.7398e-08	6.70916e-07	1.61759	19	54.6984	1.4276e-05
At2g44170	1.94831	0.350956	2.83328e-08	6.89165e-07	1.00867	19	43.3216	0.000720587
At4g25130	2.44732	0.440853	2.83483e-08	6.89165e-07	1.55042	19	51.9231	3.84468e-05
At1g75860	2.07062	0.373636	2.9938e-08	7.21669e-07	1.32317	19	49.6187	8.61793e-05
At1g51710	1.61615	0.29196	3.10271e-08	7.44857e-07	0.749849	19	39.0405	0.0028142
At1g55300	2.18284	0.3947	3.19566e-08	7.63086e-07	1.24574	19	47.1212	0.000203151
At4g17250	2.28143	0.413014	3.31625e-08	7.85315e-07	1.41855	19	49.6857	8.41981e-05
At5g42380	1.27007	0.230043	3.37046e-08	7.9568e-07	0.30315	19	27.5646	0.0689984
At5g63330	2.22249	0.402659	3.39874e-08	7.99166e-07	1.47965	19	53.702	2.04194e-05
At2g42330	1.25105	0.226931	3.52919e-08	8.2379e-07	0.30602	19	27.8194	0.0648577
At4g18593	1.13835	0.206645	3.61416e-08	8.4019e-07	0.226842	19	25.7284	0.106132
At1g03970	1.94017	0.352404	3.68084e-08	8.5272e-07	1.23534	19	48.166	0.000142242
At1g53540	4.11431	0.748176	3.81706e-08	8.7931e-07	4.64412	19	80.3838	7.3408e-10
At3g09640	3.60505	0.655676	3.83638e-08	8.8287e-07	4.22244	19	84.3596	1.46361e-10
At2g25910	1.09674	0.199506	3.85708e-08	8.86741e-07	0.197795	19	24.9019	0.127641
At3g43520	1.28404	0.23366	3.89941e-08	8.9557e-07	0.358858	19	29.4035	0.0436655
At3g56250	1.92054	0.349577	3.93156e-08	9.0024e-07	1.00114	19	43.2885	0.000728418
At1g23180	2.34289	0.427109	4.12407e-08	9.39614e-07	1.5175	19	51.7764	4.04909e-05
At4g22350	1.82301	0.332779	4.298e-08	9.74234e-07	0.993397	19	42.7368	0.000871683
At1g10970	1.98638	0.362611	4.3016e-08	9.74234e-07	1.21028	19	48.2691	0.0001373
At1g73690	1.11476	0.203565	4.34591e-08	9.82323e-07	0.211143	19	25.2541	0.118076
At1g30070	3.34472	0.610867	4.36629e-08	9.85953e-07	3.01681	19	66.341	1.86045e-07
At5g15250	1.86165	0.340163	4.42951e-08	9.97274e-07	1.0361	19	44.5941	0.000474171
At4g20020	2.13328	0.390151	4.5555e-08	1.02463e-06	1.50659	19	54.4492	1.56164e-05
At5g47830	2.98536	0.546216	4.61535e-08	1.03431e-06	2.44404	19	62.6919	7.46122e-07
At5g57100	2.11317	0.38664	4.61667e-08	1.03431e-06	1.30792	19	49.8978	7.82163e-05
At5g51740	2.58507	0.473188	4.67889e-08	1.0462e-06	2.01635	19	58.4643	3.61449e-06
At2g33590	2.57034	0.470601	4.71255e-08	1.0527e-06	1.89635	19	56.1143	8.54963e-06
At1g07590	1.1937	0.218926	4.96603e-08	1.105e-06	0.281831	19	27.1715	0.0758336
At3g51520	2.07936	0.381962	5.2126e-08	1.15649e-06	1.25136	19	48.3777	0.000132278
At1g64600	1.25294	0.230308	5.32046e-08	1.17813e-06	0.398103	19	31.2257	0.0271035
At1g16050	2.09875	0.386091	5.45252e-08	1.20504e-06	1.23848	19	47.6277	0.000170984
At5g18340	2.413	0.444276	5.59459e-08	1.22776e-06	1.66136	19	53.2442	2.40488e-05
At4g14270	2.42178	0.446664	5.89602e-08	1.2881e-06	1.79047	19	60.5377	1.67458e-06
At5g03740	2.18272	0.402806	6.00056e-08	1.30632e-06	1.60081	19	56.2452	8.15186e-06
At1g66400	1.36165	0.251286	6.00225e-08	1.30632e-06	0.426681	19	30.9607	0.0290897
At1g29220	1.18986	0.219676	6.07977e-08	1.31942e-06	0.278929	19	27.1549	0.0761354
At3g24492	1.20722	0.223103	6.26636e-08	1.35093e-06	0.295177	19	27.7249	0.0663669
At2g33980	1.14441	0.211649	6.40496e-08	1.37821e-06	0.217369	19	25.1619	0.120522
At2g23110	1.97335	0.365044	6.45237e-08	1.3858e-06	1.2584	19	48.3144	0.000135184
At3g06660	1.98811	0.367985	6.56512e-08	1.40342e-06	1.12704	19	45.9225	0.000304494
At3g09350	2.79599	0.517618	6.60328e-08	1.41026e-06	2.28359	19	61.5684	1.13868e-06
At3g07770	2.29381	0.424692	6.62271e-08	1.41309e-06	1.63208	19	55.473	1.07905e-05
At4g21090	1.91359	0.355079	7.07794e-08	1.49349e-06	1.06911	19	44.2346	0.000533989
At4g29070	2.04429	0.379657	7.26201e-08	1.52669e-06	1.25066	19	49.6739	8.4546e-05
At1g71230	1.07853	0.200413	7.38417e-08	1.5481e-06	0.177755	19	24.079	0.152456
At3g13240	1.0273	0.190933	7.43069e-08	1.55216e-06	0.138602	19	22.847	0.196538
At4g01550	1.3956	0.259557	7.57959e-08	1.58037e-06	0.464993	19	32.0042	0.0219619
At4g19430	1.64938	0.306807	7.61848e-08	1.58703e-06	0.74734	19	38.7829	0.00304714
At5g61790	1.64969	0.30723	7.8928e-08	1.6382e-06	0.87377	19	42.7276	0.000874267
At1g22985	2.22587	0.414573	7.91434e-08	1.64115e-06	1.58734	19	54.69	1.43193e-05
At4g21810	1.83384	0.341651	7.97977e-08	1.64977e-06	0.960234	19	43.3933	0.000703901
At5g12040	1.69186	0.315234	8.00606e-08	1.6527e-06	0.827009	19	40.8134	0.00161523
At5g03340	2.02568	0.377516	8.0583e-08	1.66199e-06	1.24976	19	48.4446	0.000129271
At1g33660	1.17117	0.218409	8.21864e-08	1.68593e-06	0.245592	19	25.9564	0.10076
At1g44414	2.40865	0.449289	8.27533e-08	1.69451e-06	1.71864	19	53.9147	1.89207e-05
At2g25920	1.4922	0.278531	8.4434e-08	1.72429e-06	0.590597	19	35.5658	0.00801632
At3g09360	1.00192	0.187344	8.89283e-08	1.80159e-06	0.132299	19	22.7262	0.201334
At5g65260	1.23616	0.231189	8.94487e-08	1.81052e-06	0.352709	19	29.5424	0.0421398
At5g46210	1.29914	0.243081	9.06815e-08	1.83235e-06	0.405107	19	30.6177	0.0318571
At3g47120	1.19426	0.223463	9.07501e-08	1.83235e-06	0.309315	19	28.1364	0.0600099
At1g07500	2.44722	0.457912	9.07676e-08	1.83235e-06	1.88089	19	56.4977	7.43539e-06
At1g75980	2.06886	0.38726	9.17737e-08	1.84776e-06	1.35673	19	51.6187	4.28079e-05
orf205	1.13903	0.21338	9.39738e-08	1.88818e-06	0.24191	19	26.0895	0.0977295
At3g08700	1.08936	0.204079	9.4029e-08	1.88818e-06	0.183249	19	24.1647	0.149704
At1g20920	1.34143	0.251515	9.6386e-08	1.93031e-06	0.449556	19	31.7644	0.0234417
At4g10250	3.55363	0.666316	9.64647e-08	1.93031e-06	4.31656	19	81.6462	4.40762e-10
At2g29590	1.23898	0.232464	9.83274e-08	1.96414e-06	0.414539	19	31.7446	0.0235678
At2g17975	1.07073	0.200912	9.85683e-08	1.96716e-06	0.196244	19	24.8405	0.129373
At4g23570	2.39078	0.448667	9.89614e-08	1.97164e-06	1.83929	19	60.0638	1.99804e-06
At1g67360	2.93141	0.550171	9.92022e-08	1.97471e-06	2.71167	19	69.5404	5.40465e-08
At1g07330	1.25664	0.235857	9.9299e-08	1.97492e-06	0.347986	19	29.0245	0.0480806
At5g51430	2.03339	0.381752	1.00132e-07	1.98975e-06	1.28297	19	49.6735	8.4557e-05
At5g47120	2.83813	0.533217	1.02267e-07	2.02689e-06	2.47982	19	68.1312	9.33467e-08
At5g11680	2.73157	0.513246	1.02554e-07	2.02913e-06	2.244	19	61.607	1.12232e-06
At5g27540	1.20112	0.225708	1.02881e-07	2.03272e-06	0.339894	19	29.1381	0.0467175
At3g51010	1.28042	0.24065	1.03383e-07	2.04016e-06	0.375915	19	29.7718	0.0397249
At2g26150	2.80021	0.526613	1.05267e-07	2.07198e-06	2.37752	19	67.6315	1.13224e-07
At1g20220	1.51628	0.285318	1.07035e-07	2.10315e-06	0.666163	19	37.309	0.00477564
At3g25230	2.88048	0.542207	1.08122e-07	2.11904e-06	2.42326	19	66.3484	1.85519e-07
At4g25550	1.58734	0.298902	1.09293e-07	2.14015e-06	0.870568	19	43.1622	0.00075905
At4g16660	1.90793	0.3593	1.09546e-07	2.14328e-06	1.29422	19	49.443	9.15951e-05
At3g15770	2.12668	0.400692	1.11133e-07	2.17062e-06	1.62529	19	56.9748	6.24679e-06
At5g48030	1.69958	0.320513	1.14109e-07	2.22303e-06	0.958204	19	44.3142	0.000520144
At2g46240	3.24128	0.611273	1.14217e-07	2.22325e-06	3.13022	19	70.1409	4.27784e-08
At5g10550	2.56517	0.484069	1.16314e-07	2.25829e-06	2.34512	19	70.1819	4.21007e-08
At1g79920	2.53854	0.479282	1.1801e-07	2.28153e-06	1.92959	19	59.9583	2.07804e-06
At4g34210	1.21248	0.228951	1.18491e-07	2.28888e-06	0.365422	19	29.9376	0.0380571
At1g66080	2.67994	0.506365	1.20654e-07	2.32449e-06	2.28095	19	66.4218	1.80365e-07
At4g09150	2.38922	0.451643	1.22281e-07	2.34899e-06	1.70868	19	55.128	1.22254e-05
At4g11660	2.397	0.453289	1.23657e-07	2.36865e-06	1.9227	19	61.8317	1.0315e-06
At3g10030	1.57982	0.299235	1.29507e-07	2.45934e-06	0.806966	19	40.4103	0.00183471
At1g25988	1.25427	0.237575	1.29575e-07	2.45934e-06	0.381838	19	30.0165	0.0372864
At4g15930	2.25503	0.427516	1.32942e-07	2.51698e-06	1.64698	19	57.2223	5.70572e-06
At2g25140	2.88988	0.548089	1.34473e-07	2.53932e-06	2.42465	19	64.1171	4.34956e-07
At2g27290	1.06791	0.202564	1.34959e-07	2.54068e-06	0.18229	19	24.2036	0.14847
At2g22090	1.70862	0.324111	1.35172e-07	2.54234e-06	0.936985	19	44.2176	0.000537001
At1g16210	1.26474	0.240265	1.41017e-07	2.62634e-06	0.408868	19	30.9372	0.0292722
At4g38020	1.4377	0.273225	1.42527e-07	2.64496e-06	0.626338	19	37.004	0.0052342
At2g36750	1.4784	0.280964	1.42595e-07	2.64496e-06	0.700297	19	38.6714	0.00315357
At1g67370	1.32547	0.251964	1.4362e-07	2.6575e-06	0.440523	19	31.4814	0.0253051
At5g57910	1.4574	0.277108	1.44592e-07	2.67331e-06	0.66589	19	37.1472	0.00501392
At5g63370	1.54755	0.294296	1.45237e-07	2.68307e-06	0.733299	19	38.8321	0.00300127
At2g25950	1.88068	0.357732	1.46245e-07	2.69699e-06	1.17386	19	49.0285	0.000105717
At3g46200	1.50423	0.286138	1.46406e-07	2.69699e-06	0.658782	19	37.4559	0.0045685
At1g10230	2.28606	0.434864	1.46463e-07	2.69699e-06	1.63375	19	55.0862	1.24115e-05
At4g25200	3.23636	0.615732	1.47124e-07	2.70571e-06	3.07006	19	69.8545	4.78279e-08
At3g49870	1.24884	0.237624	1.47609e-07	2.70937e-06	0.391711	19	30.5675	0.0322811
At5g03440	1.71991	0.327371	1.49057e-07	2.73156e-06	0.931647	19	43.3907	0.000704507
At1g17870	3.09232	0.588892	1.51211e-07	2.76216e-06	2.7382	19	64.2091	4.2002e-07
At1g71170	1.58056	0.3011	1.52685e-07	2.78232e-06	0.861215	19	42.5328	0.000931247
At2g20550	1.73101	0.329769	1.52801e-07	2.78232e-06	0.914655	19	43.1148	0.000770861
At4g15660	1.2518	0.238604	1.55141e-07	2.81819e-06	0.37281	19	29.786	0.0395794
At5g51410	1.52927	0.291535	1.55799e-07	2.82341e-06	0.716039	19	39.0074	0.00284311
At5g49840	1.32664	0.253133	1.59798e-07	2.88672e-06	0.432098	19	31.1852	0.0273987
At4g29330	2.56626	0.489866	1.61712e-07	2.91668e-06	2.13366	19	61.6851	1.08988e-06
At5g07330	2.76193	0.527304	1.62477e-07	2.92817e-06	2.54814	19	67.944	1.00354e-07
At1g07410	1.53798	0.29377	1.64701e-07	2.96545e-06	0.669404	19	37.3561	0.00470828
orf262	2.25535	0.430804	1.64805e-07	2.96545e-06	1.792	19	58.6156	3.41817e-06
At5g58590	2.2331	0.427132	1.71222e-07	3.07125e-06	1.62044	19	55.608	1.02754e-05
At5g64150	1.07697	0.206091	1.73495e-07	3.10714e-06	0.218719	19	25.5833	0.109674
At5g64870	1.1844	0.226683	1.74242e-07	3.11807e-06	0.309592	19	28.1172	0.0602945
At4g17420	1.31656	0.252019	1.75057e-07	3.13021e-06	0.471515	19	32.3733	0.0198515
At3g18940	1.0655	0.204195	1.80825e-07	3.21322e-06	0.224289	19	25.8645	0.102897
At4g32590	1.39009	0.266504	1.82826e-07	3.24374e-06	0.488587	19	32.8532	0.017386
At5g27660	2.61069	0.500919	1.87023e-07	3.30985e-06	2.40531	19	67.4064	1.23496e-07
At3g29390	1.01107	0.194069	1.88986e-07	3.33491e-06	0.139229	19	22.8028	0.198284
At1g66000	1.10913	0.212904	1.89329e-07	3.33839e-06	0.234481	19	25.8532	0.103161
At4g15410	2.30262	0.44208	1.90263e-07	3.35227e-06	1.77458	19	59.2358	2.71741e-06
At5g62090	1.48935	0.286053	1.92377e-07	3.3791e-06	0.602955	19	35.4115	0.00838615
At3g60190	1.88073	0.361265	1.92997e-07	3.38738e-06	1.15711	19	48.373	0.00013249
At3g60210	1.53092	0.294159	1.94616e-07	3.40795e-06	0.759402	19	39.7245	0.00227516
At4g04020	2.39351	0.46018	1.97955e-07	3.45847e-06	1.68405	19	55.1734	1.20264e-05
At4g14300	2.22326	0.427693	2.01152e-07	3.50895e-06	1.74191	19	56.3414	7.87122e-06
At4g13520	1.82628	0.351415	2.02601e-07	3.53153e-06	1.32603	19	52.3894	3.25961e-05
At1g04985	1.10753	0.213168	2.04101e-07	3.54955e-06	0.247058	19	26.2944	0.0932149
At3g53230	2.40739	0.463412	2.048e-07	3.55631e-06	1.87368	19	57.8408	4.54729e-06
At4g15420	2.53723	0.488519	2.06125e-07	3.5766e-06	1.98023	19	58.4914	3.57853e-06
At3g15780	1.10908	0.21392	2.16562e-07	3.7406e-06	0.220475	19	25.2878	0.117192
At3g02860	1.64044	0.31642	2.16723e-07	3.7406e-06	0.951043	19	44.1318	0.000552407
At1g21010	1.17613	0.226933	2.18643e-07	3.76521e-06	0.336314	19	29.1431	0.0466578
At3g02990	1.57973	0.304843	2.19392e-07	3.77527e-06	0.74476	19	38.6421	0.00318219
At5g46410	1.32362	0.255654	2.2503e-07	3.85186e-06	0.482259	19	32.8929	0.0171954
At5g03200	1.22805	0.237202	2.25192e-07	3.85186e-06	0.375189	19	29.9892	0.0375521
At3g59280	1.96348	0.379391	2.27487e-07	3.8836e-06	1.36645	19	51.8318	3.97061e-05
At2g30000	2.39628	0.463546	2.34777e-07	3.99579e-06	1.87526	19	57.8693	4.49998e-06
At1g29150	2.10015	0.406266	2.34831e-07	3.99579e-06	1.41969	19	51.0116	5.29994e-05
At1g11660	1.98683	0.384493	2.37373e-07	4.03305e-06	1.49304	19	55.4702	1.08015e-05
At4g25380	2.02466	0.392011	2.40682e-07	4.08319e-06	1.40634	19	51.9852	3.76109e-05
At3g13470	2.55046	0.493919	2.42095e-07	4.09805e-06	2.02127	19	62.9739	6.70763e-07
At5g13150	1.5505	0.300696	2.51782e-07	4.23379e-06	0.729475	19	39.0627	0.00279495
At3g16050	2.73363	0.530193	2.52403e-07	4.24112e-06	2.45884	19	67.8159	1.05443e-07
At4g10040	2.29946	0.446319	2.57633e-07	4.31629e-06	1.98863	19	62.2472	8.82273e-07
At2g36080	1.27343	0.247211	2.58852e-07	4.33354e-06	0.445594	19	32.1123	0.0213237
At3g07370	1.66948	0.324249	2.62228e-07	4.37803e-06	1.02789	19	46.0694	0.00028983
At5g19875	2.16149	0.42006	2.66574e-07	4.44329e-06	1.56264	19	52.3508	3.30445e-05
At4g26780	2.87643	0.559677	2.75539e-07	4.57603e-06	2.7554	19	72.7193	1.55811e-08
At5g64960	1.07845	0.209876	2.76897e-07	4.59416e-06	0.261015	19	27.0223	0.0785774
At1g71000	2.62802	0.511517	2.78135e-07	4.6091e-06	2.14092	19	61.8057	1.04161e-06
At4g35985	1.76279	0.343156	2.79194e-07	4.61994e-06	1.14205	19	47.9282	0.000154307
At3g07090	3.04542	0.592899	2.79915e-07	4.62595e-06	2.91579	19	75.6741	4.84133e-09
At3g63350	2.12994	0.414734	2.81125e-07	4.64181e-06	1.44448	19	52.7077	2.91127e-05
At2g21640	1.53899	0.299729	2.82765e-07	4.65879e-06	0.857116	19	41.9954	0.00110752
At4g27652	1.68974	0.329207	2.85527e-07	4.70091e-06	0.914881	19	43.1276	0.000767654
At5g53400	2.30955	0.450647	2.97585e-07	4.86091e-06	1.79121	19	57.5525	5.05527e-06
At2g04520	1.9185	0.374353	2.9781e-07	4.86111e-06	1.31604	19	51.2588	4.8592e-05
At1g62570	1.10791	0.216211	2.9883e-07	4.87428e-06	0.26235	19	26.8484	0.0818836
At5g41620	1.65208	0.322673	3.05542e-07	4.96604e-06	0.861862	19	41.6063	0.0012548
At2g40350	1.36696	0.26706	3.07888e-07	5.00061e-06	0.577015	19	35.3115	0.00863445
At1g13990	1.51249	0.295535	3.09124e-07	5.01355e-06	0.859159	19	43.4394	0.000693366
At5g63670	1.22061	0.238528	3.10035e-07	5.02476e-06	0.385829	19	30.4638	0.0331744
At1g56440	1.88198	0.368111	3.1785e-07	5.12237e-06	1.24831	19	50.8167	5.6749e-05
At1g70180	1.39528	0.272943	3.18793e-07	5.13394e-06	0.569257	19	35.0464	0.00932609
At5g64200	1.40308	0.274618	3.23486e-07	5.19122e-06	0.558456	19	34.8523	0.00986522
At1g12650	1.9827	0.388146	3.25366e-07	5.21042e-06	1.41759	19	51.6793	4.19031e-05
At2g41160	2.35384	0.461041	3.29948e-07	5.2727e-06	1.94574	19	60.6676	1.59529e-06
At3g21350	1.01962	0.199844	3.35974e-07	5.3503e-06	0.186167	19	24.4553	0.14067
At4g22340	1.55932	0.306051	3.48819e-07	5.52991e-06	0.751277	19	39.2027	0.0026763
At2g32260	1.14099	0.224056	3.53522e-07	5.57535e-06	0.321044	19	28.7368	0.0516922
At5g63890	1.13723	0.22345	3.59121e-07	5.65196e-06	0.305759	19	28.232	0.0586108
At2g04030	1.67857	0.330044	3.65914e-07	5.74303e-06	0.922533	19	43.2595	0.000735353
At4g02210	1.65632	0.325871	3.72004e-07	5.83461e-06	0.956498	19	44.9654	0.000419215
At2g33735	2.22459	0.437815	3.75207e-07	5.87679e-06	1.70471	19	57.1841	5.78612e-06
At1g53180	1.1438	0.225344	3.85928e-07	6.02406e-06	0.31495	19	28.5382	0.0543234
At2g18510	1.908	0.376005	3.88744e-07	6.06388e-06	1.21452	19	48.4461	0.000129204
At4g36990	2.37267	0.467692	3.91292e-07	6.0953e-06	1.96928	19	60.6278	1.61919e-06
At4g30940	1.07099	0.212111	4.43674e-07	6.8275e-06	0.225485	19	25.6071	0.109087
At5g09930	1.10381	0.218815	4.54723e-07	6.97404e-06	0.269716	19	27.0089	0.0788295
At3g04710	2.44612	0.485103	4.59525e-07	7.04296e-06	2.13411	19	62.9001	6.89717e-07
At4g02980	2.32828	0.461761	4.60252e-07	7.04938e-06	1.89981	19	59.9511	2.08368e-06
At1g26800	2.69197	0.53407	4.64353e-07	7.09318e-06	2.43728	19	70.389	3.88337e-08
At1g48450	1.73648	0.344611	4.68087e-07	7.13591e-06	1.10203	19	47.3115	0.00019043
At4g27750	1.16634	0.231667	4.78939e-07	7.28191e-06	0.38502	19	30.7599	0.030682
At5g63830	1.60277	0.318434	4.82116e-07	7.32047e-06	0.916871	19	43.1466	0.000762931
At5g11110	1.25336	0.24939	5.01569e-07	7.56058e-06	0.468146	19	32.9282	0.0170276
At5g24660	1.51175	0.300826	5.02519e-07	7.56991e-06	0.730504	19	38.874	0.00296274
At3g16190	1.18832	0.236678	5.1448e-07	7.71956e-06	0.388923	19	30.7864	0.0304676
At1g76260	1.40188	0.27924	5.15777e-07	7.72562e-06	0.708001	19	39.546	0.00240543
At5g50960	1.59571	0.318213	5.31428e-07	7.90123e-06	0.983146	19	44.5854	0.000475544
At2g34590	1.83512	0.366063	5.35496e-07	7.95137e-06	1.22143	19	49.1256	0.00010223
At3g47630	1.1782	0.235189	5.45478e-07	8.08383e-06	0.402808	19	31.1789	0.0274454
At2g41500	1.3632	0.272301	5.55065e-07	8.18874e-06	0.629462	19	36.9956	0.00524742
At3g14200	2.21949	0.443634	5.64552e-07	8.3019e-06	1.91527	19	64.0984	4.38059e-07
At2g48060	1.05639	0.211195	5.67421e-07	8.33872e-06	0.263109	19	27.2259	0.0748557
At1g27090	1.52875	0.305748	5.73257e-07	8.41907e-06	0.729604	19	38.8659	0.00297015
At5g22060	2.21023	0.442089	5.74741e-07	8.43223e-06	1.81602	19	61.9182	9.98495e-07
At3g03950	1.67339	0.334959	5.85883e-07	8.57694e-06	1.07576	19	46.8636	0.000221702
At4g02550	2.27576	0.455794	5.94634e-07	8.6939e-06	1.72875	19	57.4527	5.24376e-06
At5g12290	1.35852	0.272123	5.96598e-07	8.71147e-06	0.550352	19	34.1837	0.0119535
At4g05070	1.54599	0.309736	5.99722e-07	8.74591e-06	0.829724	19	42.7074	0.000880025
At2g32120	3.6399	0.729415	6.03311e-07	8.78703e-06	4.16515	19	78.7069	1.44138e-09
At5g45630	1.29487	0.25958	6.09101e-07	8.8488e-06	0.481854	19	32.9962	0.0167079
At4g33940	1.71724	0.344493	6.2017e-07	8.98106e-06	1.16209	19	49.7344	8.27866e-05
At3g02555	1.46848	0.294923	6.3847e-07	9.19944e-06	0.759242	19	40.356	0.00186635
At5g17710	1.30504	0.262199	6.44737e-07	9.26054e-06	0.524913	19	34.3468	0.0114088
At4g02195	1.27299	0.256331	6.82803e-07	9.7458e-06	0.528745	19	34.3703	0.0113326
At2g34840	1.25794	0.253306	6.83213e-07	9.7458e-06	0.488286	19	33.3256	0.0152384
At3g54360	1.20655	0.243043	6.89336e-07	9.82089e-06	0.401195	19	30.9997	0.0287895
At2g04530	1.40034	0.282322	7.04603e-07	1.00072e-05	0.670293	19	38.4942	0.00333011
At4g29520	1.87015	0.377076	7.0635e-07	1.00256e-05	1.51635	19	57.4354	5.2771e-06
At5g25520	1.72101	0.347231	7.18169e-07	1.0162e-05	1.03827	19	45.6517	0.000333426
At1g08270	1.0261	0.207038	7.19279e-07	1.01714e-05	0.240891	19	26.4296	0.0903334
At5g56030	2.78764	0.562501	7.20379e-07	1.01806e-05	2.91434	19	82.5553	3.04919e-10
At5g50930	1.11082	0.224165	7.21976e-07	1.01895e-05	0.365613	19	30.6407	0.0316643
At5g09590	2.50773	0.506145	7.24938e-07	1.02198e-05	2.15256	19	62.0065	9.65921e-07
At4g20330	1.49975	0.302727	7.26551e-07	1.02362e-05	0.924822	19	44.6324	0.000468191
At1g71950	1.26567	0.255529	7.303e-07	1.02827e-05	0.534526	19	35.0624	0.00928305
At5g35320	2.97589	0.600919	7.33681e-07	1.03176e-05	3.10103	19	72.6647	1.59193e-08
At2g46230	1.37969	0.278678	7.38978e-07	1.03673e-05	0.636184	19	37.7371	0.00419566
At5g62575	1.20403	0.243198	7.39028e-07	1.03673e-05	0.412511	19	31.367	0.0260958
At1g21410	1.37237	0.277276	7.44108e-07	1.04193e-05	0.561454	19	34.5015	0.0109142
At1g16040	2.70812	0.547443	7.54236e-07	1.05418e-05	2.90225	19	74.9266	6.51426e-09
At4g30570	1.09852	0.222168	7.63294e-07	1.06553e-05	0.322103	19	29.0678	0.0475573
At1g52870	2.27394	0.460944	8.08883e-07	1.12505e-05	1.94759	19	64.7908	3.36598e-07
At4g01026	1.67321	0.339371	8.21006e-07	1.13875e-05	1.17955	19	50.3446	6.69387e-05
At3g19760	1.30418	0.264893	8.50537e-07	1.17583e-05	0.569956	19	35.6382	0.00784814
At1g79550	2.48469	0.504861	8.58709e-07	1.18498e-05	2.43044	19	72.1284	1.96558e-08
At2g43020	1.88449	0.383176	8.73953e-07	1.20383e-05	1.54618	19	58.4773	3.5971e-06
At1g10170	2.09042	0.425144	8.78903e-07	1.20992e-05	1.76163	19	59.0099	2.95454e-06
At1g73480	1.80267	0.367271	9.1876e-07	1.25722e-05	1.16437	19	47.6677	0.000168672
At1g17280	1.12759	0.229875	9.33254e-07	1.27324e-05	0.333024	19	28.9562	0.0489167
At3g05570	1.21714	0.24826	9.45291e-07	1.28735e-05	0.526345	19	35.2668	0.00874754
At3g60540	1.03923	0.212008	9.49553e-07	1.29239e-05	0.251337	19	26.592	0.0869719
At2g26060	1.13992	0.232714	9.66376e-07	1.31372e-05	0.367535	19	30.0742	0.036731
At5g64230	1.68049	0.343246	9.78666e-07	1.32638e-05	1.2067	19	50.6329	6.05205e-05
At3g01070	1.62305	0.33152	9.79173e-07	1.32638e-05	0.942284	19	44.2054	0.000539165
At2g02760	1.46305	0.298852	9.80251e-07	1.32647e-05	0.736471	19	40.0483	0.00205589
At3g17030	1.10547	0.225832	9.82609e-07	1.32867e-05	0.342077	19	29.5898	0.0416303
At5g58770	2.22519	0.454606	9.84268e-07	1.32912e-05	1.85572	19	60.5937	1.63992e-06
At1g09950	1.52879	0.31277	1.01905e-06	1.37065e-05	0.915498	19	43.1693	0.000757298
At1g18330	2.37434	0.485813	1.022e-06	1.373e-05	2.20505	19	70.6446	3.51451e-08
At1g78600	1.44014	0.294879	1.04044e-06	1.39367e-05	0.696672	19	38.6029	0.00322076
At3g12050	2.71156	0.556637	1.10856e-06	1.47674e-05	2.52828	19	69.4585	5.57956e-08
At5g17270	1.38293	0.284014	1.12042e-06	1.4886e-05	0.761891	19	41.1533	0.00144996
At2g23170	1.09876	0.226066	1.17178e-06	1.55052e-05	0.340539	19	29.3899	0.0438172
At1g03070	2.70616	0.556835	1.17453e-06	1.55326e-05	2.58617	19	66.1073	2.03494e-07
At5g22710	1.7803	0.366427	1.18254e-06	1.56294e-05	1.35898	19	55.5836	1.03667e-05
At2g18410	1.37572	0.283357	1.20345e-06	1.58691e-05	0.756699	19	40.8175	0.00161311
At4g27670	3.10936	0.640755	1.21827e-06	1.60091e-05	3.61187	19	76.4508	3.55382e-09
At5g13070	1.8434	0.380009	1.22869e-06	1.60998e-05	1.48486	19	54.3671	1.6084e-05
At5g14250	1.18484	0.244288	1.23347e-06	1.61531e-05	0.455225	19	32.768	0.0178022
At3g12760	1.34564	0.277628	1.254e-06	1.64032e-05	0.704727	19	39.4131	0.00250707
At3g53990	1.56685	0.32349	1.27531e-06	1.66629e-05	1.00874	19	47.7145	0.000165997
At2g37790	1.05727	0.218387	1.2902e-06	1.68286e-05	0.287896	19	27.8775	0.063944
At2g41550	1.06297	0.219657	1.30331e-06	1.69608e-05	0.314348	19	28.6988	0.0521864
At1g62730	2.17436	0.449442	1.31206e-06	1.70456e-05	1.80306	19	58.5207	3.54003e-06
At3g09980	1.46293	0.302876	1.36446e-06	1.7656e-05	0.779514	19	40.8587	0.00159221
At2g05590	1.2627	0.261481	1.37187e-06	1.77261e-05	0.532012	19	34.4577	0.0110523
At2g31630	1.17528	0.243471	1.38467e-06	1.78397e-05	0.413618	19	31.3651	0.0261091
At2g18440	1.43573	0.297428	1.38505e-06	1.78397e-05	0.74385	19	39.9756	0.00210329
At2g45980	1.13051	0.234704	1.45921e-06	1.8629e-05	0.411984	19	31.8959	0.0226195
At5g50780	1.33331	0.276876	1.46803e-06	1.87311e-05	0.680835	19	38.633	0.00319107
At1g49790	1.51858	0.315436	1.47775e-06	1.88163e-05	0.897836	19	44.2288	0.000535017
At1g16280	1.76253	0.366357	1.50208e-06	1.90745e-05	1.36967	19	53.5679	2.14231e-05
At2g32520	1.54293	0.320874	1.52062e-06	1.92571e-05	0.977873	19	46.7954	0.000226876
At3g60720	1.56746	0.326117	1.5364e-06	1.94191e-05	0.867721	19	42.6883	0.000885499
At4g04620	1.25597	0.262078	1.64855e-06	2.062e-05	0.612964	19	37.6201	0.00434712
At3g54380	1.06528	0.222499	1.6863e-06	2.09888e-05	0.352271	19	30.1649	0.0358734
At3g48170	1.04673	0.218756	1.71049e-06	2.12551e-05	0.301129	19	28.3993	0.0562336
At4g36750	1.21227	0.253467	1.72926e-06	2.1465e-05	0.51182	19	34.4564	0.0110563
At5g04410	1.88943	0.395291	1.75438e-06	2.1714e-05	1.40923	19	54.2048	1.70506e-05
At1g14200	2.40479	0.503293	1.76958e-06	2.18232e-05	2.44023	19	75.2807	5.66022e-09
At5g11760	1.53129	0.320682	1.79611e-06	2.2079e-05	1.03943	19	47.1557	0.000200786
At5g40770	1.75701	0.3681	1.81333e-06	2.22308e-05	1.36125	19	54.9871	1.28636e-05
At3g07565	1.20663	0.252838	1.82087e-06	2.22825e-05	0.515954	19	34.2777	0.0116366
At5g16140	1.05239	0.220523	1.8219e-06	2.22825e-05	0.28656	19	27.8326	0.0646488
At5g49510	1.00596	0.210796	1.82242e-06	2.22825e-05	0.291331	19	28.459	0.0554052
At3g02300	1.28268	0.269113	1.87608e-06	2.27922e-05	0.635993	19	38.5569	0.00326658
At5g58787	2.00843	0.421482	1.88707e-06	2.28947e-05	1.68846	19	58.0066	4.27836e-06
At4g08320	1.29579	0.271934	1.88752e-06	2.28947e-05	0.614207	19	37.0932	0.005096
At4g19150	1.14902	0.241163	1.89326e-06	2.29521e-05	0.430757	19	32.0296	0.0218108
At5g02490	2.25619	0.473654	1.90385e-06	2.30438e-05	2.26047	19	74.2644	8.46819e-09
At2g17380	1.42622	0.299553	1.92495e-06	2.32869e-05	0.9033	19	44.8369	0.000437488
At4g23885	2.49694	0.524754	1.95229e-06	2.35678e-05	3.08291	19	85.0084	1.12314e-10
At1g27000	1.14965	0.241735	1.97641e-06	2.38086e-05	0.423254	19	31.5834	0.0246186
At5g37350	1.64552	0.346151	1.99675e-06	2.4003e-05	1.19846	19	50.0369	7.45195e-05
At1g16030	3.19034	0.671158	1.99935e-06	2.40217e-05	3.51176	19	75.2535	5.72181e-09
At3g62260	1.91384	0.402738	2.01337e-06	2.41519e-05	1.43897	19	54.5818	1.48885e-05
At4g33663	1.59127	0.335208	2.06349e-06	2.46551e-05	1.05927	19	48.6997	0.000118411
At5g63520	1.40229	0.295458	2.07307e-06	2.47512e-05	0.853608	19	43.8114	0.000613794
At5g19180	1.15161	0.242808	2.10672e-06	2.50744e-05	0.461698	19	33.0119	0.0166349
At2g43180	1.05563	0.222621	2.11793e-06	2.51685e-05	0.313394	19	28.7001	0.0521703
At3g25110	1.2908	0.272383	2.14872e-06	2.54799e-05	0.627669	19	37.5072	0.00449819
At5g20900	1.35613	0.286242	2.16174e-06	2.55668e-05	0.717705	19	39.976	0.00210304
At3g44140	1.06109	0.224652	2.32104e-06	2.72002e-05	0.319073	19	28.9085	0.0495092
At5g23380	1.19385	0.253046	2.38264e-06	2.78507e-05	0.489251	19	33.6838	0.0137765
At2g33220	1.04895	0.222494	2.42291e-06	2.82347e-05	0.29411	19	27.9861	0.0622677
At4g13670	1.28403	0.272454	2.44272e-06	2.84221e-05	0.583468	19	36.4389	0.00619615
At1g67300	1.57532	0.33525	2.61508e-06	3.01817e-05	1.13815	19	48.9767	0.000107624
At3g23920	1.94731	0.414989	2.69979e-06	3.09872e-05	1.63132	19	60.2487	1.8651e-06
At4g37730	1.27995	0.272818	2.71085e-06	3.1083e-05	0.650742	19	38.5675	0.00325594
At3g06760	1.25471	0.267493	2.72373e-06	3.11993e-05	0.558102	19	35.6186	0.0078932
At1g57820	1.18545	0.252878	2.76093e-06	3.1578e-05	0.467286	19	33.3874	0.0149761
At3g48540	1.33283	0.284323	2.76237e-06	3.15786e-05	0.684596	19	39.3841	0.00252974
At3g10640	2.16315	0.461525	2.7729e-06	3.16673e-05	2.41051	19	68.8459	7.07792e-08
At1g04980	1.66756	0.355953	2.8028e-06	3.1929e-05	1.3481	19	54.8415	1.35577e-05
At3g03880	1.09454	0.234035	2.91367e-06	3.2991e-05	0.407901	19	31.7867	0.0233005
At2g43500	1.4605	0.312705	3.00424e-06	3.39194e-05	0.857959	19	43.3805	0.00070685
At5g25280	1.98198	0.424425	3.01486e-06	3.39554e-05	1.85586	19	66.3582	1.84826e-07
At5g56750	1.43723	0.308096	3.08816e-06	3.46775e-05	0.90573	19	43.0563	0.000785689
At1g08110	1.0752	0.230927	3.22401e-06	3.59391e-05	0.339646	19	29.2378	0.0455489
At3g06400	1.30493	0.280495	3.2835e-06	3.65665e-05	0.694004	19	39.5059	0.00243572
At4g14716	1.11281	0.239232	3.29364e-06	3.66616e-05	0.465706	19	33.9241	0.0128702
At1g62763	1.07858	0.232419	3.47271e-06	3.83018e-05	0.349113	19	29.5554	0.0419992
At5g47090	1.68418	0.363158	3.52487e-06	3.88008e-05	1.32437	19	53.078	2.55172e-05
At5g52970	1.09226	0.235589	3.54662e-06	3.90026e-05	0.377546	19	30.757	0.0307053
At4g32910	1.05287	0.227307	3.62279e-06	3.97637e-05	0.350401	19	29.8902	0.0385276
At5g06750	1.49653	0.323292	3.67358e-06	4.02438e-05	0.990803	19	47.2239	0.00019619
At1g10050	1.60422	0.346683	3.70366e-06	4.05345e-05	1.11903	19	49.3252	9.54093e-05
At3g18430	1.55253	0.335526	3.70713e-06	4.0553e-05	1.19739	19	51.9307	3.83429e-05
At3g19290	1.12981	0.244322	3.75932e-06	4.1065e-05	0.462348	19	33.4337	0.0147825
At3g53500	1.00567	0.217489	3.7641e-06	4.10975e-05	0.284731	19	27.8611	0.0642014
At2g36770	1.01647	0.220022	3.83988e-06	4.17913e-05	0.335315	19	29.6272	0.0412325
At5g16600	1.19554	0.258797	3.84427e-06	4.1813e-05	0.489502	19	33.5945	0.0141283
At1g32630	1.3812	0.299034	3.85804e-06	4.1903e-05	0.834833	19	43.7863	0.000618876
At2g28000	1.92687	0.417317	3.88814e-06	4.22024e-05	1.7223	19	62.7574	7.27889e-07
At4g28480	1.81368	0.392814	3.89053e-06	4.22024e-05	1.40193	19	55.169	1.20455e-05
At1g53530	1.11327	0.241169	3.90927e-06	4.23788e-05	0.42563	19	32.3002	0.0202539
At1g49560	1.35735	0.294188	3.9518e-06	4.27385e-05	0.758627	19	40.7948	0.00162476
At3g03960	1.15237	0.249776	3.95693e-06	4.27738e-05	0.485666	19	34.0897	0.0122781
At5g17400	1.69496	0.367982	4.10299e-06	4.41439e-05	1.19116	19	49.5822	8.72777e-05
At4g26500	2.05652	0.446556	4.11879e-06	4.42917e-05	1.71757	19	58.9109	3.06472e-06
At5g42150	2.31807	0.503359	4.12061e-06	4.42917e-05	2.5401	19	74.0458	9.2329e-09
At1g09070	1.58468	0.344166	4.13611e-06	4.44165e-05	1.14682	19	50.5451	6.24093e-05
At4g36010	1.86705	0.40583	4.21347e-06	4.51835e-05	1.81823	19	61.1542	1.3299e-06
orf170	1.09238	0.237472	4.22439e-06	4.52773e-05	0.434237	19	32.9569	0.0168921
At1g20110	1.0602	0.230499	4.2335e-06	4.53133e-05	0.370531	19	30.4689	0.0331297
At5g38890	1.3428	0.292011	4.25659e-06	4.54966e-05	0.877216	19	44.916	0.000426155
At1g62040	1.22656	0.266934	4.3277e-06	4.61057e-05	0.567189	19	36.2019	0.00664748
At5g51130	1.38755	0.302566	4.51913e-06	4.79885e-05	0.885646	19	44.07	0.000563764
At5g19900	1.17943	0.257251	4.54583e-06	4.82272e-05	0.539609	19	35.2159	0.00887808
At4g23680	1.06673	0.232833	4.61633e-06	4.88843e-05	0.347738	19	29.6372	0.0411268
At2g47730	1.79763	0.39239	4.62266e-06	4.8906e-05	1.4888	19	58.3014	3.83818e-06
At3g18165	1.36109	0.297308	4.69339e-06	4.94939e-05	0.86581	19	44.386	0.000507963
At5g66100	1.16844	0.255401	4.76379e-06	5.01668e-05	0.49613	19	33.9324	0.0128397
At1g03140	1.26912	0.277966	4.97717e-06	5.22935e-05	0.69642	19	39.8518	0.00218641
At5g16830	1.1061	0.242377	5.02929e-06	5.28168e-05	0.437906	19	32.5974	0.0186625
At5g23590	1.45807	0.319598	5.06195e-06	5.30622e-05	1.03043	19	47.4391	0.000182337
At5g13410	1.54282	0.338268	5.09239e-06	5.32836e-05	1.15122	19	51.7666	4.06319e-05
At3g44110	2.32609	0.510182	5.13167e-06	5.35964e-05	2.21946	19	67.7545	1.07973e-07
At3g07150	2.32925	0.511687	5.3114e-06	5.54229e-05	2.35243	19	66.7152	1.6114e-07
At1g20640	1.91337	0.420565	5.37683e-06	5.59268e-05	1.57159	19	58.7102	3.30078e-06
At5g14680	1.19563	0.26291	5.42352e-06	5.63612e-05	0.53683	19	34.7063	0.0102897
At5g23350	1.28112	0.281952	5.52643e-06	5.72744e-05	0.678508	19	39.2485	0.00263852
At4g19640	1.27234	0.280231	5.61733e-06	5.80584e-05	0.768103	19	41.9029	0.00114096
At3g01210	1.35135	0.298088	5.80489e-06	5.96731e-05	0.784151	19	41.9705	0.00111645
At5g04940	1.71579	0.378505	5.81302e-06	5.9703e-05	1.39997	19	56.2977	7.99771e-06
At3g06540	1.35959	0.300066	5.87085e-06	6.02428e-05	0.851616	19	43.7628	0.000623659
At1g65040	1.21066	0.26726	5.90145e-06	6.05043e-05	0.636956	19	38.0216	0.00384789
At3g56740	1.33737	0.295573	6.04919e-06	6.18506e-05	0.760218	19	40.6182	0.00171816
At5g66880	1.79173	0.39603	6.06133e-06	6.18915e-05	1.49901	19	58.2569	3.90172e-06
At1g56170	2.24501	0.496778	6.20922e-06	6.3271e-05	2.12337	19	65.0814	3.0129e-07
At3g09440	2.75927	0.610592	6.21303e-06	6.3271e-05	3.50146	19	94.9033	1.88183e-12
At3g06240	1.272	0.281527	6.23606e-06	6.34489e-05	0.646273	19	36.7513	0.00564544
At1g20440	1.64816	0.364869	6.2684e-06	6.37213e-05	1.31295	19	54.6872	1.43335e-05
At1g76405	1.21202	0.268471	6.34561e-06	6.43189e-05	0.617498	19	38.2182	0.00362381
At5g62030	1.37061	0.303953	6.50462e-06	6.56553e-05	0.76082	19	40.906	0.00156851
At2g19570	1.36519	0.302788	6.52127e-06	6.57943e-05	0.830966	19	43.0032	0.000799388
At4g16500	2.06793	0.459029	6.63711e-06	6.6698e-05	2.2942	19	72.1519	1.94748e-08
At5g51940	1.01656	0.225728	6.68529e-06	6.70668e-05	0.379035	19	31.2639	0.0268274
At3g17330	1.60213	0.356121	6.8324e-06	6.83463e-05	1.1462	19	51.0196	5.28511e-05
At5g48655	1.02121	0.227035	6.8588e-06	6.8564e-05	0.369555	19	30.7097	0.0310922
At4g00940	2.15739	0.479808	6.91239e-06	6.89923e-05	2.10209	19	70.3029	4.01605e-08
At3g26450	1.76556	0.392776	6.95418e-06	6.93658e-05	1.37133	19	55.171	1.2037e-05
At3g57870	1.32443	0.294667	6.96763e-06	6.94393e-05	0.819587	19	43.4077	0.000700587
At2g32140	1.21633	0.270647	6.98497e-06	6.95212e-05	0.570373	19	35.497	0.00817922
At3g62770	1.07282	0.238998	7.16159e-06	7.10007e-05	0.382375	19	30.5837	0.032144
At4g04180	1.03906	0.23162	7.25505e-06	7.17405e-05	0.431052	19	32.8501	0.0174012
At5g28430	1.38866	0.309648	7.30341e-06	7.20317e-05	0.831986	19	42.5137	0.000937027
At4g19860	1.33341	0.29757	7.42998e-06	7.31121e-05	0.78115	19	42.374	0.000980295
At3g63400	1.39299	0.310905	7.44877e-06	7.32441e-05	0.937629	19	44.4545	0.000496592
At1g60170	1.08677	0.242572	7.45759e-06	7.32939e-05	0.438412	19	32.628	0.0185055
At5g20720	1.41703	0.316849	7.73989e-06	7.55797e-05	0.905458	19	45.5122	0.000349355
At1g13450	1.1473	0.256744	7.87155e-06	7.67736e-05	0.57258	19	36.8943	0.00540912
At3g49160	1.51581	0.339298	7.91394e-06	7.71541e-05	1.07187	19	49.2482	9.7985e-05
At1g54250	1.1465	0.256819	8.03559e-06	7.81401e-05	0.571803	19	36.7807	0.00559607
At2g36950	1.38309	0.310072	8.17466e-06	7.92228e-05	0.871187	19	44.0716	0.000563468
At1g73740	1.62883	0.365272	8.22633e-06	7.96222e-05	1.19966	19	51.3031	4.78394e-05
At5g13200	1.52756	0.342724	8.30686e-06	8.0317e-05	1.26935	19	53.1035	2.52865e-05
At3g22370	1.11861	0.251154	8.43283e-06	8.13453e-05	0.513962	19	34.9346	0.00963302
At1g74320	2.38592	0.535921	8.50736e-06	8.18977e-05	2.52724	19	76.5136	3.46587e-09
At5g08040	1.29339	0.290835	8.70181e-06	8.3552e-05	0.823409	19	43.8975	0.000596684
At3g51910	1.96238	0.442223	9.09925e-06	8.69632e-05	1.76256	19	62.1061	9.30372e-07
At2g40300	1.78168	0.401519	9.10712e-06	8.69686e-05	1.67373	19	63.5375	5.41948e-07
At1g22990	1.02217	0.230616	9.32138e-06	8.86076e-05	0.403988	19	32.3104	0.0201975
At5g54860	1.45396	0.328203	9.42066e-06	8.94024e-05	1.15674	19	51.3347	4.73105e-05
At5g56500	1.25741	0.283919	9.47814e-06	8.97668e-05	0.731126	19	40.9566	0.00154349
At4g38940	1.25227	0.282773	9.48735e-06	8.98115e-05	0.67751	19	39.0281	0.00282497
At2g06530	1.302	0.294118	9.56435e-06	9.03159e-05	0.797226	19	42.4729	0.000949466
At5g03370	1.7921	0.404935	9.61513e-06	9.07205e-05	1.70848	19	65.0553	3.04305e-07
At2g16250	1.27026	0.287239	9.76527e-06	9.19472e-05	0.723105	19	40.6446	0.00170388
At5g23090	1.28156	0.290108	9.98333e-06	9.35763e-05	0.809464	19	42.8288	0.00084603
At3g60360	1.52718	0.34575	1.0008e-05	9.37686e-05	1.30722	19	55.0442	1.26012e-05
At1g49710	1.75984	0.398562	1.00787e-05	9.43159e-05	1.48826	19	56.7983	6.66291e-06
At2g21180	1.28039	0.290006	1.00982e-05	9.44593e-05	0.721539	19	39.6839	0.00230423
At5g53680	1.45843	0.330812	1.04028e-05	9.68599e-05	0.98981	19	47.2519	0.000194333
At4g11220	1.97015	0.446891	1.04057e-05	9.68599e-05	2.13629	19	70.2055	4.17147e-08
At2g02350	1.033	0.234448	1.05244e-05	9.77661e-05	0.358391	19	29.8863	0.0385668
At2g31200	1.1698	0.265546	1.05655e-05	9.79882e-05	0.665609	19	39.5096	0.00243286
At3g14620	1.64595	0.373983	1.07687e-05	9.967e-05	1.42571	19	58.0446	4.21902e-06
At2g34900	1.30465	0.296615	1.0902e-05	0.0001007	0.89575	19	44.6284	0.000468811
At5g03160	1.72315	0.391797	1.09218e-05	0.000100842	1.73262	19	64.248	4.13855e-07
At4g34230	1.4001	0.318527	1.10492e-05	0.000101813	0.892587	19	42.7303	0.000873507
At3g53110	1.19906	0.27284	1.10913e-05	0.000101954	0.661656	19	38.8104	0.00302141
At5g65300	1.22575	0.278923	1.10996e-05	0.000101989	0.652868	19	38.675	0.00315016
At3g19270	1.24421	0.283207	1.11654e-05	0.000102553	0.683749	19	39.4423	0.00248437
At1g80480	1.83955	0.418933	1.1281e-05	0.000103407	1.72683	19	61.8597	1.02071e-06
At5g64310	1.71366	0.390525	1.14351e-05	0.000104652	1.58959	19	60.6029	1.6343e-06
At5g11090	1.39608	0.318384	1.1605e-05	0.000105825	0.940258	19	45.8408	0.000312955
At5g02810	1.49922	0.342233	1.1829e-05	0.000107653	1.06789	19	49.1141	0.000102636
At3g49320	1.11114	0.253756	1.1935e-05	0.000108445	0.568513	19	37.0002	0.00524023
At1g05170	1.6206	0.370739	1.23526e-05	0.000111794	1.27279	19	53.209	2.43529e-05
At5g04980	1.58463	0.362518	1.23574e-05	0.000111794	1.18898	19	51.8996	3.87665e-05
At3g23910	1.25016	0.286083	1.2429e-05	0.000112308	0.673278	19	39.0376	0.00281674
At3g22840	1.90071	0.435139	1.25367e-05	0.000113058	1.71678	19	61.2985	1.25996e-06
At3g61350	1.11269	0.254973	1.27746e-05	0.000114931	0.529563	19	35.3745	0.00847715
At5g52630	1.2462	0.28561	1.28124e-05	0.000115181	0.6673	19	38.66	0.00316467
At2g29450	2.59196	0.594122	1.28482e-05	0.000115411	3.7051	19	100.485	1.80522e-13
At5g17310	1.86931	0.42871	1.29875e-05	0.00011648	1.75323	19	62.3188	8.58787e-07
At1g01140	1.25055	0.286813	1.2997e-05	0.000116519	0.746064	19	41.0964	0.00147645
At5g41970	1.09007	0.250534	1.35522e-05	0.000120786	0.556692	19	37.0339	0.00518751
At3g29090	1.17928	0.271226	1.37414e-05	0.000122282	0.690392	19	39.9354	0.00212997
At5g18420	1.28026	0.295176	1.44257e-05	0.000127625	0.829037	19	43.145	0.000763311
At2g27100	1.13214	0.26105	1.44541e-05	0.000127827	0.606442	19	37.6981	0.0042456
At2g14260	1.05648	0.243721	1.45891e-05	0.000128913	0.424365	19	32.3428	0.0200185
At3g09840	1.2243	0.282614	1.47736e-05	0.00013025	0.684307	19	39.8062	0.00221781
At5g28750	1.09338	0.252552	1.49561e-05	0.000131533	0.509758	19	35.2815	0.00871022
At5g08420	1.17353	0.271507	1.54429e-05	0.000135471	0.646844	19	38.7179	0.00310884
At3g01650	1.01771	0.235908	1.60316e-05	0.00014015	0.397008	19	31.3203	0.0264253
At1g76940	1.105	0.256189	1.60884e-05	0.000140594	0.481479	19	33.2976	0.0153583
At5g13800	1.06811	0.247876	1.63952e-05	0.000142947	0.525131	19	36.1106	0.00682931
At4g32050	1.03218	0.239543	1.6404e-05	0.000142969	0.435043	19	32.7817	0.0177346
At2g39650	1.16509	0.270429	1.64524e-05	0.000143281	0.696732	19	40.4375	0.00181904
At4g27680	1.94766	0.452614	1.684e-05	0.000145878	1.96667	19	64.4881	3.77734e-07
At4g02880	1.10412	0.256791	1.71033e-05	0.000147712	0.569036	19	36.7322	0.00567782
At5g15860	1.22174	0.284503	1.75259e-05	0.000150962	0.638499	19	37.6934	0.00425165
At4g20380	1.23145	0.287406	1.82975e-05	0.000156664	0.687093	19	39.3413	0.00256366
At5g45130	1.2118	0.282999	1.85234e-05	0.000158183	0.725937	19	40.6354	0.00170883
At5g14020	1.16157	0.271316	1.85867e-05	0.000158664	0.619261	19	38.3242	0.00350825
At4g26410	1.31519	0.307278	1.86796e-05	0.000159338	0.960085	19	47.7389	0.00016462
At5g55100	1.03942	0.242857	1.86904e-05	0.000159371	0.447274	19	33.0052	0.0166661
At4g33060	1.1232	0.262507	1.8796e-05	0.000160152	0.631454	19	38.4534	0.0033721
At4g02640	1.06028	0.247956	1.90224e-05	0.00016196	0.486341	19	34.4872	0.0109591
At5g58740	1.01036	0.236487	1.93416e-05	0.000164188	0.412548	19	32.4149	0.0196258
At5g03720	1.5691	0.36784	1.99257e-05	0.000168583	1.3592	19	54.7458	1.40341e-05
At5g01180	1.74441	0.409866	2.08077e-05	0.000175137	1.48207	19	55.6026	1.02957e-05
At5g47610	1.9551	0.459779	2.11633e-05	0.000177737	1.89543	19	63.4503	5.60138e-07
At1g11400	1.08156	0.254461	2.13402e-05	0.000179091	0.562389	19	36.3603	0.00634255
At5g20000	1.00473	0.23712	2.26297e-05	0.000188186	0.42765	19	32.5015	0.019163
At1g75750	2.0672	0.487921	2.26766e-05	0.000188385	2.9789	19	83.211	2.33628e-10
At4g34360	1.05154	0.24835	2.29455e-05	0.000189982	0.548425	19	36.8811	0.0054306
At1g09740	1.04942	0.248144	2.34664e-05	0.000193943	0.531509	19	36.2335	0.00658539
At3g29810	1.66419	0.393606	2.35726e-05	0.000194751	1.7434	19	61.7199	1.07574e-06
At5g08380	1.56109	0.369442	2.38379e-05	0.000196446	1.3839	19	56.0353	8.79866e-06
At4g24410	1.04494	0.247411	2.40549e-05	0.000197735	0.449653	19	33.1681	0.0159253
At3g62600	1.1339	0.268565	2.42058e-05	0.000198679	0.64351	19	39.2291	0.00265448
At1g16840	1.28484	0.304799	2.4939e-05	0.000203902	0.841404	19	44.7363	0.000452343
At5g49390	1.06764	0.253297	2.49793e-05	0.000204012	0.49751	19	34.8297	0.00992983
At3g55580	1.12064	0.265945	2.51087e-05	0.00020485	0.540699	19	35.5393	0.00807866
At1g01720	2.05173	0.486951	2.5153e-05	0.000205138	2.28831	19	74.1308	8.92788e-09
At1g01830	1.48448	0.352486	2.53712e-05	0.000206769	1.06615	19	47.8333	0.000159395
At5g02430	1.51465	0.360096	2.59669e-05	0.000211398	1.23973	19	52.7883	2.82902e-05
At1g62950	1.30163	0.309623	2.62343e-05	0.000213271	0.896742	19	46.2297	0.000274622
At1g26690	1.09356	0.260587	2.71049e-05	0.000219334	0.591141	19	37.6169	0.0043514
At1g13195	1.29259	0.308091	2.72296e-05	0.000220032	0.813751	19	42.8426	0.000842256
At3g60250	1.34785	0.321777	2.80455e-05	0.000225588	1.00202	19	47.6795	0.00016799
At5g37710	1.44673	0.345513	2.82438e-05	0.000226625	1.14874	19	49.4197	9.23387e-05
At2g44200	1.00021	0.238999	2.8517e-05	0.000228481	0.476638	19	34.6203	0.0105477
At5g62730	1.1743	0.280623	2.85661e-05	0.000228729	0.724585	19	40.7561	0.0016448
At2g37440	1.1462	0.273963	2.86714e-05	0.000229492	0.648382	19	39.4561	0.00247375
At1g18680	1.09393	0.261822	2.93903e-05	0.000234098	0.660443	19	39.8626	0.00217901
At1g76190	1.18643	0.284123	2.96966e-05	0.000235949	0.665688	19	39.3271	0.00257493
At5g53000	1.23205	0.295119	2.98305e-05	0.000236595	0.800108	19	43.4118	0.000699652
At2g13840	1.03488	0.247971	3.00112e-05	0.0002378	0.517557	19	35.6349	0.00785556
At5g45620	1.1569	0.27738	3.03512e-05	0.000240078	0.724428	19	41.0917	0.00147867
At5g04250	1.4985	0.36014	3.17021e-05	0.000249468	1.41868	19	55.0822	1.24292e-05
At2g25470	1.2097	0.290831	3.18991e-05	0.000250587	0.748721	19	41.7246	0.00120814
At1g15550	1.67062	0.401811	3.21432e-05	0.000251985	1.64399	19	63.7528	4.99461e-07
At5g56000	2.65141	0.637904	3.23238e-05	0.000253314	4.5487	19	118.357	1.11022e-16
At5g04890	1.31156	0.315621	3.24616e-05	0.000254307	0.944316	19	47.2462	0.000194709
At5g60800	1.11923	0.269437	3.26761e-05	0.000255812	0.610261	19	37.9505	0.00393216
At1g09160	1.43037	0.344586	3.31066e-05	0.000258739	1.13978	19	50.416	6.52897e-05
At2g43810	1.20516	0.290412	3.32712e-05	0.000259731	0.837966	19	44.8505	0.000435525
At5g37380	1.0935	0.263547	3.33689e-05	0.000260255	0.589358	19	37.0196	0.00520982
At3g48530	1.00574	0.242466	3.35453e-05	0.000261541	0.462499	19	33.8249	0.0132374
At2g22240	1.8766	0.452487	3.36418e-05	0.000262057	1.86095	19	64.8617	3.27622e-07
At3g22140	1.01747	0.245603	3.43175e-05	0.000266743	0.492736	19	35.0818	0.00923092
At5g55160	1.01671	0.246078	3.6016e-05	0.000277519	0.492551	19	34.7969	0.0100243
At5g40650	1.08135	0.261934	3.6542e-05	0.00028107	0.57152	19	37.0024	0.00523675
At2g24940	1.0661	0.258305	3.67077e-05	0.000282154	0.634011	19	39.7536	0.00225462
At4g10925	1.19968	0.290822	3.7053e-05	0.000284139	0.847137	19	44.5066	0.000488107
At3g14075	1.30052	0.315288	3.70957e-05	0.000284371	0.927884	19	43.9644	0.000583693
At5g23480	1.41242	0.342939	3.81223e-05	0.000291459	1.14227	19	51.9219	3.8462e-05
At1g02140	1.06904	0.259589	3.81845e-05	0.000291836	0.575091	19	37.1367	0.00502972
At4g23910	1.00121	0.243147	3.8262e-05	0.000292332	0.46977	19	33.7222	0.0136278
At5g61330	1.02192	0.248421	3.89459e-05	0.000296763	0.528146	19	36.236	0.00658054
At1g10480	1.18273	0.287562	3.90642e-05	0.000297466	0.773768	19	43.0968	0.00077541
At2g20940	1.78295	0.433506	3.90795e-05	0.000297484	2.14787	19	74.799	6.85231e-09
At1g60420	1.00496	0.24451	3.95516e-05	0.000300476	0.470587	19	33.9515	0.0127705
At3g04120	1.12733	0.274335	3.96838e-05	0.00030138	0.667161	19	39.9536	0.00211782
At2g37760	1.01911	0.248266	4.04468e-05	0.000306422	0.533261	19	36.2487	0.00655593
At2g24120	1.09792	0.267468	4.04538e-05	0.000306422	0.672037	19	40.0156	0.0020771
At4g01280	1.04897	0.255616	4.06606e-05	0.000307878	0.473878	19	33.5235	0.0144136
At1g05385	1.11403	0.271575	4.09412e-05	0.00030949	0.616101	19	38.2912	0.00354381
At3g54130	1.30329	0.318328	4.2366e-05	0.00031783	1.04033	19	48.3584	0.000133156
At3g62140	1.02469	0.250315	4.2476e-05	0.000318354	0.498995	19	34.8859	0.00976978
At1g53320	1.20621	0.294921	4.31503e-05	0.000322773	0.870199	19	45.3027	0.000374676
At3g04500	1.05644	0.258419	4.34927e-05	0.000324696	0.565041	19	36.5779	0.00594516
At1g78150	1.41843	0.347073	4.37272e-05	0.000326234	1.17878	19	53.2583	2.39282e-05
At5g20620	1.0842	0.265386	4.40071e-05	0.000328001	0.651157	19	39.3607	0.00254823
At5g12230	1.13928	0.279042	4.44923e-05	0.000331077	0.678091	19	39.7755	0.00223921
At1g13080	1.40935	0.345655	4.55551e-05	0.000337776	1.08182	19	49.9975	7.55485e-05
At2g40960	1.4034	0.344592	4.64862e-05	0.000343787	1.22592	19	55.5641	1.04404e-05
At1g07870	1.17685	0.289034	4.66767e-05	0.000345084	0.785285	19	42.8892	0.000829598
At4g05060	1.16917	0.287268	4.70201e-05	0.00034695	0.730701	19	41.1878	0.00143414
At3g24070	1.06117	0.2608	4.72359e-05	0.000347868	0.577557	19	37.1754	0.00497165
At2g34450	1.02116	0.251287	4.82976e-05	0.000354856	0.537348	19	36.4087	0.00625202
At5g35460	1.88328	0.463493	4.83949e-05	0.000355259	2.05822	19	67.8233	1.05145e-07
At1g36980	1.05929	0.26088	4.89742e-05	0.000358475	0.549777	19	36.1831	0.00668446
At4g18280	1.35479	0.333682	4.90449e-05	0.000358877	1.19125	19	53.7994	1.97196e-05
At1g75270	1.50803	0.371585	4.94148e-05	0.000360891	1.54688	19	61.9378	9.91193e-07
At1g32920	1.10225	0.271824	5.01302e-05	0.000365415	0.634293	19	38.6311	0.00319294
At3g09085	1.40484	0.346484	5.02286e-05	0.000365899	1.35347	19	57.4085	5.32949e-06
At5g06290	1.61804	0.399083	5.02627e-05	0.000365966	1.58726	19	63.3958	5.71818e-07
At3g10800	1.87783	0.463261	5.04558e-05	0.000367202	2.20857	19	72.4392	1.7396e-08
At1g04080	1.01321	0.250054	5.07883e-05	0.000369152	0.469511	19	33.1326	0.0160842
At4g14110	1.31231	0.32442	5.23031e-05	0.000379077	1.11115	19	51.4016	4.62096e-05
At5g09960	1.25822	0.311177	5.26778e-05	0.000381188	0.974364	19	48.5874	0.000123078
At1g80780	1.49349	0.369431	5.28441e-05	0.000382271	1.47028	19	61.0725	1.37119e-06
At1g77460	1.07885	0.266965	5.3187e-05	0.000384265	0.583824	19	37.5544	0.00443441
At5g03210	1.25716	0.311216	5.35655e-05	0.000386145	0.865862	19	44.53	0.000484336
At1g79820	1.00026	0.24788	5.45388e-05	0.000392048	0.490827	19	34.8977	0.00973647
At1g56600	2.09981	0.520749	5.52334e-05	0.000396044	2.79371	19	82.1936	3.53106e-10
At1g58170	1.51081	0.374775	5.54825e-05	0.000397456	1.31107	19	54.33	1.63001e-05
At5g48180	1.06349	0.263829	5.55447e-05	0.000397777	0.662105	19	40.1791	0.00197315
At3g49590	1.09227	0.271042	5.58022e-05	0.000399371	0.629859	19	38.7933	0.00303743
At2g37180	1.15393	0.286584	5.66124e-05	0.00040403	0.702441	19	40.6994	0.00167459
At2g15270	1.01497	0.2525	5.82747e-05	0.0004146	0.545257	19	35.9857	0.00708582
At5g48960	1.14095	0.284283	5.98454e-05	0.000423927	0.776421	19	43.5784	0.000662533
At1g62390	1.10921	0.276663	6.09131e-05	0.000430423	0.691695	19	40.8834	0.00157976
At1g67920	1.52754	0.384528	7.11222e-05	0.000490134	1.58807	19	62.9742	6.70687e-07
At2g40000	1.13558	0.286229	7.26701e-05	0.000499446	0.665507	19	38.3679	0.00346161
At5g54690	1.08598	0.273926	7.35509e-05	0.000504579	0.631442	19	38.9311	0.00291096
At2g25700	1.03001	0.259819	7.35936e-05	0.000504579	0.530761	19	34.939	0.00962101
At5g07340	1.08777	0.274618	7.46237e-05	0.000511028	0.711141	19	41.3887	0.00134515
At1g29820	1.36186	0.343825	7.46679e-05	0.000511178	1.21389	19	54.3248	1.63306e-05
At5g02500	1.5776	0.39833	7.47847e-05	0.000511521	1.71223	19	67.1878	1.34346e-07
At1g11100	1.28235	0.324308	7.6814e-05	0.000522894	0.959024	19	47.191	0.000198392
At1g78080	1.36338	0.345232	7.84162e-05	0.000531741	1.25767	19	54.0632	1.79398e-05
At2g32210	1.24075	0.314311	7.89662e-05	0.000535153	0.992324	19	47.3976	0.000184935
At5g13310	1.31925	0.335345	8.35419e-05	0.00056117	1.17591	19	51.981	3.76669e-05
At4g26555	1.16613	0.29697	8.60951e-05	0.000576288	0.859258	19	45.8906	0.000307771
At4g24190	1.04845	0.267077	8.64942e-05	0.00057862	0.717344	19	42.6429	0.000898614
At5g11340	1.45045	0.369992	8.8466e-05	0.000589535	1.53658	19	62.3784	8.39749e-07
At3g06180	1.15548	0.295137	9.03838e-05	0.000598855	0.838668	19	44.6403	0.000466966
At1g31335	1.81973	0.464861	9.05678e-05	0.000599726	2.20236	19	76.5538	3.41079e-09
At2g21130	1.67042	0.4274	9.29375e-05	0.000612931	1.75922	19	65.5131	2.55484e-07
At5g16200	1.20239	0.308077	9.50472e-05	0.000624682	0.935054	19	47.8375	0.000159166
At1g45145	1.01545	0.260283	9.56592e-05	0.000627981	0.622481	19	39.6348	0.0023398
At4g02890	1.79615	0.461296	9.87273e-05	0.000643331	2.30648	19	77.2894	2.54293e-09
At5g50460	1.08329	0.278252	9.89265e-05	0.000644269	0.717775	19	41.7743	0.00118903
At2g45730	1.03932	0.267072	9.96197e-05	0.000648209	0.6904	19	40.9814	0.00153142
At2g25070	1.2341	0.317322	0.000100608	0.00065323	0.996085	19	48.9647	0.000108074
At2g17870	1.03605	0.266411	0.000100698	0.000653363	0.635627	19	38.9278	0.00291398
At2g32190	1.25834	0.323906	0.000102379	0.00066183	1.13243	19	51.9448	3.81523e-05
At4g02920	1.65274	0.425506	0.000102675	0.000662993	1.83336	19	68.376	8.49143e-08
At1g04810	1.14317	0.294554	0.000104015	0.000670128	0.823883	19	44.1909	0.000541742
At4g30460	1.13415	0.29247	0.000105386	0.000678201	0.771493	19	42.8314	0.000845315
At2g26140	1.66055	0.42828	0.000105639	0.000679062	1.72197	19	65.2683	2.80541e-07
At5g27460	1.29506	0.334073	0.000105935	0.000680771	1.11291	19	50.2855	6.8333e-05
At5g20010	1.20066	0.310197	0.000108554	0.000695259	1.04535	19	49.9623	7.648e-05
At3g49530	1.35312	0.349596	0.000108598	0.000695341	1.28831	19	56.8394	6.5636e-06
At4g17615	1.32137	0.341526	0.000109275	0.000698897	1.10828	19	50.4437	6.46613e-05
At5g64170	1.58897	0.411142	0.000111189	0.000710341	1.65763	19	62.8754	6.96191e-07
At4g15700	1.34132	0.347407	0.000112949	0.000719017	1.28828	19	55.272	1.16051e-05
At4g33660	2.29349	0.596186	0.000119601	0.000755423	3.53882	19	100.08	2.14162e-13
At4g26200	1.19089	0.309897	0.000121602	0.000765871	0.884076	19	46.0828	0.000288535
At1g18740	1.47097	0.383335	0.000124393	0.000781589	1.47085	19	59.8264	2.18253e-06
At1g55620	1.45739	0.380262	0.000126791	0.00079447	1.54127	19	59.5294	2.43712e-06
At5g63130	1.27386	0.333163	0.000131542	0.000818404	1.15877	19	53.5909	2.12472e-05
At1g61620	1.19691	0.313587	0.000135172	0.000837016	1.01665	19	49.0884	0.000103552
At2g21290	1.34546	0.352941	0.000137777	0.000850875	1.45686	19	61.3387	1.2411e-06
At5g06550	1.15467	0.303495	0.000142038	0.000873478	0.969966	19	47.8493	0.000158527
At4g15780	1.13216	0.297892	0.000144363	0.00088563	0.869902	19	45.6243	0.000336501
At5g17410	1.47978	0.389618	0.000145858	0.000893129	1.7205	19	67.0072	1.4402e-07
At2g03690	1.1495	0.302727	0.000146372	0.000895794	0.944354	19	46.6111	0.000241467
At4g29780	1.3267	0.349407	0.000146463	0.00089611	1.11641	19	50.9187	5.47561e-05
At5g18400	1.52987	0.403227	0.000148199	0.000905033	1.94273	19	68.5755	7.85991e-08
At4g29340	1.27767	0.336995	0.000149833	0.000913551	1.20139	19	54.4465	1.56315e-05
At4g14190	1.22053	0.322113	0.000151163	0.000920434	1.06036	19	50.1166	7.24791e-05
At5g59420	1.29933	0.342964	0.000151542	0.000922001	1.28328	19	55.0402	1.26194e-05
At5g50240	1.57919	0.416925	0.000152047	0.000924579	1.84832	19	68.8318	7.11677e-08
At1g54150	1.16629	0.308016	0.000152813	0.000928253	0.969171	19	47.0444	0.000208518
At1g19020	1.1485	0.303335	0.000152942	0.000928791	0.848812	19	45.0093	0.000413128
At4g00550	1.26121	0.333355	0.000154712	0.000936979	1.09009	19	51.0016	5.31865e-05
At1g61640	1.52466	0.403637	0.000158537	0.00095742	1.79002	19	63.654	5.18529e-07
At5g17350	1.03993	0.275739	0.000162305	0.000976825	0.635746	19	39.1269	0.00273992
At4g27350	1.21056	0.321028	0.000162666	0.000978738	1.04795	19	49.4405	9.16751e-05
At1g13640	1.21199	0.321438	0.000162909	0.000979425	0.957652	19	48.5051	0.00012661
At1g56300	1.51323	0.40142	0.000163448	0.00098189	1.72129	19	66.2268	1.94378e-07
At1g72750	1.51821	0.403174	0.000166126	0.000995882	1.84195	19	65.8468	2.2486e-07
At3g08680	-2.04732	0.199962	1.33237e-24	3.04473e-20	0.0181798	19	18.4325	0.427522
At3g13720	-2.11154	0.209187	5.87247e-24	6.70988e-20	0.056607	19	19.3253	0.372054
At3g15030	-1.86953	0.197779	3.3047e-21	2.5173e-17	0.0403776	19	19.0329	0.3898
At2g45310	-1.68231	0.178868	5.18812e-21	2.96397e-17	0	19	13.4332	0.765222
At5g53140	-1.9761	0.213592	2.20855e-20	8.41165e-17	0.100897	19	20.478	0.306563
At1g65295	-1.65227	0.179869	4.07745e-20	1.33111e-16	0	19	16.6697	0.545915
At3g20570	-2.20586	0.24351	1.32134e-19	2.87944e-16	0.226102	19	23.0937	0.187017
At1g59970	-1.7841	0.197065	1.38604e-19	2.87944e-16	0.0668136	19	19.8205	0.343016
At2g04570	-1.56948	0.17663	6.35152e-19	1.20954e-15	0	19	16.4505	0.561136
At1g53300	-1.7369	0.197046	1.20031e-18	2.10996e-15	0.0606456	19	19.6403	0.353431
At1g33811	-1.49271	0.171842	3.73708e-18	6.09999e-15	0	19	14.2627	0.71181
At4g04540	-1.48651	0.176601	3.85147e-17	4.53992e-14	0	19	17.4059	0.495382
At4g23930	-1.50831	0.179269	3.97332e-17	4.53992e-14	0.0165722	19	18.4944	0.423557
At1g56010	-1.96896	0.235016	5.38443e-17	5.59296e-14	0.214804	19	23.2676	0.180515
At5g16000	-1.45499	0.173789	5.6562e-17	5.6198e-14	0	19	14.6008	0.689169
At1g09020	-1.40568	0.168619	7.65937e-17	7.293e-14	0	19	13.4561	0.763799
At5g49760	-2.59262	0.311923	9.43093e-17	8.62063e-14	0.5853	19	29.202	0.0459654
At1g12500	-2.23143	0.268817	1.03292e-16	8.91603e-14	0.364621	19	26.143	0.0965339
At5g11890	-1.61231	0.194287	1.05344e-16	8.91603e-14	0.0796795	19	20.3144	0.315402
At3g12610	-2.18893	0.266374	2.07807e-16	1.65253e-13	0.355677	19	25.8801	0.102532
At1g70330	-1.74648	0.215929	6.05474e-16	4.32384e-13	0.163226	19	22.4221	0.213784
At1g15690	-2.13588	0.264308	6.423e-16	4.44783e-13	0.38132	19	26.7979	0.0828643
At1g53390	-1.75026	0.217919	9.61426e-16	6.46191e-13	0.144556	19	21.7808	0.241861
At4g22010	-2.31566	0.289004	1.12347e-15	7.33526e-13	0.491983	19	28.5527	0.0541278
At4g22730	-1.37594	0.172753	1.65516e-15	9.76067e-13	0	19	17.709	0.474974
At1g13250	-2.021	0.254015	1.77353e-15	1.01322e-12	0.343522	19	26.3766	0.0914536
At4g16360	-2.00766	0.252895	2.04261e-15	1.13848e-12	0.319592	19	25.837	0.103543
At4g25900	-1.70646	0.215037	2.09395e-15	1.13931e-12	0.16055	19	22.4139	0.214127
At1g75820	-2.26733	0.286659	2.58472e-15	1.37363e-12	0.535903	19	29.7776	0.0396658
At2g31400	-2.11841	0.268255	2.85663e-15	1.48363e-12	0.392422	19	27.0655	0.0777759
At2g30010	-1.71597	0.217452	2.99119e-15	1.51899e-12	0.175537	19	22.8041	0.19823
At3g60620	-2.15281	0.273009	3.13274e-15	1.55629e-12	0.451524	19	28.4965	0.0548908
At1g66880	-1.33121	0.169104	3.48601e-15	1.69494e-12	0	19	15.3631	0.636901
At4g32880	-1.51706	0.192779	3.56299e-15	1.69628e-12	0.0644063	19	19.8577	0.340886
At1g13750	-1.31931	0.167717	3.65318e-15	1.70372e-12	0	19	16.0089	0.591925
At3g16340	-1.59516	0.203269	4.24336e-15	1.8648e-12	0.10475	19	20.9494	0.281974
At2g32380	-1.34313	0.171257	4.40583e-15	1.89966e-12	0	19	17.0593	0.519031
At3g57230	-2.09481	0.267201	4.51117e-15	1.90906e-12	0.383579	19	27.1378	0.0764477
At3g62980	-1.50753	0.192593	4.97665e-15	2.02967e-12	0.0776273	19	20.2991	0.316236
At5g16590	-2.40841	0.307771	5.06262e-15	2.02967e-12	0.615491	19	30.8156	0.0302325
At5g18860	-1.68554	0.216112	6.22077e-15	2.38152e-12	0.171691	19	22.7597	0.199995
At4g12730	-2.05126	0.263024	6.25291e-15	2.38152e-12	0.372696	19	26.7222	0.0843555
At3g25540	-1.69534	0.217583	6.6112e-15	2.47671e-12	0.158832	19	22.3184	0.218154
At3g08600	-2.23428	0.287167	7.2272e-15	2.66381e-12	0.527509	19	29.9342	0.0380914
At1g20330	-1.8923	0.243901	8.59478e-15	3.11759e-12	0.282126	19	25.1259	0.121486
At1g31420	-2.07417	0.267547	9.00782e-15	3.21635e-12	0.377354	19	26.9189	0.0805296
At2g45970	-1.73312	0.223846	9.74961e-15	3.36784e-12	0.233685	19	24.4714	0.140181
At3g13030	-1.4299	0.184766	1.00216e-14	3.36784e-12	0.0455872	19	19.3737	0.36916
At1g41830	-1.62833	0.210863	1.14328e-14	3.7864e-12	0.151257	19	22.2703	0.220205
At1g13100	-1.55189	0.20168	1.41696e-14	4.56062e-12	0.131684	19	21.9138	0.235834
At5g03170	-1.27359	0.165784	1.56321e-14	4.96145e-12	0	19	15.5048	0.627065
At5g09760	-2.18628	0.287124	2.64946e-14	8.29389e-12	0.516822	19	29.7347	0.040107
At5g07110	-1.94681	0.256218	3.00162e-14	9.14574e-12	0.375638	19	27.3552	0.0725706
At2g45540	-1.28099	0.169374	3.9355e-14	1.153e-11	0	19	16.1839	0.579712
At1g74800	-2.35948	0.312107	4.03582e-14	1.16742e-11	0.632064	19	31.7564	0.0234929
At5g48830	-1.80658	0.239716	4.83358e-14	1.38071e-11	0.294148	19	25.7455	0.105721
At5g49890	-1.92261	0.255312	5.05653e-14	1.42657e-11	0.33182	19	26.2964	0.0931718
At4g35870	-1.26276	0.167835	5.32092e-14	1.48285e-11	0	19	16.8306	0.534778
At5g22630	-1.84566	0.24548	5.537e-14	1.50633e-11	0.314594	19	26.1036	0.0974127
At1g11670	-2.54631	0.339247	6.10756e-14	1.642e-11	0.899478	19	35.8073	0.00746807
At1g02360	-1.95226	0.260558	6.75168e-14	1.76507e-11	0.435353	19	29.1667	0.0463797
At2g30890	-1.26982	0.169496	6.79704e-14	1.76507e-11	0.00970208	19	18.3206	0.434727
At3g03305	-1.26431	0.16916	7.77508e-14	1.97418e-11	0	19	16.3725	0.56657
At2g33170	-1.84892	0.248435	9.89762e-14	2.43205e-11	0.332077	19	26.6063	0.0866823
At1g66940	-1.23694	0.166293	1.01945e-13	2.47835e-11	0	19	17.2373	0.50685
At5g20885	-2.49044	0.33615	1.27524e-13	3.0043e-11	0.799775	19	34.1153	0.0121889
At1g22690	-1.26254	0.170588	1.35062e-13	3.11761e-11	0.023776	19	18.8055	0.403889
At3g02250	-1.567	0.212231	1.54236e-13	3.4897e-11	0.161812	19	22.6405	0.204787
At1g30440	-1.52964	0.208469	2.17657e-13	4.78259e-11	0.170821	19	23.0568	0.188418
At1g25570	-1.5315	0.209121	2.41578e-13	5.25766e-11	0.148888	19	22.3371	0.217362
At2g15320	-1.51806	0.207656	2.66228e-13	5.73948e-11	0.143142	19	22.1633	0.224818
At3g42950	-1.40851	0.193013	2.9322e-13	6.2623e-11	0.0882546	19	20.6942	0.295121
At1g70280	-1.45997	0.200481	3.28114e-13	6.9286e-11	0.119588	19	21.5905	0.250673
At1g27340	-1.61806	0.22222	3.30482e-13	6.9286e-11	0.214166	19	24.0581	0.153135
At1g13110	-1.56936	0.215804	3.5378e-13	7.21837e-11	0.187257	19	23.3875	0.176134
At2g16280	-1.80274	0.24804	3.64972e-13	7.38082e-11	0.325589	19	26.5825	0.0871666
At3g57330	-1.68306	0.232032	4.05944e-13	8.1374e-11	0.255344	19	25.0547	0.123416
At5g50420	-2.32555	0.322245	5.32531e-13	1.03131e-10	0.73545	19	34.3745	0.0113187
At2g04780	-2.01224	0.279231	5.74671e-13	1.09436e-10	0.499354	19	30.1713	0.0358143
At5g67070	-1.69198	0.23561	6.90697e-13	1.30445e-10	0.280472	19	25.6217	0.108728
At5g65700	-2.19863	0.306502	7.32116e-13	1.37134e-10	0.692211	19	33.7108	0.0136717
At3g07510	-2.05927	0.287254	7.56521e-13	1.3946e-10	0.511894	19	30.126	0.0362398
At1g64650	-1.84141	0.256865	7.56739e-13	1.3946e-10	0.378227	19	27.7867	0.0653765
At2g19780	-1.64403	0.229722	8.27111e-13	1.51209e-10	0.257457	19	25.2284	0.118753
At2g03330	-1.51202	0.211814	9.44123e-13	1.67249e-10	0.169603	19	23.0094	0.190228
At1g50430	-1.3395	0.188197	1.09882e-12	1.87638e-10	0.0708699	19	20.1971	0.321831
At1g51805	-1.7712	0.249174	1.17521e-12	1.98932e-10	0.344823	19	27.089	0.0773407
At4g31130	-1.37577	0.194053	1.34473e-12	2.24305e-10	0.104864	19	21.2767	0.265683
At1g09840	-2.07872	0.293372	1.38449e-12	2.29264e-10	0.569927	19	31.6747	0.0240181
At3g60630	-2.70738	0.382286	1.41994e-12	2.33442e-10	1.30619	19	43.7313	0.000630145
At5g04550	-1.27553	0.180513	1.59345e-12	2.60097e-10	0.0496808	19	19.5947	0.356096
At2g33770	-1.63524	0.232045	1.82747e-12	2.9618e-10	0.307895	19	26.8084	0.0826597
At3g23430	-1.39326	0.198198	2.07075e-12	3.28617e-10	0.125243	19	21.8748	0.23759
At5g62680	-2.20514	0.313827	2.11631e-12	3.3353e-10	0.674186	19	33.4097	0.0148825
At4g23820	-1.44226	0.205389	2.18549e-12	3.42074e-10	0.141637	19	22.2316	0.221865
At3g11490	-1.43822	0.204882	2.22279e-12	3.43356e-10	0.152394	19	22.6189	0.205663
At2g32810	-1.78237	0.253969	2.24989e-12	3.45064e-10	0.373311	19	27.8857	0.0638156
At1g10470	-1.75168	0.249702	2.29829e-12	3.50137e-10	0.393083	19	28.6374	0.0529953
At1g30900	-1.63688	0.233431	2.34549e-12	3.53208e-10	0.33482	19	27.8302	0.0646864
At5g39020	-1.16215	0.16626	2.74973e-12	4.03996e-10	0	19	15.7857	0.607499
At5g45460	-1.3162	0.188585	2.96538e-12	4.28891e-10	0.0886701	19	20.8273	0.288214
At3g06150	-1.6825	0.241227	3.06332e-12	4.4027e-10	0.297747	19	26.1558	0.096249
At5g45480	-2.01641	0.289186	3.1086e-12	4.41389e-10	0.582315	19	32.2204	0.020702
At5g09870	-1.78458	0.256073	3.19184e-12	4.47484e-10	0.402585	19	28.6452	0.0528916
At3g03690	-1.80187	0.258821	3.35901e-12	4.68049e-10	0.433403	19	29.5158	0.0424287
At5g44480	-1.14421	0.164597	3.61269e-12	4.95799e-10	0	19	15.8343	0.604113
At5g60020	-1.19694	0.172193	3.62325e-12	4.95799e-10	0.0372021	19	19.278	0.374894
At3g13710	-1.12524	0.161898	3.64574e-12	4.95908e-10	0	19	11.5094	0.871505
At3g14340	-1.13725	0.164124	4.23209e-12	5.59028e-10	0	19	17.0958	0.516527
At4g28050	-1.92062	0.277219	4.26274e-12	5.5984e-10	0.505729	19	30.6836	0.0313075
At3g46290	-2.31209	0.333979	4.42576e-12	5.77928e-10	0.827535	19	36.3956	0.00627642
At4g30000	-1.53603	0.222024	4.57067e-12	5.90545e-10	0.260521	19	25.7621	0.105322
At5g67460	-1.13562	0.164149	4.57406e-12	5.90545e-10	0	19	17.9944	0.456019
At2g26250	-1.48011	0.214115	4.75613e-12	6.07896e-10	0.180797	19	23.3308	0.178196
At3g21190	-1.93594	0.280063	4.76166e-12	6.07896e-10	0.513573	19	30.8625	0.0298586
At4g00110	-1.7919	0.25939	4.91015e-12	6.19927e-10	0.391015	19	28.2804	0.0579142
At1g01230	-1.13378	0.164303	5.17946e-12	6.50335e-10	0	19	16.358	0.56758
At5g42100	-1.85235	0.268738	5.47223e-12	6.79627e-10	0.440189	19	29.2689	0.0451903
At4g30850	-1.3641	0.198162	5.82949e-12	7.20084e-10	0.127419	19	21.9638	0.233597
At2g03980	-1.95902	0.284911	6.15957e-12	7.56766e-10	0.537442	19	31.4096	0.0257989
At4g31500	-1.91821	0.27919	6.39255e-12	7.81191e-10	0.498438	19	30.5565	0.032375
At1g80640	-1.83942	0.267862	6.55452e-12	7.96723e-10	0.5375	19	32.2951	0.0202825
At3g23160	-1.90138	0.276941	6.61889e-12	7.99596e-10	0.507325	19	30.9601	0.0290943
At4g22130	-1.93669	0.282222	6.77573e-12	8.10675e-10	0.546319	19	31.6106	0.0244381
At1g10990	-1.39123	0.202809	6.89678e-12	8.2086e-10	0.142203	19	22.3584	0.216461
At3g06035	-1.76256	0.257233	7.28303e-12	8.53496e-10	0.422853	19	29.3051	0.0447756
At1g12310	-1.49306	0.218274	7.90361e-12	9.10502e-10	0.204259	19	23.976	0.155816
At5g52060	-2.30579	0.337106	7.92207e-12	9.10502e-10	0.811939	19	36.0184	0.00701789
At3g06750	-1.82287	0.266507	7.92884e-12	9.10502e-10	0.474321	19	30.45	0.0332942
At2g22900	-2.22462	0.325397	8.10717e-12	9.26325e-10	0.884373	19	37.9995	0.00387389
At3g43720	-2.0863	0.305655	8.75139e-12	9.80327e-10	0.647303	19	33.3596	0.0150936
At1g77690	-1.77009	0.259595	9.18878e-12	1.00953e-09	0.403978	19	28.6032	0.0534488
At1g27950	-1.39055	0.204197	9.76972e-12	1.05809e-09	0.150274	19	22.6048	0.206235
At5g50630	-1.58794	0.233259	9.92386e-12	1.05972e-09	0.261574	19	25.3671	0.115134
At2g25810	-1.21524	0.179177	1.18254e-11	1.24532e-09	0.0614822	19	20.0606	0.329417
At4g33220	-1.89618	0.279825	1.23285e-11	1.28816e-09	0.54582	19	32.1319	0.0212098
At5g49660	-1.9431	0.286785	1.24014e-11	1.28816e-09	0.581303	19	32.7122	0.0180793
At3g07990	-1.30291	0.192433	1.28153e-11	1.31325e-09	0.121313	19	21.9403	0.234648
At4g15000	-1.16743	0.172599	1.34418e-11	1.3677e-09	0.0264697	19	18.8789	0.399314
At4g18630	-1.11144	0.164328	1.34663e-11	1.3677e-09	0	19	17.233	0.507144
At3g47670	-1.97966	0.292829	1.37537e-11	1.38706e-09	0.614665	19	33.5048	0.0144901
At3g17650	-1.65649	0.245084	1.39062e-11	1.39379e-09	0.372497	19	28.4275	0.0558406
At5g58150	-2.05242	0.303759	1.41132e-11	1.40836e-09	0.621314	19	32.9592	0.016881
At5g60450	-1.85529	0.274862	1.47956e-11	1.46368e-09	0.512313	19	31.2976	0.0265864
At5g03140	-1.51862	0.225071	1.50632e-11	1.48373e-09	0.280842	19	26.4025	0.0909043
At3g56950	-1.75653	0.260378	1.51925e-11	1.49004e-09	0.404769	19	28.7705	0.0512573
At5g59020	-1.06953	0.158562	1.52849e-11	1.49269e-09	0	19	12.1251	0.840714
At1g29670	-1.87678	0.27835	1.55671e-11	1.50945e-09	0.522673	19	31.3004	0.0265666
At5g01890	-1.71896	0.254951	1.55886e-11	1.50945e-09	0.405302	19	29.0294	0.0480204
At4g24350	-1.12183	0.166411	1.56959e-11	1.51343e-09	0.015577	19	18.5438	0.420409
At5g62220	-1.66567	0.247216	1.60894e-11	1.54485e-09	0.34337	19	27.5157	0.0698176
At5g63140	-1.88048	0.279596	1.74745e-11	1.65012e-09	0.54685	19	31.859	0.0228476
At5g25100	-1.89313	0.281504	1.75526e-11	1.65067e-09	0.520969	19	31.212	0.0272034
At3g21270	-1.51961	0.226349	1.89927e-11	1.75717e-09	0.283372	19	26.4674	0.0895423
At1g47230	-1.43764	0.214163	1.90907e-11	1.75911e-09	0.223848	19	24.8909	0.127951
At2g28550	-1.32238	0.197183	1.99537e-11	1.82393e-09	0.124233	19	21.9192	0.235591
At1g01300	-2.21257	0.329992	2.015e-11	1.83453e-09	0.80398	19	36.2593	0.00653541
At4g30190	-1.4694	0.219572	2.20009e-11	1.97163e-09	0.200376	19	23.8178	0.161089
At5g54140	-1.72575	0.258346	2.38927e-11	2.11626e-09	0.440245	19	30.0031	0.0374161
At3g61310	-2.07929	0.312203	2.73703e-11	2.3782e-09	0.810482	19	37.5919	0.00438438
At3g03000	-1.29086	0.194268	3.03744e-11	2.60946e-09	0.113894	19	21.6279	0.248924
At4g38350	-1.86969	0.281851	3.27575e-11	2.79047e-09	0.611163	19	33.864	0.0130915
At1g55130	-1.63737	0.246844	3.28477e-11	2.79047e-09	0.349237	19	27.6885	0.0669572
At1g33800	-1.25852	0.189946	3.45652e-11	2.89335e-09	0.0998385	19	21.236	0.267674
At1g10850	-1.94459	0.2937	3.56771e-11	2.97552e-09	0.729531	19	36.3787	0.00630806
At5g03260	-1.37121	0.207343	3.76027e-11	3.091e-09	0.205708	19	24.5662	0.13734
At5g05160	-1.90977	0.288847	3.79876e-11	3.11144e-09	0.575664	19	32.4907	0.0192202
At1g12240	-1.0645	0.161132	3.93817e-11	3.15773e-09	0	19	11.2416	0.883822
At3g14840	-1.85561	0.281018	4.02472e-11	3.21584e-09	0.509394	19	30.8479	0.0299752
At1g55890	-1.49673	0.226885	4.19948e-11	3.32064e-09	0.271448	19	26.1336	0.0967416
At2g37710	-2.33475	0.354747	4.6589e-11	3.62127e-09	1.01967	19	40.847	0.0015981
At5g66060	-1.46764	0.223577	5.22523e-11	4.00694e-09	0.235821	19	25.0153	0.124496
At2g45670	-1.06401	0.162133	5.2896e-11	4.02927e-09	0	19	17.8666	0.46447
At1g65010	-1.54761	0.236068	5.53474e-11	4.14688e-09	0.313966	19	27.077	0.0775623
At5g16520	-1.51945	0.232027	5.80777e-11	4.33723e-09	0.320907	19	27.6119	0.0682113
At1g53230	-2.65333	0.405232	5.84405e-11	4.34893e-09	1.38258	19	46.0993	0.000286937
At1g18540	-1.25429	0.19159	5.88053e-11	4.34893e-09	0.0934574	19	20.9568	0.2816
At4g17340	-1.73366	0.264998	6.06295e-11	4.455e-09	0.512404	19	32.1126	0.021322
At4g19110	-1.90074	0.290914	6.41666e-11	4.65503e-09	0.603708	19	33.4572	0.0146854
At1g48480	-2.98839	0.457988	6.79789e-11	4.91599e-09	2.05883	19	54.2423	1.68224e-05
At5g11700	-1.04817	0.160717	6.9466e-11	4.99194e-09	0	19	15.9275	0.597608
At3g11320	-1.61857	0.248335	7.14111e-11	5.11563e-09	0.354439	19	27.7749	0.0655648
At1g60660	-2.14544	0.329493	7.44939e-11	5.30322e-09	0.795202	19	36.8422	0.00549417
At5g54180	-1.47031	0.225831	7.48246e-11	5.31023e-09	0.257196	19	25.6958	0.106918
At5g01075	-1.7442	0.268073	7.6948e-11	5.42721e-09	0.553937	19	33.0046	0.0166691
At2g35860	-1.84068	0.28305	7.87284e-11	5.4684e-09	0.584397	19	33.105	0.0162085
At1g44800	-1.75751	0.270393	8.04085e-11	5.53463e-09	0.472882	19	30.5598	0.0323466
At1g31470	-1.79323	0.276306	8.58211e-11	5.83686e-09	0.516016	19	31.7411	0.0235901
At4g03010	-1.64935	0.254216	8.69995e-11	5.88199e-09	0.451831	19	30.6971	0.0311961
At1g43310	-1.31866	0.203442	9.0689e-11	6.09537e-09	0.173575	19	23.547	0.170436
At4g22790	-1.06002	0.163591	9.19234e-11	6.16022e-09	0.0153592	19	18.5562	0.419615
At1g47740	-2.36964	0.365963	9.47638e-11	6.33199e-09	1.21178	19	44.6497	0.00046551
At5g10770	-1.12675	0.17407	9.60972e-11	6.38376e-09	0.0581814	19	20.0543	0.32977
At3g05020	-1.25511	0.194064	9.96228e-11	6.57971e-09	0.118661	19	21.8244	0.239874
At5g42860	-1.8876	0.292072	1.0278e-10	6.72991e-09	0.713234	19	36.4646	0.00614901
At1g22885	-1.80208	0.279185	1.08373e-10	7.01572e-09	0.549485	19	32.6369	0.01846
At5g49630	-2.22993	0.345696	1.11442e-10	7.17371e-09	1.16548	19	44.8088	0.000441594
At3g10525	-1.04207	0.161598	1.12917e-10	7.22795e-09	0	19	13.6355	0.752526
At4g29130	-1.64011	0.254458	1.15233e-10	7.34977e-09	0.408141	19	29.344	0.0443339
At1g09750	-1.63091	0.253407	1.22728e-10	7.7278e-09	0.373449	19	28.027	0.0616449
At3g43960	-1.86312	0.289666	1.25958e-10	7.85696e-09	0.651569	19	34.5985	0.0106142
At2g39130	-1.51792	0.236006	1.26182e-10	7.85696e-09	0.302599	19	26.9039	0.0808151
At4g20430	-1.29838	0.201905	1.27043e-10	7.88909e-09	0.156116	19	22.9565	0.192268
At1g72610	-2.00696	0.312188	1.2871e-10	7.97098e-09	0.704534	19	34.7798	0.0100738
At5g56650	-1.07762	0.167774	1.33572e-10	8.20536e-09	0.0105497	19	18.3533	0.432613
At3g06770	-1.62612	0.253337	1.37331e-10	8.39112e-09	0.38921	19	28.7104	0.052035
At5g66330	-1.61606	0.251806	1.38195e-10	8.39904e-09	0.440965	19	30.5807	0.0321695
At3g16660	-1.30571	0.203582	1.42018e-10	8.54049e-09	0.18004	19	23.8188	0.161056
At1g44760	-1.05721	0.165366	1.62516e-10	9.64626e-09	0.0145189	19	18.5116	0.422461
At4g00740	-2.05259	0.321201	1.65507e-10	9.77301e-09	0.830103	19	38.4828	0.00334179
At4g23690	-1.92481	0.302148	1.88488e-10	1.08497e-08	0.764009	19	37.8069	0.0041077
At1g73930	-1.65063	0.259267	1.93347e-10	1.10922e-08	0.433995	19	30.1589	0.0359303
At3g18560	-1.45516	0.228587	1.94157e-10	1.10922e-08	0.287108	19	26.815	0.082532
At4g12510	-1.85442	0.291666	2.04365e-10	1.1545e-08	0.643813	19	34.5231	0.0108466
At3g61820	-2.78201	0.437571	2.04609e-10	1.1545e-08	1.65515	19	51.4215	4.58882e-05
rps18	-1.34473	0.211653	2.1053e-10	1.18498e-08	0.217797	19	24.9737	0.125643
At5g08130	-2.13768	0.3366	2.14186e-10	1.19572e-08	1.0008	19	42.0232	0.00109768
At1g72480	-1.29613	0.204151	2.16901e-10	1.20219e-08	0.170871	19	23.4683	0.17323
At2g38080	-1.5429	0.24303	2.1727e-10	1.20219e-08	0.36082	19	28.6271	0.0531312
At1g22900	-1.50701	0.237517	2.22652e-10	1.22603e-08	0.362854	19	28.8078	0.0507788
At2g10940	-1.38282	0.218061	2.27604e-10	1.24729e-08	0.252962	19	25.9292	0.101388
At3g23805	-1.01739	0.160555	2.34693e-10	1.28306e-08	0	19	17.7699	0.470905
At5g59030	-1.02451	0.161913	2.49143e-10	1.35355e-08	0	19	16.5584	0.553635
At3g26430	-1.12377	0.177616	2.50051e-10	1.35407e-08	0.0580012	19	19.9736	0.334307
At2g05790	-2.05306	0.324558	2.52056e-10	1.3617e-08	0.857023	19	38.9737	0.00287295
At3g13410	-1.00839	0.159652	2.68114e-10	1.42956e-08	0	19	11.6919	0.86273
At3g07320	-1.96135	0.310535	2.68371e-10	1.42956e-08	0.725405	19	35.6828	0.007746
At4g39080	-1.01931	0.161563	2.80766e-10	1.48865e-08	0	19	15.8031	0.606289
At5g59500	-2.12343	0.336619	2.82496e-10	1.49435e-08	0.89958	19	39.9336	0.00213112
At3g13870	-1.16678	0.185052	2.87885e-10	1.51668e-08	0.0795362	19	20.6207	0.298979
At2g05920	-1.82667	0.289715	2.88044e-10	1.51668e-08	0.605647	19	33.7147	0.0136567
At2g24170	-1.9285	0.305938	2.90859e-10	1.52798e-08	0.739312	19	36.7929	0.00557569
At1g80530	-2.13656	0.338965	2.91592e-10	1.52832e-08	0.952514	19	40.5437	0.00175909
At5g19980	-2.12545	0.337272	2.94047e-10	1.53415e-08	0.962786	19	41.4087	0.0013366
At5g64640	-1.68545	0.267566	2.99199e-10	1.55747e-08	0.493042	19	31.5156	0.0250726
At2g16500	-1.79913	0.285648	3.00675e-10	1.5616e-08	0.528676	19	31.7941	0.0232536
At5g34940	-1.30389	0.207106	3.05949e-10	1.5818e-08	0.1882	19	24.0226	0.154289
At5g24290	-1.31388	0.208938	3.2081e-10	1.65116e-08	0.19952	19	24.3535	0.143784
At1g17120	-1.46943	0.23379	3.27305e-10	1.68081e-08	0.323576	19	27.7193	0.0664568
At5g17630	-2.32244	0.36969	3.33954e-10	1.70012e-08	1.24897	19	45.8076	0.000316457
At4g22580	-1.29417	0.206026	3.35127e-10	1.70012e-08	0.17745	19	23.6754	0.165952
At1g72830	-1.09846	0.174972	3.43117e-10	1.73471e-08	0.0455738	19	19.5504	0.35869
At2g17760	-1.89814	0.302564	3.53018e-10	1.77691e-08	0.70681	19	36.5809	0.00593995
At1g01430	-1.62681	0.259474	3.61851e-10	1.81075e-08	0.425389	19	29.9014	0.0384161
At1g19710	-1.91429	0.305331	3.62119e-10	1.81075e-08	0.678366	19	35.2998	0.00866371
At3g02600	-1.62259	0.259378	3.95785e-10	1.96193e-08	0.412138	19	29.4752	0.0428717
At2g45160	-2.60906	0.417834	4.25863e-10	2.08447e-08	1.53254	19	50.0592	7.39431e-05
At4g12390	-1.76869	0.283254	4.25978e-10	2.08447e-08	0.569252	19	33.3209	0.0152584
At1g67880	-1.2793	0.205203	4.53788e-10	2.20169e-08	0.152841	19	22.792	0.198711
At4g27080	-1.44703	0.232245	4.6463e-10	2.24476e-08	0.272114	19	26.0316	0.0990374
At5g03610	-2.12289	0.341029	4.817e-10	2.31743e-08	0.907583	19	39.44	0.00248614
At1g12090	-1.68535	0.270904	4.93341e-10	2.36845e-08	0.494504	19	31.1007	0.0280249
At4g30060	-1.20901	0.194391	4.98832e-10	2.38298e-08	0.126935	19	22.1914	0.2236
At5g19250	-1.81198	0.291555	5.13584e-10	2.43494e-08	0.660081	19	34.6133	0.0105691
At2g01720	-2.08714	0.335996	5.23834e-10	2.47839e-08	0.910367	19	40.3945	0.00184382
At5g07240	-1.50341	0.2424	5.56854e-10	2.62376e-08	0.409394	19	30.3457	0.0342185
At1g29710	-1.44662	0.233291	5.61229e-10	2.63351e-08	0.31505	19	27.5636	0.069014
At4g38200	-1.76204	0.284293	5.72002e-10	2.67856e-08	0.579102	19	33.4071	0.0148934
rpl33	-1.45098	0.234349	5.95725e-10	2.77827e-08	0.375911	19	29.6568	0.0409193
At3g53520	-1.82002	0.29415	6.11688e-10	2.84112e-08	0.661568	19	35.6862	0.00773837
At1g15000	-1.61418	0.261063	6.28518e-10	2.91336e-08	0.495032	19	31.6689	0.0240558
At4g38250	-1.65468	0.267848	6.50455e-10	2.99681e-08	0.483014	19	31.3246	0.0263942
At2g28670	-1.51461	0.245297	6.63359e-10	3.05012e-08	0.445413	19	31.3618	0.0261323
At1g74790	-1.73319	0.280912	6.83461e-10	3.12369e-08	0.573719	19	33.907	0.0129326
At3g57220	-1.73334	0.280956	6.85324e-10	3.12511e-08	0.573722	19	33.853	0.0131325
At5g57350	-1.36181	0.220934	7.09851e-10	3.21855e-08	0.245513	19	25.6425	0.108218
At5g67510	-1.81381	0.294335	7.16429e-10	3.23554e-08	0.6326	19	34.5714	0.0106971
At1g12820	-1.67293	0.271741	7.44409e-10	3.34209e-08	0.529817	19	32.4194	0.0196011
At3g12180	-1.41993	0.231216	8.19324e-10	3.64264e-08	0.286384	19	26.6428	0.085943
At3g03790	-1.02538	0.167005	8.25955e-10	3.665e-08	0.0289148	19	19.0388	0.389438
At3g13050	-1.07855	0.175756	8.42878e-10	3.71842e-08	0.0459141	19	19.5509	0.358664
At3g02880	-1.30091	0.212202	8.75815e-10	3.84148e-08	0.20042	19	24.2734	0.146273
At2g43590	-1.30922	0.213616	8.85109e-10	3.87481e-08	0.255479	19	26.4066	0.0908171
At4g01700	-1.51126	0.246692	9.0055e-10	3.93487e-08	0.416318	19	30.3121	0.0345209
At1g10350	-1.10327	0.180137	9.08952e-10	3.964e-08	0.0735817	19	20.5183	0.30441
At2g35610	-1.98263	0.324005	9.40828e-10	4.08741e-08	0.830659	19	38.7134	0.00311306
At5g43880	-2.40965	0.393861	9.47393e-10	4.10813e-08	1.40022	19	48.4517	0.000128958
At1g44100	-1.85265	0.302841	9.50229e-10	4.11262e-08	0.669579	19	35.3846	0.00845229
At4g28100	-1.43194	0.234084	9.5218e-10	4.11327e-08	0.350916	19	28.735	0.051716
At2g02040	-1.82623	0.298617	9.61774e-10	4.13907e-08	0.676226	19	35.7767	0.00753546
At5g04820	-2.04087	0.333791	9.70311e-10	4.16796e-08	1.00962	19	43.102	0.0007741
At5g57490	-1.44041	0.236128	1.06003e-09	4.52779e-08	0.327607	19	27.9907	0.0621974
At4g00150	-2.26219	0.370866	1.06236e-09	4.52931e-08	1.16791	19	44.5635	0.000478995
At2g41770	-1.94233	0.318505	1.07217e-09	4.5626e-08	0.77698	19	37.7476	0.00418227
At5g40150	-1.63304	0.267925	1.09349e-09	4.63609e-08	0.521302	19	32.7161	0.0180601
At1g21070	-1.54117	0.252912	1.10335e-09	4.66059e-08	0.411633	19	29.6993	0.040475
At4g18030	-1.96022	0.321712	1.1074e-09	4.66904e-08	0.828349	19	38.6479	0.00317648
At1g55120	-1.36422	0.22397	1.12156e-09	4.72007e-08	0.283028	19	26.8147	0.0825375
At4g33410	-1.46226	0.240121	1.13133e-09	4.74649e-08	0.342245	19	28.0905	0.0606907
At1g29520	-1.46924	0.241271	1.132e-09	4.74649e-08	0.380241	19	29.3458	0.0443128
At4g18910	-1.20088	0.197247	1.14193e-09	4.77063e-08	0.155843	19	23.1757	0.18393
At3g62020	-1.39362	0.228986	1.15744e-09	4.82662e-08	0.334107	19	28.4433	0.0556224
At1g11200	-1.49732	0.246045	1.16108e-09	4.83297e-08	0.349357	19	28.2561	0.0582638
At5g18500	-1.64195	0.269888	1.17371e-09	4.87167e-08	0.507207	19	31.9853	0.0220753
At2g04280	-2.12631	0.350113	1.25375e-09	5.16229e-08	1.05647	19	44.3072	0.000521354
At2g26730	-2.52992	0.416803	1.28051e-09	5.26301e-08	1.64109	19	50.7456	5.81806e-05
At4g30080	-1.99332	0.32897	1.36729e-09	5.56959e-08	0.880322	19	39.9906	0.00209343
At5g12860	-1.37056	0.226267	1.38459e-09	5.61184e-08	0.294066	19	27.1272	0.0766398
At1g12460	-1.63354	0.269705	1.38882e-09	5.61723e-08	0.553811	19	33.5622	0.0142575
At3g53730	-2.33812	0.386199	1.41115e-09	5.67797e-08	1.25943	19	46.5404	0.000247302
At1g27190	-1.76949	0.292536	1.45919e-09	5.86037e-08	0.690085	19	36.2915	0.00647332
At3g25690	-1.83344	0.303333	1.50044e-09	6.01457e-08	0.721142	19	36.7331	0.00567631
At1g68760	-1.95828	0.324001	1.50285e-09	6.01457e-08	0.830147	19	38.9509	0.00289326
At5g55480	-1.76098	0.291377	1.50681e-09	6.01768e-08	0.65909	19	34.705	0.0102935
At1g60070	-1.59661	0.26419	1.5089e-09	6.01768e-08	0.487577	19	31.524	0.0250159
At3g25500	-2.1236	0.351738	1.56575e-09	6.21188e-08	1.04864	19	43.0029	0.000799478
At1g66250	-1.40552	0.232977	1.61063e-09	6.34589e-08	0.310556	19	27.3518	0.072629
At3g58560	-2.01061	0.333313	1.61735e-09	6.36139e-08	0.97216	19	42.8663	0.00083579
At5g61010	-1.71557	0.284584	1.65643e-09	6.4881e-08	0.602281	19	34.4827	0.0109731
At3g22120	-1.19938	0.199334	1.77748e-09	6.89634e-08	0.156539	19	23.1491	0.184926
At1g58360	-1.70732	0.283753	1.7775e-09	6.89634e-08	0.611865	19	35.1783	0.00897565
At3g06040	-1.47654	0.245713	1.86435e-09	7.22102e-08	0.360065	19	28.6301	0.0530914
At2g43105	-1.26219	0.210126	1.89186e-09	7.31519e-08	0.216792	19	25.1212	0.121613
At5g05820	-2.23556	0.372244	1.90589e-09	7.34459e-08	1.17788	19	45.093	0.000401792
At4g32410	-1.84691	0.307733	1.95278e-09	7.48742e-08	0.70112	19	35.8475	0.00738025
At1g69970	-1.24409	0.207345	1.97215e-09	7.52378e-08	0.216331	19	25.1474	0.12091
At3g56760	-1.02537	0.170942	1.99354e-09	7.59274e-08	0.0450697	19	19.6104	0.355177
At1g18580	-1.61523	0.269536	2.06445e-09	7.8237e-08	0.484714	19	31.5601	0.0247737
At2g20680	-1.33962	0.223564	2.07137e-09	7.83692e-08	0.279351	19	26.7443	0.083917
At1g15100	-1.69861	0.283524	2.08457e-09	7.87382e-08	0.606364	19	34.6093	0.0105812
At2g33330	-1.44128	0.240711	2.12961e-09	8.01742e-08	0.369643	19	29.1875	0.0461355
At3g27540	-1.15663	0.193195	2.13948e-09	8.04135e-08	0.152391	19	23.2759	0.180209
At5g11420	-1.96018	0.327476	2.1541e-09	8.08299e-08	0.881863	19	39.5211	0.00242417
At5g23400	-1.36067	0.227412	2.18651e-09	8.19116e-08	0.300939	19	27.345	0.0727476
At1g77740	-1.86848	0.312593	2.26791e-09	8.46833e-08	0.822779	19	39.2499	0.00263744
At2g31070	-1.79305	0.300072	2.29506e-09	8.52793e-08	0.680459	19	36.0549	0.00694267
At5g49030	-1.22074	0.204338	2.31296e-09	8.58047e-08	0.181787	19	23.8809	0.158967
At1g08960	-1.26051	0.211017	2.32241e-09	8.60159e-08	0.197177	19	24.2919	0.145695
At5g10580	-1.68278	0.281875	2.3734e-09	8.77621e-08	0.630655	19	35.485	0.0082079
At1g78860	-1.55032	0.259877	2.4374e-09	8.99829e-08	0.468104	19	31.3888	0.0259431
At1g22540	-1.86326	0.31236	2.44468e-09	9.01061e-08	0.841985	19	39.5863	0.0023754
At1g77260	-1.47355	0.247056	2.45516e-09	9.03469e-08	0.386031	19	29.4522	0.0431249
At3g15800	-1.14761	0.193188	2.84334e-09	1.02385e-07	0.141955	19	22.7968	0.198521
At2g31090	-1.18263	0.199152	2.87956e-09	1.03302e-07	0.155282	19	23.1357	0.185428
At3g50760	-1.35931	0.228937	2.89457e-09	1.03678e-07	0.32227	19	28.0429	0.0614053
At3g07390	-2.26618	0.382011	2.98841e-09	1.06538e-07	1.29843	19	46.8755	0.000220805
At1g66140	-2.10768	0.355478	3.04505e-09	1.08389e-07	1.15207	19	45.079	0.000403671
At4g38420	-1.57501	0.265665	3.05619e-09	1.08613e-07	0.54842	19	33.7136	0.013661
At1g67720	-1.42725	0.240752	3.06086e-09	1.08613e-07	0.317598	19	27.4394	0.0711146
At3g55360	-1.96322	0.331201	3.07443e-09	1.08757e-07	0.894921	19	40.2063	0.0019564
At1g11580	-1.93816	0.326994	3.08167e-09	1.08844e-07	0.899933	19	40.3861	0.00184875
At1g75500	-1.99815	0.337136	3.08821e-09	1.08907e-07	1.03666	19	43.3695	0.000709401
At5g64740	-1.96729	0.33205	3.12894e-09	1.10173e-07	0.879899	19	39.3169	0.00258311
At1g22550	-1.36811	0.230953	3.14681e-09	1.10632e-07	0.323782	19	27.9463	0.062877
At4g22190	-2.10967	0.356537	3.27669e-09	1.14494e-07	1.0881	19	44.3423	0.000515335
At3g13560	-1.56176	0.264084	3.34162e-09	1.16407e-07	0.46916	19	31.0587	0.0283402
At2g27130	-1.47669	0.249728	3.35537e-09	1.16708e-07	0.432554	19	31.0274	0.0285782
At3g49720	-1.59271	0.269381	3.36964e-09	1.17026e-07	0.529623	19	33.4019	0.0149152
At1g29950	-2.19512	0.371384	3.40778e-09	1.17813e-07	1.33841	19	49.3029	9.61476e-05
At5g44550	-1.73631	0.293968	3.49551e-09	1.20591e-07	0.846835	19	41.4238	0.00133015
At3g16200	-1.6504	0.279548	3.55179e-09	1.22237e-07	0.597468	19	34.922	0.00966843
At4g14480	-1.53873	0.260758	3.6139e-09	1.24188e-07	0.519844	19	33.2753	0.0154549
At3g56060	-1.44911	0.245669	3.66593e-09	1.25786e-07	0.379675	19	29.2418	0.0455024
At2g33860	-1.81258	0.307561	3.78337e-09	1.28657e-07	0.761831	19	37.2444	0.00486936
At1g11545	-1.33619	0.226948	3.91727e-09	1.32422e-07	0.260128	19	25.9516	0.100869
At1g26650	-1.74608	0.296664	3.96326e-09	1.33779e-07	0.678482	19	36.3816	0.00630254
At2g02780	-1.37739	0.234132	4.03013e-09	1.35436e-07	0.338703	19	28.3068	0.0575374
At1g70370	-1.72638	0.293587	4.09496e-09	1.3701e-07	0.627341	19	34.5736	0.0106904
At5g24360	-1.43025	0.243242	4.10371e-09	1.37102e-07	0.363425	19	28.9326	0.0492088
At5g63410	-2.10524	0.358436	4.26955e-09	1.41608e-07	1.1016	19	44.4306	0.000500519
At4g29260	-1.6814	0.286318	4.29305e-09	1.42181e-07	0.653871	19	36.1422	0.00676585
At5g38610	-1.21409	0.206771	4.31456e-09	1.4248e-07	0.241561	19	26.1641	0.0960647
At2g31270	-1.11326	0.189664	4.36764e-09	1.43801e-07	0.114216	19	21.8655	0.238009
At1g75140	-1.59653	0.272088	4.41948e-09	1.44898e-07	0.527515	19	33.0487	0.0164655
At4g21150	-1.58752	0.270748	4.53364e-09	1.48004e-07	0.47742	19	31.5069	0.0251318
At1g71880	-1.48654	0.253566	4.55851e-09	1.48603e-07	0.422302	19	30.4402	0.0333802
At2g45470	-2.03682	0.347494	4.58861e-09	1.49372e-07	1.08127	19	43.4293	0.00069567
At1g62420	-1.87529	0.319997	4.61947e-09	1.50162e-07	0.843673	19	40.3138	0.0018913
At3g16630	-2.10889	0.360137	4.74728e-09	1.53661e-07	1.15091	19	45.4132	0.000361106
At1g74210	-1.35894	0.232214	4.85435e-09	1.56351e-07	0.346197	19	28.8721	0.0499651
At4g25260	-2.5523	0.43626	4.90366e-09	1.57385e-07	1.77922	19	53.7183	2.03003e-05
At4g21910	-1.077	0.184333	5.13663e-09	1.64401e-07	0.0945555	19	21.2499	0.266992
At5g65830	-1.27181	0.218157	5.55014e-09	1.764e-07	0.250337	19	26.0138	0.0994435
At2g17450	-1.5505	0.266047	5.61296e-09	1.77956e-07	0.514219	19	32.7702	0.017791
At1g23720	-1.21855	0.209157	5.67696e-09	1.79185e-07	0.219708	19	25.211	0.119213
At4g26940	-1.96305	0.337024	5.72247e-09	1.80372e-07	0.939607	19	42.1941	0.0010389
At1g01900	-1.15893	0.199057	5.81194e-09	1.82437e-07	0.179489	19	24.0932	0.151999
At1g09780	-1.50547	0.258752	5.94901e-09	1.86484e-07	0.463405	19	31.7127	0.0237726
At1g53290	-2.03425	0.349745	6.0138e-09	1.88257e-07	1.06822	19	44.2687	0.000528023
At1g61000	-1.67526	0.288381	6.27757e-09	1.95709e-07	0.676602	19	36.8485	0.00548382
At1g35620	-2.06809	0.356183	6.38851e-09	1.98626e-07	1.13277	19	46.6699	0.000236719
At1g62200	-1.75895	0.30296	6.40277e-09	1.98799e-07	0.728702	19	37.7006	0.00424237
At5g62890	-1.64798	0.283871	6.42178e-09	1.99119e-07	0.607774	19	34.2714	0.0116576
At5g45380	-1.37693	0.2372	6.439e-09	1.99382e-07	0.358752	19	28.9589	0.0488836
At5g07630	-1.41727	0.244272	6.55281e-09	2.02085e-07	0.389598	19	29.874	0.0386899
At2g40900	-1.41392	0.243759	6.61193e-09	2.03633e-07	0.388182	19	29.8757	0.0386726
At5g33290	-1.74918	0.301613	6.65463e-09	2.04397e-07	0.713615	19	37.427	0.00460854
At3g18524	-1.02892	0.177504	6.76719e-09	2.07297e-07	0.0715738	19	20.5267	0.303962
At4g39350	-1.54514	0.266658	6.85393e-09	2.08835e-07	0.512828	19	32.5979	0.0186601
At3g62820	-1.20616	0.208661	7.44873e-09	2.23384e-07	0.222605	19	25.4145	0.113918
At4g24120	-1.18997	0.205914	7.51649e-09	2.2512e-07	0.205231	19	24.9561	0.126131
At4g38770	-1.54395	0.267742	8.08975e-09	2.40712e-07	0.555891	19	33.5307	0.0143847
At4g30020	-1.98674	0.345225	8.66907e-09	2.56613e-07	1.00879	19	42.6906	0.000884826
At4g13950	-1.75444	0.305253	9.0572e-09	2.66035e-07	0.744782	19	37.6095	0.00436118
At4g13890	-1.62574	0.282935	9.13804e-09	2.67867e-07	0.640762	19	36.1016	0.0068475
At4g31590	-2.24877	0.391541	9.28042e-09	2.71544e-07	1.36275	19	49.405	9.28095e-05
At5g18460	-1.77605	0.309623	9.68297e-09	2.82239e-07	0.869757	19	40.5824	0.00173771
At5g41140	-1.34056	0.233823	9.85434e-09	2.86503e-07	0.363675	19	29.4024	0.0436777
At1g49510	-1.15971	0.202377	1.00165e-08	2.88646e-07	0.175283	19	23.8329	0.160578
At3g56480	-1.44697	0.252525	1.00424e-08	2.89029e-07	0.452676	19	31.3991	0.0258713
At4g00400	-1.17392	0.205168	1.05437e-08	3.02314e-07	0.197199	19	24.5264	0.138526
At2g44830	-1.1063	0.193572	1.09575e-08	3.13375e-07	0.151184	19	23.2108	0.182619
At3g02450	-1.51736	0.265505	1.09706e-08	3.13375e-07	0.498164	19	32.4804	0.0192747
At3g57790	-1.80271	0.315635	1.1206e-08	3.19302e-07	0.810484	19	39.4828	0.00245324
At4g02050	-1.85076	0.324088	1.12525e-08	3.19829e-07	0.935864	19	41.2139	0.00142225
At1g26820	-1.37529	0.240996	1.15205e-08	3.26633e-07	0.411256	19	30.7069	0.0311154
At5g09850	-2.47266	0.433468	1.16775e-08	3.30092e-07	1.70735	19	55.772	9.68195e-06
At1g13580	-1.62212	0.28437	1.16858e-08	3.30092e-07	0.618212	19	35.3285	0.00859166
At1g07650	-1.6484	0.289071	1.18114e-08	3.32816e-07	0.597473	19	34.2291	0.0117995
At5g45280	-1.99291	0.349527	1.186e-08	3.33773e-07	1.08943	19	44.8705	0.000432634
At1g04140	-1.34444	0.235912	1.20577e-08	3.38503e-07	0.33542	19	28.2836	0.0578678
At5g40380	-1.19254	0.209281	1.21044e-08	3.38981e-07	0.218076	19	25.2626	0.117852
At3g04790	-1.51758	0.26634	1.21287e-08	3.39248e-07	0.561156	19	34.1157	0.0121873
At5g35160	-1.79526	0.315191	1.22809e-08	3.43086e-07	0.780191	19	39.0559	0.00280079
At5g10560	-1.29989	0.22826	1.23535e-08	3.44272e-07	0.320883	19	28.1296	0.0601096
At3g10960	-1.25614	0.22061	1.2414e-08	3.45536e-07	0.280385	19	27.0115	0.0787792
At3g19930	-2.05448	0.360861	1.2462e-08	3.46029e-07	1.081	19	43.6529	0.00064656
At5g13400	-1.29261	0.227101	1.25719e-08	3.48234e-07	0.29414	19	27.3305	0.0730013
At3g49670	-2.21291	0.38895	1.27461e-08	3.52632e-07	1.48109	19	51.578	4.34261e-05
At5g33280	-1.67754	0.295061	1.30522e-08	3.59792e-07	0.722202	19	37.141	0.00502331
At5g15770	-1.48317	0.260953	1.31844e-08	3.61745e-07	0.48173	19	32.2898	0.0203116
At4g30560	-1.22798	0.216101	1.32785e-08	3.63403e-07	0.258133	19	26.4039	0.0908761
At3g13480	-1.71204	0.301349	1.33714e-08	3.64634e-07	0.770642	19	39.4084	0.0025107
At1g69450	-1.26886	0.223638	1.3972e-08	3.79653e-07	0.295364	19	27.4165	0.0715073
At5g52180	-1.5162	0.267362	1.42017e-08	3.83775e-07	0.48905	19	32.2398	0.0205923
At1g02500	-1.35996	0.239819	1.4215e-08	3.83775e-07	0.35263	19	28.8742	0.0499384
At4g08850	-1.44671	0.255173	1.43191e-08	3.85418e-07	0.42833	19	30.7756	0.0305547
At3g27400	-1.06255	0.187463	1.44438e-08	3.8786e-07	0.101964	19	21.463	0.2567
At4g23490	-1.32475	0.233798	1.45978e-08	3.91536e-07	0.340913	19	28.5678	0.0539242
At2g36050	-1.20363	0.212735	1.53253e-08	4.08176e-07	0.256737	19	26.5503	0.0878247
At1g17860	-1.54353	0.27291	1.55109e-08	4.12156e-07	0.568339	19	34.4167	0.0111828
At4g37640	-1.66804	0.295113	1.58421e-08	4.19494e-07	0.731193	19	38.5376	0.00328603
At1g72300	-1.64826	0.292295	1.71022e-08	4.46651e-07	0.735473	19	37.4625	0.0045594
At5g51710	-1.54097	0.273598	1.7788e-08	4.62448e-07	0.586986	19	35.4559	0.00827814
At1g56020	-1.3799	0.245015	1.78242e-08	4.62863e-07	0.450792	19	32.074	0.0215478
At1g08280	-1.79698	0.319178	1.80195e-08	4.67402e-07	0.877076	19	41.7727	0.00118964
At4g14360	-2.2676	0.403006	1.8367e-08	4.74366e-07	1.40232	19	50.7804	5.7475e-05
At2g28790	-1.7991	0.319809	1.84926e-08	4.7643e-07	0.882221	19	41.1479	0.00145246
At5g51890	-1.20431	0.214201	1.88391e-08	4.84265e-07	0.265214	19	26.8221	0.0823937
At1g21880	-2.24684	0.400487	2.02021e-08	5.14671e-07	1.60025	19	54.5853	1.48694e-05
At3g52640	-1.99711	0.356196	2.06118e-08	5.24413e-07	1.18904	19	48.2401	0.000138674
At3g50530	-1.50825	0.269013	2.06305e-08	5.24413e-07	0.553156	19	33.6489	0.0139131
At4g39950	-1.56228	0.278771	2.09241e-08	5.29522e-07	0.612906	19	35.7415	0.00761384
At5g45510	-1.90541	0.340267	2.14653e-08	5.42616e-07	1.01365	19	44.3683	0.000510937
At2g28870	-1.19127	0.212912	2.20472e-08	5.56095e-07	0.247026	19	26.1799	0.0957148
At2g31110	-1.26377	0.226007	2.24834e-08	5.65848e-07	0.312992	19	28.1043	0.0604862
At2g34710	-1.91494	0.342513	2.25949e-08	5.68029e-07	1.05959	19	45.0609	0.000406107
At4g26130	-1.5221	0.272289	2.2708e-08	5.6962e-07	0.545412	19	33.4493	0.014718
At2g03480	-1.95359	0.349501	2.27519e-08	5.70095e-07	1.00115	19	43.7598	0.00062429
At5g09995	-1.42557	0.255238	2.33353e-08	5.82795e-07	0.502667	19	33.154	0.0159884
At1g79720	-1.62516	0.290984	2.33649e-08	5.82897e-07	0.679634	19	36.8617	0.00546224
At3g54220	-1.90809	0.342096	2.43814e-08	6.04299e-07	1.02447	19	43.2014	0.000749422
At5g61340	-1.70847	0.306405	2.46333e-08	6.0988e-07	0.909612	19	43.5554	0.00066755
At4g20780	-1.85287	0.333028	2.641e-08	6.51752e-07	0.887137	19	39.8317	0.00220022
At1g16750	-1.51786	0.273006	2.7006e-08	6.65022e-07	0.622443	19	36.2264	0.00659931
At5g64410	-2.14149	0.3852	2.70679e-08	6.65269e-07	1.40388	19	50.31	6.7751e-05
At3g21550	-1.30105	0.23407	2.72251e-08	6.6754e-07	0.381255	19	30.1683	0.0358421
At5g15830	-1.25157	0.225219	2.74215e-08	6.70916e-07	0.284981	19	27.1467	0.0762843
At1g20840	-1.88332	0.33911	2.79686e-08	6.83397e-07	1.03357	19	44.3774	0.0005094
At1g49340	-1.10228	0.198482	2.79914e-08	6.83397e-07	0.158132	19	23.3559	0.177282
At5g46230	-1.25761	0.226479	2.81036e-08	6.85403e-07	0.309368	19	28.1254	0.060173
At4g32460	-1.81152	0.326301	2.82904e-08	6.89165e-07	0.850299	19	39.9045	0.00215062
At1g55760	-1.50403	0.270949	2.8407e-08	6.89859e-07	0.568537	19	34.7474	0.0101685
At2g36880	-2.20234	0.39681	2.85473e-08	6.92529e-07	1.37234	19	49.1361	0.000101861
At1g03420	-1.46602	0.264185	2.86971e-08	6.95426e-07	0.503435	19	32.9476	0.0169359
At3g07270	-1.39647	0.251861	2.94591e-08	7.1238e-07	0.454598	19	31.5605	0.0247708
At2g01670	-1.7813	0.321321	2.96167e-08	7.15434e-07	0.899713	19	42.4814	0.000946841
At2g19990	-1.27205	0.229739	3.07781e-08	7.40359e-07	0.342366	19	28.9236	0.0493208
At2g32860	-2.23566	0.403875	3.10303e-08	7.44857e-07	1.53057	19	52.1434	3.55637e-05
At2g28470	-2.33756	0.42232	3.11153e-08	7.46115e-07	1.70042	19	55.4795	1.07654e-05
At2g19880	-2.11555	0.382456	3.175e-08	7.5974e-07	1.28424	19	48.137	0.000143664
At4g18670	-1.01892	0.184213	3.18036e-08	7.60226e-07	0.102188	19	21.57	0.251638
At3g14350	-1.59981	0.289305	3.20534e-08	7.64597e-07	0.604269	19	34.6894	0.0103399
At5g60570	-2.78365	0.503405	3.20876e-08	7.64615e-07	2.63943	19	72.1769	1.92852e-08
At1g64670	-1.38497	0.250631	3.27696e-08	7.78432e-07	0.428632	19	30.7472	0.0307856
At1g80510	-1.58446	0.286746	3.28244e-08	7.78923e-07	0.66242	19	36.7365	0.00567059
At5g25890	-1.16825	0.211468	3.30487e-08	7.83434e-07	0.208561	19	24.8024	0.130457
At2g45850	-1.69312	0.306582	3.34084e-08	7.90321e-07	0.785159	19	38.8692	0.00296709
At5g66920	-1.72869	0.313048	3.34956e-08	7.91564e-07	0.864037	19	41.6175	0.0012503
At5g43600	-1.42893	0.258828	3.37553e-08	7.96054e-07	0.519591	19	33.1949	0.0158067
At1g09560	-1.77412	0.321379	3.38367e-08	7.9715e-07	0.932403	19	43.4983	0.000680141
At4g31850	-1.69736	0.30752	3.39922e-08	7.99166e-07	0.78948	19	39.7829	0.002234
At4g24340	-1.11416	0.201923	3.43389e-08	8.04832e-07	0.188683	19	24.3877	0.142731
At3g12090	-1.33014	0.241092	3.44591e-08	8.06823e-07	0.38014	19	29.8318	0.039114
At2g41180	-1.59715	0.289549	3.46796e-08	8.11155e-07	0.681613	19	36.3796	0.00630623
At5g55960	-1.50117	0.272187	3.48355e-08	8.13968e-07	0.596151	19	34.9108	0.00969983
At1g17500	-1.44801	0.262691	3.5434e-08	8.26263e-07	0.49908	19	32.8652	0.0173282
At5g18430	-1.30479	0.236754	3.56448e-08	8.29486e-07	0.4154	19	31.2964	0.0265952
At2g38010	-1.56993	0.285052	3.63901e-08	8.45107e-07	0.633682	19	35.6206	0.0078887
At3g07400	-1.35848	0.246678	3.64751e-08	8.46223e-07	0.441519	19	31.5287	0.0249841
At1g28010	-1.63281	0.296583	3.68298e-08	8.5272e-07	0.735361	19	38.945	0.00289851
At4g29240	-1.41097	0.25649	3.77469e-08	8.72708e-07	0.523088	19	33.5339	0.0143715
At2g46505	-1.02829	0.186929	3.77695e-08	8.72708e-07	0.120682	19	22.237	0.221633
At1g09820	-1.29467	0.235376	3.7887e-08	8.7454e-07	0.383369	19	30.3617	0.0340752
At3g04290	-1.85559	0.337375	3.7959e-08	8.75317e-07	1.0843	19	45.0412	0.000408777
At2g23700	-1.00932	0.183687	3.91224e-08	8.97616e-07	0.11247	19	22.0065	0.231696
At1g69420	-1.84952	0.336745	3.96657e-08	9.0644e-07	1.03985	19	44.2734	0.000527191
At3g52710	-1.57959	0.287673	3.99861e-08	9.1285e-07	0.657526	19	36.6976	0.00573682
At1g71980	-1.79798	0.327936	4.18848e-08	9.5239e-07	0.946888	19	43.4777	0.00068475
At3g42570	-1.21237	0.221148	4.20096e-08	9.54278e-07	0.306309	19	28.2114	0.0589107
At4g02940	-1.15398	0.210538	4.22635e-08	9.59091e-07	0.237752	19	26.0611	0.0983698
At4g35880	-1.12001	0.204506	4.33364e-08	9.80519e-07	0.197223	19	24.5638	0.137409
At2g30460	-1.73017	0.316006	4.37198e-08	9.86264e-07	0.850637	19	41.2578	0.00140251
At2g46330	-1.52011	0.277735	4.41914e-08	9.9592e-07	0.560371	19	33.6845	0.0137737
At4g31600	-1.79459	0.328225	4.56282e-08	1.02527e-06	0.903357	19	42.7959	0.000855128
At1g04110	-1.56705	0.286649	4.58219e-08	1.02861e-06	0.727215	19	38.9928	0.00285599
At4g16985	-1.17444	0.214973	4.67591e-08	1.0462e-06	0.258242	19	26.4547	0.0898075
At3g05910	-1.56805	0.287216	4.77556e-08	1.06573e-06	0.655721	19	36.8181	0.00553398
At5g64340	-1.76361	0.323052	4.78233e-08	1.0662e-06	0.889092	19	41.6161	0.00125087
At4g11450	-1.2385	0.227255	5.04155e-08	1.12071e-06	0.317634	19	28.1756	0.0594325
At1g54540	-1.29747	0.238462	5.29849e-08	1.17441e-06	0.378368	19	29.6888	0.0405837
At3g02570	-1.71068	0.314491	5.34267e-08	1.1819e-06	0.857494	19	41.0826	0.00148294
At2g40230	-1.62372	0.29873	5.4675e-08	1.20718e-06	0.830994	19	41.9064	0.00113968
At2g40980	-1.40387	0.258317	5.48953e-08	1.20957e-06	0.484413	19	32.8199	0.0175476
At4g36890	-1.85622	0.341662	5.54401e-08	1.21936e-06	1.07607	19	47.2058	0.000197397
At1g13210	-1.45981	0.26878	5.59605e-08	1.22776e-06	0.560897	19	34.7433	0.0101806
At5g04160	-1.17839	0.216968	5.59832e-08	1.22776e-06	0.25173	19	26.2128	0.0949918
At1g55360	-1.63561	0.301417	5.7501e-08	1.25863e-06	0.740189	19	38.3848	0.00344369
At3g08630	-1.59779	0.294595	5.83817e-08	1.27669e-06	0.717855	19	38.7697	0.00305957
At4g02680	-1.40805	0.259937	6.06474e-08	1.31741e-06	0.485403	19	32.2518	0.0205246
At3g45600	-1.56082	0.288215	6.11262e-08	1.32403e-06	0.675302	19	36.0408	0.00697155
At5g44380	-1.31682	0.243258	6.18786e-08	1.33906e-06	0.420536	19	31.2613	0.0268462
At1g33590	-1.79732	0.332128	6.24832e-08	1.34832e-06	1.01217	19	44.9711	0.000418417
At1g01610	-1.45871	0.269655	6.31813e-08	1.36081e-06	0.556202	19	34.8488	0.0098752
At3g05800	-1.61421	0.298641	6.47417e-08	1.38918e-06	0.740141	19	38.8316	0.00300177
At5g61420	-1.46622	0.271354	6.54041e-08	1.40208e-06	0.574779	19	34.5255	0.0108393
At1g61360	-1.59257	0.294751	6.55033e-08	1.40289e-06	0.742472	19	39.3805	0.00253256
At2g45750	-1.57494	0.291614	6.63632e-08	1.41467e-06	0.77789	19	40.025	0.00207093
At2g28740	-1.25692	0.232808	6.70206e-08	1.42736e-06	0.338154	19	28.6741	0.05251
At1g25450	-2.10774	0.390425	6.71716e-08	1.42924e-06	1.5236	19	54.1303	1.75124e-05
At1g49470	-1.65388	0.306507	6.81745e-08	1.44654e-06	0.865901	19	41.0529	0.001497
At1g19360	-2.11191	0.391431	6.83835e-08	1.44963e-06	1.43063	19	52.6002	3.02455e-05
At1g03060	-1.20636	0.223714	6.95064e-08	1.47207e-06	0.275569	19	26.8803	0.0812683
At3g24670	-1.58796	0.294651	7.0737e-08	1.49349e-06	0.738694	19	39.2127	0.00266804
At2g21160	-1.29051	0.239552	7.15682e-08	1.50874e-06	0.332957	19	28.3216	0.0573267
At1g29660	-1.47383	0.273639	7.20313e-08	1.5171e-06	0.571178	19	34.3409	0.0114283
At3g01720	-2.07468	0.385216	7.21364e-08	1.51792e-06	1.34911	19	51.6322	4.26037e-05
At4g19185	-1.49909	0.278478	7.31948e-08	1.53736e-06	0.592942	19	35.6732	0.0077679
At3g59560	-1.18868	0.220857	7.36083e-08	1.54462e-06	0.271589	19	26.8068	0.0826909
At1g67800	-1.12434	0.208944	7.40464e-08	1.55014e-06	0.223646	19	25.5895	0.10952
At3g11650	-1.55905	0.289732	7.40746e-08	1.55014e-06	0.647114	19	36.2574	0.0065391
At1g63130	-2.06338	0.383496	7.43031e-08	1.55216e-06	1.32708	19	50.7638	5.78102e-05
At2g25520	-1.84999	0.344349	7.7681e-08	1.61673e-06	0.993411	19	44.7054	0.000456997
At5g04860	-1.12929	0.210233	7.80446e-08	1.62282e-06	0.199419	19	24.5017	0.139268
At5g40960	-1.33363	0.248366	7.89033e-08	1.6382e-06	0.478287	19	33.0024	0.0166793
At1g15210	-1.41128	0.262861	7.92135e-08	1.64115e-06	0.513027	19	33.092	0.0162675
At4g37630	-1.36952	0.255115	7.94953e-08	1.64549e-06	0.49562	19	33.6354	0.0139662
At1g32450	-1.6355	0.304707	7.98464e-08	1.64977e-06	0.86676	19	41.5532	0.00127628
At4g32290	-2.01267	0.375173	8.11006e-08	1.66794e-06	1.38662	19	51.1279	5.08788e-05
At3g49060	-1.26165	0.235183	8.11635e-08	1.66794e-06	0.35581	19	29.3747	0.0439881
At1g32080	-1.63786	0.305352	8.14776e-08	1.67289e-06	0.90638	19	43.2672	0.000733497
At1g16560	-1.41191	0.263324	8.23745e-08	1.68827e-06	0.500985	19	33.1862	0.0158451
At1g69330	-1.33785	0.249655	8.37794e-08	1.71399e-06	0.453364	19	32.3236	0.0201242
At4g14760	-1.21147	0.226105	8.41501e-08	1.72003e-06	0.313248	19	28.0431	0.0614028
At2g46060	-1.55661	0.290584	8.46912e-08	1.728e-06	0.706635	19	37.6666	0.00428633
At4g19380	-1.16352	0.217291	8.57228e-08	1.74593e-06	0.280985	19	27.2996	0.0735457
At5g11720	-1.24527	0.232632	8.65257e-08	1.76072e-06	0.326742	19	28.3887	0.0563814
At1g34270	-1.28669	0.240387	8.67096e-08	1.76289e-06	0.363698	19	29.4453	0.0432015
At3g24503	-1.25145	0.233832	8.70149e-08	1.76752e-06	0.397061	19	31.0928	0.028084
At1g55265	-1.62489	0.304103	9.1316e-08	1.8418e-06	0.820195	19	40.6526	0.00169958
At3g21690	-1.83271	0.343027	9.1545e-08	1.84479e-06	1.00483	19	44.7293	0.000453386
At1g52310	-1.78798	0.335055	9.48127e-08	1.90225e-06	1.01007	19	45.0622	0.000405929
At4g27720	-1.94968	0.365537	9.62119e-08	1.92863e-06	1.15775	19	46.8144	0.000225424
At5g12850	-1.96823	0.369211	9.77235e-08	1.95379e-06	1.23814	19	48.3407	0.000133969
At5g36940	-1.18419	0.222208	9.86507e-08	1.96716e-06	0.306653	19	28.1969	0.0591211
At3g17990	-1.00521	0.188754	1.00687e-07	1.9973e-06	0.12243	19	22.2688	0.22027
At1g70160	-2.0591	0.386894	1.02557e-07	2.02913e-06	1.41308	19	52.59	3.03555e-05
At5g38210	-1.40596	0.264337	1.04449e-07	2.05765e-06	0.584503	19	36.1943	0.00666232
At3g25560	-1.48056	0.278624	1.07358e-07	2.10587e-06	0.66114	19	37.3457	0.00472303
At3g29400	-1.80851	0.340663	1.10352e-07	2.15719e-06	1.06516	19	46.6353	0.000239503
At3g03680	-1.2921	0.243471	1.11448e-07	2.17491e-06	0.438028	19	31.913	0.0225146
At5g11230	-1.35456	0.255513	1.14954e-07	2.23568e-06	0.511456	19	34.1054	0.0122234
At1g62810	-1.37054	0.258653	1.16606e-07	2.26204e-06	0.468124	19	32.2879	0.0203223
At3g10260	-1.83168	0.345733	1.17103e-07	2.26975e-06	1.18958	19	47.9427	0.000153546
At3g60290	-1.63772	0.309136	1.17249e-07	2.27066e-06	0.90414	19	42.7492	0.000868163
At5g13710	-1.17755	0.222323	1.17998e-07	2.28153e-06	0.285797	19	27.4387	0.0711265
At4g32390	-1.56416	0.295376	1.18695e-07	2.29089e-06	0.704667	19	38.4046	0.00342285
At3g48440	-1.25176	0.236398	1.18906e-07	2.29303e-06	0.404591	19	31.0798	0.0281815
At3g51160	-1.7161	0.324258	1.20741e-07	2.32449e-06	0.903415	19	42.8703	0.000834714
At2g16750	-1.1559	0.218508	1.22322e-07	2.34899e-06	0.280681	19	27.3475	0.072705
At5g40170	-1.75567	0.331935	1.22862e-07	2.35738e-06	0.921857	19	42.7736	0.000861331
At1g08350	-1.21935	0.230584	1.2358e-07	2.36865e-06	0.314172	19	27.9973	0.0620963
At4g11090	-1.69168	0.31992	1.2378e-07	2.36904e-06	0.933776	19	43.5902	0.00065997
At4g34960	-1.75177	0.331297	1.23931e-07	2.36993e-06	0.979976	19	45.0626	0.000405879
At5g11490	-1.5187	0.287446	1.26794e-07	2.42266e-06	0.690273	19	38.3627	0.00346707
At3g61460	-1.74146	0.329642	1.27165e-07	2.42568e-06	0.878953	19	40.9197	0.0015617
At3g63130	-1.36343	0.258115	1.27605e-07	2.43204e-06	0.463578	19	32.2305	0.0206449
At2g39710	-1.94772	0.368835	1.28678e-07	2.45046e-06	1.21488	19	49.7929	8.112e-05
At5g43310	-1.03087	0.195224	1.28859e-07	2.45185e-06	0.14728	19	23.0811	0.187492
At4g04970	-1.53468	0.291073	1.3459e-07	2.53932e-06	0.673824	19	36.7827	0.00559286
At5g08580	-1.27898	0.24258	1.34654e-07	2.53932e-06	0.412078	19	30.9158	0.0294391
At1g28710	-1.27555	0.241932	1.34678e-07	2.53932e-06	0.414468	19	31.2158	0.0271758
At3g20015	-1.41314	0.268047	1.34972e-07	2.54068e-06	0.571426	19	35.1476	0.00905625
At4g38660	-1.4473	0.274571	1.35587e-07	2.54622e-06	0.637387	19	36.6307	0.00585232
At5g09460	-2.06033	0.390872	1.35601e-07	2.54622e-06	1.51747	19	55.8824	9.30153e-06
At5g43060	-1.76774	0.335397	1.35981e-07	2.55126e-06	0.983597	19	43.6035	0.00065712
At4g38220	-1.62203	0.30779	1.36468e-07	2.55831e-06	0.870749	19	41.6194	0.00124953
At1g48110	-1.43496	0.27232	1.36891e-07	2.56203e-06	0.560167	19	34.8836	0.00977619
At5g15490	-1.57815	0.299652	1.38958e-07	2.59857e-06	0.750798	19	39.6139	0.00235507
At4g33530	-1.37036	0.260231	1.39478e-07	2.60617e-06	0.558817	19	35.0147	0.0094122
At3g25610	-1.1036	0.209589	1.39775e-07	2.60958e-06	0.226025	19	25.6707	0.107528
At2g03510	-1.2984	0.246595	1.39964e-07	2.61099e-06	0.430114	19	31.6845	0.0239545
At5g47210	-1.11229	0.211288	1.40691e-07	2.6224e-06	0.242394	19	26.1928	0.0954308
At1g59870	-1.48138	0.281441	1.41296e-07	2.62763e-06	0.598529	19	35.2822	0.00870849
At1g48050	-1.16238	0.220837	1.41316e-07	2.62763e-06	0.282361	19	27.22	0.0749605
At5g12940	-1.62028	0.307904	1.42263e-07	2.64308e-06	0.955946	19	44.1622	0.000546891
At5g36710	-1.61521	0.30698	1.42792e-07	2.64646e-06	0.829	19	40.6455	0.00170339
At2g13610	-2.15588	0.409761	1.43036e-07	2.64882e-06	1.68345	19	57.0903	5.98828e-06
At1g13560	-1.62242	0.308613	1.46321e-07	2.69699e-06	0.824484	19	41.4484	0.00131976
At5g10020	-1.64871	0.313677	1.47173e-07	2.70571e-06	0.871133	19	42.7958	0.000855143
At1g56120	-1.01354	0.192841	1.47367e-07	2.70709e-06	0.141102	19	22.9229	0.193571
At3g19553	-1.72326	0.328132	1.50679e-07	2.75672e-06	0.973557	19	44.3203	0.000519103
At1g55260	-1.7563	0.334431	1.50792e-07	2.75672e-06	1.03358	19	44.1738	0.000544812
At3g50600	-1.46087	0.27829	1.52543e-07	2.78232e-06	0.594516	19	35.77	0.00755034
At5g13140	-1.57162	0.299389	1.52573e-07	2.78232e-06	0.750671	19	38.3772	0.00345177
At5g15410	-1.72989	0.32965	1.54051e-07	2.80284e-06	0.919545	19	42.7615	0.00086471
At1g13020	-1.13242	0.215815	1.54433e-07	2.80756e-06	0.245196	19	26.1888	0.0955177
At4g09630	-1.61848	0.308531	1.55635e-07	2.82341e-06	0.741109	19	38.6389	0.0031853
At3g12560	-1.5822	0.301624	1.5578e-07	2.82341e-06	0.825346	19	41.5453	0.00127952
At3g62630	-1.75495	0.334584	1.56134e-07	2.82723e-06	1.02783	19	45.9955	0.000297119
At3g22070	-1.32074	0.251828	1.56623e-07	2.83385e-06	0.490707	19	33.1109	0.0161822
At3g54250	-1.38885	0.264829	1.56846e-07	2.83564e-06	0.519409	19	33.8503	0.0131422
At1g07720	-1.6174	0.308661	1.6054e-07	2.89784e-06	0.855552	19	42.8136	0.000850229
At1g60630	-1.04332	0.199536	1.70691e-07	3.06412e-06	0.209215	19	25.4216	0.113738
At1g04680	-1.5981	0.305686	1.71443e-07	3.07279e-06	0.788578	19	39.1513	0.00271931
At1g72700	-1.62207	0.310626	1.77075e-07	3.15888e-06	0.836274	19	41.3828	0.00134768
At4g20300	-1.4682	0.281193	1.77632e-07	3.16634e-06	0.637309	19	36.9135	0.00537808
At1g18900	-1.2697	0.243317	1.80557e-07	3.21096e-06	0.389945	19	30.5116	0.0327601
At2g01630	-1.24903	0.239461	1.82808e-07	3.24374e-06	0.382675	19	30.1386	0.0361211
At2g35100	-2.03137	0.389516	1.83709e-07	3.25689e-06	1.45903	19	55.0645	1.2509e-05
At4g12110	-1.88496	0.361635	1.86496e-07	3.30373e-06	1.19048	19	48.6789	0.000119263
At1g63170	-1.80116	0.3456	1.87131e-07	3.30985e-06	1.0411	19	46.2158	0.000275905
At5g03760	-1.31067	0.251528	1.87997e-07	3.32002e-06	0.500912	19	33.6769	0.0138033
At1g70550	-1.65068	0.317002	1.91736e-07	3.37303e-06	0.985016	19	44.9284	0.000424402
At1g53430	-1.01654	0.195287	1.93638e-07	3.39602e-06	0.137501	19	22.6674	0.203697
At3g62060	-1.25692	0.24153	1.95044e-07	3.41282e-06	0.427591	19	31.8777	0.0227317
At5g10490	-1.07535	0.206653	1.95381e-07	3.41611e-06	0.223379	19	25.6907	0.107042
At2g35020	-1.47478	0.283801	2.03023e-07	3.53618e-06	0.748707	19	40.1165	0.00201234
At5g03040	-1.62004	0.311808	2.04029e-07	3.54955e-06	0.833145	19	41.1477	0.00145256
At2g26640	-1.68303	0.324147	2.07836e-07	3.60354e-06	0.876612	19	42.3252	0.000995886
At1g51590	-1.47823	0.284715	2.08084e-07	3.60512e-06	0.634274	19	36.885	0.00542416
At4g23640	-2.17836	0.41967	2.09571e-07	3.62811e-06	1.64228	19	58.2152	3.96202e-06
At1g26210	-1.15466	0.222568	2.12663e-07	3.67607e-06	0.285549	19	27.3942	0.0718923
At3g50660	-1.32647	0.255917	2.18096e-07	3.76146e-06	0.479179	19	32.8077	0.017607
At3g44380	-1.28408	0.24775	2.18378e-07	3.76348e-06	0.443545	19	32.0053	0.0219554
At2g28390	-1.94252	0.374998	2.21784e-07	3.8069e-06	1.46921	19	55.7274	9.83998e-06
At5g63050	-1.59478	0.307924	2.22932e-07	3.82179e-06	0.830092	19	41.0852	0.00148169
At1g12110	-1.49108	0.287918	2.2326e-07	3.82454e-06	0.682121	19	37.8424	0.00406367
At2g27810	-1.16056	0.224188	2.25788e-07	3.85917e-06	0.298105	19	27.9006	0.0635839
At4g16430	-1.36915	0.264744	2.32103e-07	3.95822e-06	0.520618	19	34.0186	0.0125292
At4g18210	-1.3493	0.261108	2.37122e-07	4.03177e-06	0.535757	19	34.5405	0.0107925
At1g73630	-1.73384	0.335712	2.40884e-07	4.08359e-06	1.04872	19	44.7957	0.000443515
At3g13190	-1.40489	0.272038	2.41334e-07	4.08818e-06	0.620767	19	36.8746	0.00544119
At2g01950	-1.78828	0.346393	2.43583e-07	4.11712e-06	1.20541	19	49.4648	9.0904e-05
At5g53760	-1.23759	0.239767	2.4482e-07	4.12888e-06	0.430521	19	32.0235	0.0218467
At1g78820	-1.37873	0.267345	2.50778e-07	4.22001e-06	0.51289	19	33.3451	0.015155
At3g56050	-1.98224	0.384481	2.52794e-07	4.24456e-06	1.50682	19	56.3679	7.7958e-06
At1g14020	-1.40133	0.271876	2.54558e-07	4.27104e-06	0.5736	19	35.326	0.00859792
At4g00230	-1.14141	0.221483	2.55667e-07	4.2865e-06	0.328207	19	29.0512	0.0477564
At2g37190	-1.25223	0.243213	2.62276e-07	4.37803e-06	0.425073	19	31.4753	0.0253466
At1g15260	-2.33656	0.453993	2.65113e-07	4.42217e-06	2.03595	19	60.8954	1.4651e-06
At1g76270	-1.39391	0.270911	2.6716e-07	4.44982e-06	0.553403	19	34.7916	0.0100396
At4g28240	-1.70223	0.330885	2.68255e-07	4.4648e-06	0.936275	19	43.2184	0.000745261
At2g01910	-1.2349	0.240325	2.77032e-07	4.59416e-06	0.393011	19	30.2044	0.0355056
At5g14430	-1.66222	0.323576	2.79107e-07	4.61994e-06	0.908106	19	43.233	0.000741718
At1g21060	-1.20155	0.233925	2.79962e-07	4.62595e-06	0.365232	19	29.9811	0.0376307
At1g30600	-1.3592	0.264695	2.8219e-07	4.65297e-06	0.569193	19	35.2039	0.00890923
At1g08000	-1.17526	0.228875	2.82208e-07	4.65297e-06	0.32349	19	28.6151	0.0532901
At3g10080	-1.76224	0.343363	2.86256e-07	4.70952e-06	1.11481	19	47.9424	0.000153561
At2g37040	-1.26713	0.246932	2.87469e-07	4.72375e-06	0.435917	19	31.8576	0.0228559
At2g32400	-1.05589	0.205769	2.87534e-07	4.72375e-06	0.203045	19	24.9001	0.127693
At2g19110	-1.54183	0.300476	2.87796e-07	4.72465e-06	0.787857	19	39.6347	0.00233981
At3g15640	-1.33112	0.259449	2.88887e-07	4.73915e-06	0.45731	19	32.0568	0.0216494
At4g34610	-1.34635	0.262841	3.01836e-07	4.91628e-06	0.546534	19	34.6842	0.0103553
At5g42090	-2.16533	0.422783	3.02943e-07	4.93081e-06	1.73711	19	60.5071	1.69383e-06
At5g43760	-1.64621	0.321656	3.08933e-07	5.01355e-06	0.866461	19	42.4321	0.000962068
At5g55910	-1.8996	0.371392	3.14054e-07	5.08269e-06	1.34718	19	53.2723	2.38089e-05
At2g28080	-1.6946	0.33136	3.15292e-07	5.09911e-06	0.947353	19	42.6365	0.000900478
At2g29080	-1.17444	0.229665	3.15899e-07	5.10171e-06	0.338695	19	29.1528	0.0465435
At1g67330	-1.51167	0.295677	3.17807e-07	5.12237e-06	0.850234	19	42.188	0.00104094
At1g07640	-1.94375	0.380271	3.19625e-07	5.1415e-06	1.46562	19	55.453	1.08691e-05
At3g50270	-1.79458	0.351091	3.19713e-07	5.1415e-06	1.19089	19	47.6758	0.000168204
At4g29720	-2.02314	0.39589	3.2157e-07	5.1641e-06	1.57915	19	57.3873	5.37102e-06
At1g70710	-1.4327	0.280461	3.24983e-07	5.20824e-06	0.703366	19	39.0068	0.00284369
At4g29700	-1.78406	0.34929	3.26167e-07	5.21958e-06	1.27436	19	50.8361	5.63645e-05
At3g07180	-1.11644	0.218657	3.2922e-07	5.26476e-06	0.285932	19	27.7746	0.0655691
At3g46820	-2.21151	0.433187	3.30427e-07	5.27667e-06	1.93702	19	63.7303	5.03755e-07
At1g47210	-1.13908	0.223176	3.32631e-07	5.30816e-06	0.306989	19	28.2618	0.0581816
At2g45590	-1.79639	0.35206	3.35202e-07	5.34172e-06	1.20761	19	49.3326	9.51649e-05
At5g49980	-1.36438	0.267612	3.42608e-07	5.45215e-06	0.506317	19	32.9762	0.0168016
At1g18150	-1.32005	0.258941	3.43471e-07	5.46207e-06	0.508312	19	33.7636	0.0134691
At4g14440	-1.84805	0.362624	3.46292e-07	5.50311e-06	1.32329	19	52.1272	3.57691e-05
At4g39050	-1.4058	0.275862	3.46876e-07	5.50856e-06	0.606244	19	36.0125	0.00703005
At1g02900	-1.72585	0.338679	3.47206e-07	5.50996e-06	1.12456	19	47.8694	0.000157443
At3g09540	-1.4503	0.284658	3.48947e-07	5.52991e-06	0.69797	19	38.7163	0.00311037
At5g44530	-1.15756	0.227253	3.5112e-07	5.56049e-06	0.380256	19	30.9944	0.02883
At5g03700	-1.46764	0.288141	3.51521e-07	5.56197e-06	0.675981	19	38.1043	0.00375206
At3g63240	-1.36232	0.267467	3.517e-07	5.56197e-06	0.567146	19	35.3229	0.00860562
At5g05170	-1.27245	0.249859	3.53071e-07	5.57535e-06	0.406558	19	30.6471	0.031611
At2g14460	-1.6252	0.319136	3.53373e-07	5.57535e-06	0.781793	19	39.6478	0.00233032
At3g16530	-1.40351	0.275605	3.5341e-07	5.57535e-06	0.663289	19	38.7041	0.00312207
At1g71070	-1.98389	0.389617	3.54514e-07	5.58714e-06	1.46698	19	55.7411	9.79098e-06
At5g15240	-1.49965	0.29463	3.58178e-07	5.64099e-06	0.811574	19	42.329	0.000994662
At2g26710	-1.30518	0.256514	3.61575e-07	5.68274e-06	0.476403	19	32.5217	0.0190568
At2g23750	-1.02939	0.202331	3.62571e-07	5.69449e-06	0.197949	19	24.8648	0.128686
At5g53550	-1.3009	0.255955	3.7245e-07	5.8376e-06	0.492198	19	33.1363	0.0160675
At4g28370	-1.19884	0.236098	3.81981e-07	5.9706e-06	0.364	19	29.7848	0.0395922
At3g28920	-1.99825	0.393822	3.89561e-07	6.07248e-06	1.5584	19	57.3092	5.52702e-06
At2g17120	-1.12777	0.222313	3.91783e-07	6.0988e-06	0.289846	19	27.696	0.0668342
At1g18840	-1.12223	0.221233	3.92394e-07	6.10414e-06	0.299585	19	28.0426	0.0614092
At1g54080	-2.05961	0.406408	4.02361e-07	6.25493e-06	1.79511	19	64.0994	4.37887e-07
At4g27520	-1.49133	0.294283	4.02723e-07	6.2563e-06	0.69118	19	37.9855	0.00389047
At2g16510	-1.45978	0.288283	4.11197e-07	6.38361e-06	0.64704	19	37.2602	0.00484629
At3g14067	-1.67632	0.331102	4.13057e-07	6.40814e-06	1.12529	19	48.896	0.000110665
At1g26570	-1.50624	0.297525	4.13648e-07	6.40861e-06	0.770542	19	39.9966	0.00208952
At3g14410	-1.16667	0.230759	4.28601e-07	6.62231e-06	0.360887	19	30.0599	0.036868
At5g06660	-2.36421	0.467678	4.29905e-07	6.63797e-06	2.03534	19	65.5876	2.48308e-07
At5g19380	-1.13795	0.225153	4.32387e-07	6.66728e-06	0.313017	19	28.4603	0.0553877
At2g37280	-1.04832	0.207435	4.33272e-07	6.67642e-06	0.235417	19	26.1678	0.0959837
At3g15940	-1.6663	0.329855	4.38072e-07	6.74584e-06	0.998206	19	46.4568	0.000254388
At2g38390	-1.13649	0.225239	4.51832e-07	6.94369e-06	0.315604	19	28.3385	0.0570876
At1g63420	-1.23181	0.24434	4.62212e-07	7.07308e-06	0.449205	19	32.3384	0.0200424
At4g32640	-1.36991	0.271773	4.63998e-07	7.0925e-06	0.590628	19	36.394	0.00627934
At2g28930	-1.51993	0.301597	4.66488e-07	7.12103e-06	0.771337	19	39.98	0.0021004
At2g28380	-1.66851	0.331278	4.73953e-07	7.2157e-06	0.995325	19	46.2353	0.000274097
At1g75210	-1.1862	0.235651	4.81136e-07	7.31046e-06	0.400741	19	31.1126	0.0279355
At1g75880	-1.27293	0.253	4.87079e-07	7.39092e-06	0.482751	19	33.4933	0.014537
At2g17800	-1.12028	0.222724	4.90692e-07	7.43587e-06	0.311676	19	28.5223	0.0545389
At1g44970	-1.40639	0.279674	4.93867e-07	7.47407e-06	0.709968	19	39.0853	0.00277545
At5g58530	-1.33461	0.265444	4.95993e-07	7.50128e-06	0.58547	19	36.268	0.00651859
At1g53840	-1.47529	0.293475	4.98283e-07	7.53092e-06	0.740304	19	39.1883	0.00268828
At2g27360	-1.11873	0.222563	4.99269e-07	7.53586e-06	0.285048	19	27.4124	0.0715784
At1g16860	-2.05817	0.409487	5.00233e-07	7.54543e-06	1.69193	19	58.3274	3.80165e-06
At1g63050	-1.28163	0.255106	5.06315e-07	7.62208e-06	0.469308	19	32.879	0.0172617
At4g12250	-1.82985	0.364238	5.06659e-07	7.62223e-06	1.25889	19	51.9171	3.85278e-05
At3g14790	-1.68912	0.336376	5.12661e-07	7.70239e-06	0.988096	19	45.6881	0.000329392
At3g45260	-1.23884	0.246714	5.13097e-07	7.70388e-06	0.409123	19	30.9091	0.0294916
At1g30290	-1.44481	0.287791	5.1578e-07	7.72562e-06	0.707239	19	39.3605	0.00254835
At1g50440	-2.13225	0.424726	5.15898e-07	7.72562e-06	1.89024	19	63.3704	5.77338e-07
At4g11530	-1.2615	0.25131	5.17585e-07	7.74581e-06	0.495477	19	33.6445	0.0139301
At2g40150	-1.20864	0.24079	5.1811e-07	7.74859e-06	0.424524	19	31.6466	0.0242012
At5g01790	-1.31473	0.261977	5.20736e-07	7.78277e-06	0.590896	19	36.4177	0.00623538
At5g41180	-1.16479	0.232134	5.22822e-07	7.80884e-06	0.362	19	30.041	0.0370502
At1g69870	-1.43963	0.286928	5.238e-07	7.81597e-06	0.63255	19	36.6615	0.00579893
At5g64570	-1.2692	0.252965	5.23983e-07	7.81597e-06	0.427692	19	31.2751	0.0267473
At4g15630	-1.01524	0.202397	5.27394e-07	7.85659e-06	0.194287	19	24.7562	0.131781
At1g11680	-1.64894	0.328801	5.30308e-07	7.88971e-06	0.95506	19	43.6384	0.000649629
At2g35050	-1.64489	0.328049	5.32651e-07	7.91427e-06	0.953012	19	44.2559	0.000530252
At1g79080	-1.3942	0.278158	5.37961e-07	7.98279e-06	0.683118	19	39.1722	0.00270169
At3g13920	-1.2039	0.240288	5.43664e-07	8.06218e-06	0.357645	19	29.3557	0.0442009
At2g36480	-1.49264	0.297975	5.4632e-07	8.09106e-06	0.792628	19	41.7813	0.00118636
At1g54010	-1.91403	0.382107	5.46706e-07	8.09153e-06	1.4909	19	53.0506	2.57679e-05
rpl22	-1.00505	0.200682	5.49455e-07	8.12695e-06	0.219192	19	25.8895	0.102311
At4g27860	-2.0024	0.399848	5.50257e-07	8.13355e-06	1.77873	19	61.1988	1.30787e-06
At5g11560	-2.04121	0.407773	5.56412e-07	8.20331e-06	1.73821	19	61.677	1.09318e-06
At5g22740	-1.74946	0.349551	5.58965e-07	8.23033e-06	1.22722	19	50.5943	6.13434e-05
At1g05470	-1.29254	0.258302	5.61607e-07	8.26391e-06	0.536212	19	34.4404	0.0111073
At5g14030	-1.59099	0.318232	5.74891e-07	8.43223e-06	0.853572	19	42.3642	0.000983399
At2g22170	-1.84627	0.369347	5.771e-07	8.45919e-06	1.47382	19	54.3709	1.60621e-05
At2g35620	-1.81114	0.362466	5.83133e-07	8.54215e-06	1.26611	19	51.2875	4.81029e-05
At4g29740	-1.47077	0.294649	5.98818e-07	8.73831e-06	0.817286	19	41.2729	0.00139578
At5g18940	-1.76457	0.353595	6.02656e-07	8.78309e-06	1.22699	19	50.9978	5.32571e-05
At4g36220	-1.71434	0.343554	6.03735e-07	8.78761e-06	1.10697	19	46.545	0.000246926
At4g37740	-1.45861	0.292367	6.07053e-07	8.83028e-06	0.749162	19	40.3655	0.00186077
At1g28440	-2.24006	0.449088	6.09976e-07	8.8559e-06	2.01272	19	63.211	6.1325e-07
At3g17640	-1.48238	0.297226	6.12001e-07	8.87965e-06	0.865768	19	43.4233	0.000697024
At1g37607	-1.48159	0.297124	6.14999e-07	8.91675e-06	0.881334	19	43.1007	0.000774409
At5g14700	-1.05141	0.210857	6.15339e-07	8.91675e-06	0.237259	19	26.1226	0.0969883
At5g32470	-1.81848	0.364826	6.21217e-07	8.99054e-06	1.31379	19	52.6741	2.94619e-05
At5g50160	-1.59191	0.319399	6.22588e-07	9.00467e-06	0.875709	19	41.8713	0.00115258
At1g61350	-1.52213	0.305497	6.27747e-07	9.06781e-06	0.871114	19	42.6666	0.000891742
At1g67620	-1.27076	0.2552	6.37544e-07	9.19189e-06	0.497183	19	33.9997	0.0125964
At1g55690	-1.03183	0.207283	6.42857e-07	9.24517e-06	0.2212	19	25.6762	0.107396
At1g53920	-1.15877	0.232791	6.43299e-07	9.2457e-06	0.345184	19	29.0781	0.0474329
At3g46030	-1.39416	0.280302	6.56623e-07	9.41662e-06	0.629675	19	37.123	0.00505053
At1g04040	-1.15065	0.231398	6.60677e-07	9.46361e-06	0.36491	19	30.1601	0.0359192
At4g33010	-1.36295	0.274098	6.60945e-07	9.46361e-06	0.694012	19	39.2374	0.00264762
At4g27780	-1.33132	0.267772	6.63252e-07	9.49069e-06	0.577796	19	36.1765	0.00669761
At1g04360	-1.35845	0.273377	6.72494e-07	9.61692e-06	0.738796	19	41.4228	0.0013306
At3g53100	-1.29131	0.259949	6.78094e-07	9.69093e-06	0.589025	19	36.5099	0.00606682
At1g68530	-1.07172	0.215762	6.79584e-07	9.70616e-06	0.292081	19	28.0658	0.0610613
At5g64290	-1.27133	0.256087	6.88926e-07	9.82089e-06	0.497588	19	33.21	0.01574
At5g26731	-1.36134	0.274263	6.91893e-07	9.85118e-06	0.606137	19	36.5128	0.00606146
At1g20050	-1.77457	0.357584	6.95378e-07	9.89105e-06	1.10921	19	47.6414	0.000170193
At3g16480	-1.07821	0.217455	7.1105e-07	1.008e-05	0.270226	19	27.0567	0.077939
At5g41790	-1.03906	0.209575	7.12364e-07	1.00923e-05	0.238251	19	26.3002	0.0930891
At4g34640	-1.78065	0.359337	7.21883e-07	1.01895e-05	1.15581	19	49.4234	9.22182e-05
At5g14950	-1.52048	0.306841	7.22343e-07	1.01895e-05	0.735599	19	38.8241	0.00300867
At2g29730	-1.38244	0.279141	7.32742e-07	1.03107e-05	0.660013	19	37.4565	0.00456763
At1g64640	-1.43169	0.289169	7.38112e-07	1.03671e-05	0.709544	19	39.0395	0.00281508
At5g40890	-1.26514	0.255585	7.42172e-07	1.03986e-05	0.457221	19	32.2658	0.0204459
At1g03870	-1.23463	0.249464	7.45454e-07	1.04318e-05	0.434876	19	31.9488	0.022296
At2g46370	-1.46932	0.296973	7.51148e-07	1.0505e-05	0.731294	19	40.0024	0.00208567
At4g20270	-1.56626	0.316682	7.5819e-07	1.05906e-05	0.933202	19	44.8021	0.000442579
At1g68400	-1.51404	0.306299	7.69186e-07	1.0731e-05	0.937693	19	45.2141	0.000385899
At4g03270	-1.12949	0.228526	7.71308e-07	1.07541e-05	0.374078	19	30.5404	0.0325126
At3g07010	-2.00647	0.406026	7.7429e-07	1.07891e-05	1.71068	19	58.8039	3.18846e-06
At1g63850	-1.4372	0.290958	7.83003e-07	1.09038e-05	0.769824	19	40.0594	0.00204873
At5g65810	-1.23742	0.250868	8.11649e-07	1.12821e-05	0.449484	19	32.3228	0.0201287
At1g70420	-1.40013	0.283946	8.1825e-07	1.1367e-05	0.652735	19	37.5534	0.00443583
At3g61490	-1.52287	0.308849	8.19022e-07	1.13708e-05	0.84273	19	42.3145	0.000999315
At5g61570	-1.47419	0.29901	8.21222e-07	1.13875e-05	0.780682	19	41.125	0.00146307
At3g26810	-1.78209	0.361473	8.22006e-07	1.13914e-05	1.27306	19	51.7223	4.12713e-05
At5g44930	-1.39119	0.282553	8.49461e-07	1.17537e-05	0.663969	19	38.4758	0.00334892
At4g13345	-1.11493	0.22648	8.52913e-07	1.1784e-05	0.332793	19	29.2626	0.0452631
At3g56370	-1.38127	0.280776	8.67723e-07	1.19597e-05	0.698314	19	39.0984	0.00276422
At5g10840	-1.62142	0.330136	9.04458e-07	1.24278e-05	1.0098	19	47.0267	0.000209775
At5g64030	-1.35526	0.275983	9.07674e-07	1.24574e-05	0.531554	19	33.8937	0.0129815
At3g62270	-1.44118	0.293486	9.08191e-07	1.24574e-05	0.763891	19	40.3268	0.00188357
At4g34220	-2.03853	0.415218	9.12907e-07	1.25146e-05	1.8451	19	61.5373	1.15205e-06
At5g02940	-1.24968	0.25468	9.2541e-07	1.2648e-05	0.4931	19	33.3644	0.0150732
At1g43190	-1.40102	0.285573	9.29486e-07	1.26961e-05	0.739356	19	39.3876	0.00252701
At5g53590	-1.38296	0.281908	9.30826e-07	1.27068e-05	0.678116	19	38.67	0.00315499
At2g01830	-1.63395	0.333181	9.38633e-07	1.27981e-05	1.06481	19	45.8253	0.000314591
At3g24160	-1.28686	0.262791	9.73509e-07	1.32184e-05	0.519943	19	34.0124	0.0125511
At3g07330	-1.60588	0.327945	9.74158e-07	1.32194e-05	0.936295	19	44.4198	0.000502307
At5g05850	-1.16095	0.237144	9.80401e-07	1.32647e-05	0.385775	19	30.7233	0.030981
At5g06850	-1.00837	0.206007	9.8393e-07	1.32912e-05	0.245287	19	26.8282	0.0822754
At1g28340	-1.57303	0.321375	9.84687e-07	1.32912e-05	0.95447	19	45.5975	0.000339531
At3g20590	-1.22125	0.249527	9.86786e-07	1.33117e-05	0.474185	19	32.9322	0.0170084
At3g19660	-1.04517	0.213697	1.0038e-06	1.35253e-05	0.241485	19	26.1922	0.0954449
At5g02040	-1.15493	0.236169	1.00708e-06	1.35534e-05	0.378322	19	30.5108	0.0327671
At4g16750	-1.02746	0.210226	1.0216e-06	1.373e-05	0.262141	19	27.1407	0.0763944
At1g28280	-2.24481	0.459337	1.02346e-06	1.37415e-05	2.22213	19	70.9265	3.14796e-08
At1g57620	-1.4331	0.293412	1.03815e-06	1.39143e-05	0.704931	19	39.1052	0.00275836
At5g55540	-1.00869	0.206557	1.04305e-06	1.39636e-05	0.225063	19	25.7497	0.10562
At3g11800	-1.47218	0.301499	1.0456e-06	1.39896e-05	0.763428	19	40.6574	0.00169698
At1g72970	-1.35732	0.278078	1.05519e-06	1.41095e-05	0.661147	19	37.522	0.00447815
At1g54790	-1.1695	0.239636	1.05923e-06	1.41552e-05	0.436302	19	32.1265	0.0212411
At5g15310	-1.31089	0.268763	1.07445e-06	1.43503e-05	0.655208	19	38.0029	0.00386992
At2g33410	-1.04444	0.214265	1.09088e-06	1.45612e-05	0.254362	19	26.735	0.0841023
At2g39770	-1.71594	0.352116	1.09792e-06	1.46466e-05	1.23127	19	50.7479	5.81335e-05
At1g58110	-1.17202	0.240599	1.10891e-06	1.47674e-05	0.439841	19	32.7711	0.0177868
At5g65360	-1.20286	0.246974	1.11386e-06	1.48073e-05	0.417472	19	31.2422	0.026984
At2g28890	-1.68602	0.34651	1.14038e-06	1.51336e-05	1.13607	19	49.2015	9.95827e-05
At5g15470	-1.13984	0.23431	1.14635e-06	1.5204e-05	0.348115	19	29.424	0.0434375
At1g44750	-2.00651	0.41282	1.17082e-06	1.55015e-05	1.87545	19	64.6149	3.59928e-07
At1g64090	-1.23038	0.253456	1.20744e-06	1.58943e-05	0.450891	19	32.4146	0.0196274
At1g60780	-2.00645	0.41334	1.20851e-06	1.58992e-05	1.72962	19	61.945	9.88484e-07
At5g60890	-1.36559	0.281463	1.22379e-06	1.60699e-05	0.659844	19	37.905	0.00398697
At3g44720	-1.1434	0.235671	1.2243e-06	1.60699e-05	0.36196	19	29.8789	0.0386409
At2g16630	-1.44658	0.298184	1.22655e-06	1.60902e-05	0.803419	19	42.2755	0.00101199
At3g54990	-1.50935	0.311341	1.24778e-06	1.63311e-05	0.906883	19	43.8035	0.000615395
At5g64620	-1.86352	0.384604	1.26425e-06	1.65278e-05	1.4503	19	54.9439	1.30662e-05
At1g62790	-2.29771	0.474447	1.27939e-06	1.67066e-05	2.48672	19	76.598	3.35117e-09
At1g14720	-1.69338	0.34986	1.29735e-06	1.6893e-05	1.05951	19	47.1303	0.000202527
At1g60890	-1.43562	0.296705	1.30804e-06	1.70127e-05	0.756151	19	40.8293	0.00160709
At4g13770	-1.27333	0.263186	1.3105e-06	1.7035e-05	0.533147	19	34.2177	0.0118378
At5g13000	-1.18756	0.245526	1.31943e-06	1.71219e-05	0.405913	19	30.6862	0.0312861
At1g72990	-1.28371	0.265631	1.34715e-06	1.74716e-05	0.583059	19	36.4928	0.0060977
At5g57460	-2.05157	0.424584	1.35203e-06	1.7525e-05	1.90474	19	64.9303	3.1917e-07
At3g54400	-1.60072	0.331366	1.36065e-06	1.76168e-05	0.91509	19	43.2181	0.000745337
At2g17130	-1.1588	0.239952	1.37023e-06	1.77207e-05	0.417404	19	32.0059	0.0219521
At2g39870	-1.23164	0.255052	1.37243e-06	1.77261e-05	0.468006	19	32.8599	0.0173537
At3g62700	-1.61783	0.335032	1.37297e-06	1.77261e-05	1.04157	19	45.1648	0.000392292
At3g05050	-1.15242	0.238692	1.37867e-06	1.77896e-05	0.365072	19	29.9408	0.038026
At3g10730	-1.31195	0.271755	1.3811e-06	1.78109e-05	0.580072	19	36.1981	0.00665486
At1g55730	-1.21949	0.252636	1.38568e-06	1.78397e-05	0.462981	19	33.0042	0.0166707
At5g25510	-1.97152	0.408474	1.38917e-06	1.78746e-05	1.69616	19	59.7815	2.21927e-06
At1g19850	-1.06426	0.220512	1.39075e-06	1.7875e-05	0.299466	19	28.0713	0.0609788
At1g32690	-1.55919	0.323059	1.39076e-06	1.7875e-05	0.941907	19	45.5262	0.000347719
At2g44790	-1.54911	0.321063	1.40049e-06	1.79899e-05	1.05094	19	48.3648	0.000132863
At1g12850	-2.05754	0.42653	1.40774e-06	1.80526e-05	1.77465	19	61.9148	9.99793e-07
At3g03090	-1.43592	0.297679	1.40919e-06	1.80546e-05	0.726367	19	39.9013	0.00215279
At3g11420	-1.37865	0.285949	1.42625e-06	1.82592e-05	0.667737	19	38.1506	0.00369946
At5g44810	-1.0223	0.212087	1.43417e-06	1.8345e-05	0.240181	19	26.294	0.0932223
At3g07160	-1.26846	0.263172	1.43657e-06	1.83562e-05	0.526081	19	34.681	0.0103649
At3g16060	-1.12848	0.234135	1.43704e-06	1.83562e-05	0.377337	19	30.4497	0.0332969
At5g39320	-1.61828	0.336149	1.478e-06	1.88163e-05	1.06004	19	46.9028	0.000218774
At5g02260	-1.40563	0.291983	1.47884e-06	1.88165e-05	0.712144	19	38.9806	0.00286679
At2g30620	-2.6882	0.558643	1.49417e-06	1.90009e-05	3.42114	19	89.2475	1.97029e-11
At5g25090	-1.17665	0.24458	1.50246e-06	1.90745e-05	0.447412	19	32.4205	0.0195956
At2g21410	-1.16193	0.24155	1.507e-06	1.91216e-05	0.407129	19	31.353	0.026194
At2g01820	-2.43193	0.505595	1.50895e-06	1.91357e-05	2.7864	19	81.8205	4.10737e-10
At3g28040	-2.34804	0.488405	1.52778e-06	1.93316e-05	2.33146	19	67.7371	1.08701e-07
At3g53260	-1.33588	0.277969	1.54081e-06	1.94641e-05	0.616178	19	36.6572	0.00580634
At1g30400	-1.2635	0.262923	1.54309e-06	1.94821e-05	0.516635	19	33.8213	0.0132509
At5g18280	-1.27864	0.266084	1.54441e-06	1.94881e-05	0.561737	19	35.9672	0.00712456
At3g61380	-1.22583	0.25518	1.55705e-06	1.96259e-05	0.490253	19	33.54	0.0143469
At5g44400	-1.34488	0.280257	1.59669e-06	2.00813e-05	0.715978	19	39.8806	0.00216677
At5g08240	-1.00991	0.210462	1.5982e-06	2.00891e-05	0.233642	19	26.0839	0.097855
At5g25460	-1.96456	0.409427	1.60015e-06	2.01026e-05	1.61981	19	59.3804	2.57563e-06
At2g25250	-1.64814	0.343501	1.60199e-06	2.01147e-05	1.06534	19	46.2722	0.000270717
At1g68710	-1.18869	0.247814	1.61296e-06	2.02191e-05	0.445755	19	32.2501	0.0205341
At5g28840	-1.07745	0.224634	1.61483e-06	2.02314e-05	0.311894	19	28.4529	0.0554894
At1g36160	-1.14437	0.238828	1.65464e-06	2.06848e-05	0.39918	19	30.8327	0.0300959
At5g47380	-1.13427	0.236736	1.65695e-06	2.07024e-05	0.421301	19	31.9748	0.0221387
At1g51570	-1.6945	0.353706	1.66193e-06	2.07419e-05	1.18825	19	48.5196	0.000125983
At1g23480	-1.06451	0.222252	1.67062e-06	2.08223e-05	0.289042	19	27.6712	0.067238
At5g63710	-1.37673	0.287544	1.68537e-06	2.09886e-05	0.74483	19	40.7826	0.00163106
At1g68130	-1.56756	0.327427	1.68875e-06	2.10078e-05	1.04338	19	46.7034	0.000234053
At4g20960	-1.01243	0.211528	1.69929e-06	2.11274e-05	0.278509	19	27.8518	0.0643463
At4g32650	-1.35017	0.282353	1.73688e-06	2.15245e-05	0.708806	19	40.197	0.00196208
At4g00360	-1.08348	0.226645	1.74859e-06	2.16579e-05	0.378493	19	31.1974	0.0273097
At3g23390	-1.09984	0.230131	1.76011e-06	2.17652e-05	0.342916	19	29.341	0.0443674
At1g70520	-1.4035	0.293697	1.76404e-06	2.17793e-05	0.780122	19	41.7471	0.00119946
At1g05150	-1.97237	0.412817	1.7719e-06	2.18401e-05	1.76804	19	62.9765	6.70107e-07
At4g37790	-1.14506	0.239674	1.77426e-06	2.18574e-05	0.381929	19	30.5773	0.0321982
At2g26910	-1.83155	0.383456	1.78438e-06	2.19702e-05	1.44662	19	52.3665	3.2861e-05
At5g20650	-1.67251	0.350239	1.79389e-06	2.20635e-05	1.11312	19	48.5754	0.000123588
At4g31840	-1.75312	0.367179	1.80093e-06	2.21216e-05	1.24923	19	51.024	5.27692e-05
At3g26030	-2.12534	0.445144	1.80152e-06	2.21216e-05	2.17515	19	68.199	9.09328e-08
At2g16270	-1.20855	0.253131	1.80258e-06	2.21227e-05	0.520496	19	34.3602	0.0113654
At1g79410	-1.75945	0.368542	1.80533e-06	2.21446e-05	1.27458	19	51.6945	4.1678e-05
At3g27270	-1.44859	0.303644	1.83594e-06	2.24238e-05	0.859798	19	42.3199	0.000997579
At1g72310	-1.32244	0.277322	1.85495e-06	2.25853e-05	0.662124	19	38.2757	0.00356072
At3g45650	-1.76463	0.370092	1.85985e-06	2.26191e-05	1.5124	19	59.1947	2.75916e-06
At1g49580	-1.62211	0.34031	1.87387e-06	2.27775e-05	1.12015	19	47.1295	0.000202584
At1g15490	-1.01126	0.212218	1.88649e-06	2.28947e-05	0.283433	19	27.9674	0.0625532
At1g03380	-1.77498	0.372616	1.90216e-06	2.30356e-05	1.45723	19	57.0923	5.98385e-06
At1g25390	-1.9147	0.402164	1.92643e-06	2.32925e-05	1.63812	19	58.3731	3.73809e-06
At1g79110	-1.44252	0.303073	1.93938e-06	2.34367e-05	0.853659	19	43.7671	0.00062279
At1g62330	-1.55708	0.327182	1.94489e-06	2.34908e-05	0.98911	19	45.7308	0.000324714
At5g13890	-1.23445	0.259484	1.96188e-06	2.3671e-05	0.507046	19	34.1707	0.0119977
At2g35960	-1.77925	0.374273	1.99549e-06	2.40005e-05	1.47095	19	55.592	1.03352e-05
At5g14720	-1.40169	0.294907	2.00441e-06	2.40698e-05	0.796333	19	42.2819	0.00100989
At4g00880	-1.42823	0.300541	2.01223e-06	2.4151e-05	0.88527	19	44.368	0.000510986
At5g52510	-1.8294	0.385019	2.01964e-06	2.42145e-05	1.48716	19	57.5333	5.09091e-06
At2g32280	-1.01896	0.214483	2.02648e-06	2.42837e-05	0.261432	19	26.9689	0.0795813
At4g35380	-1.13594	0.23912	2.02923e-06	2.42912e-05	0.435096	19	32.7161	0.0180601
At1g65380	-1.54054	0.324351	2.03819e-06	2.43857e-05	0.96139	19	45.5302	0.000347264
At5g18520	-2.25534	0.475016	2.05512e-06	2.45754e-05	2.43517	19	77.0892	2.75473e-09
At1g49730	-1.12975	0.23799	2.06394e-06	2.46551e-05	0.384555	19	30.6171	0.0318617
At3g46510	-1.88153	0.396624	2.09678e-06	2.4969e-05	1.677	19	60.6887	1.58279e-06
At3g18780	-1.26111	0.265968	2.12031e-06	2.51817e-05	0.607197	19	37.1197	0.00505558
At3g22790	-1.42273	0.300081	2.12493e-06	2.52123e-05	0.836554	19	42.6875	0.000885716
At4g16140	-1.18944	0.251017	2.15339e-06	2.55008e-05	0.502869	19	34.2526	0.0117205
At3g09210	-1.38309	0.291888	2.1537e-06	2.55008e-05	0.693521	19	38.1496	0.00370055
At5g44790	-1.64826	0.347867	2.15637e-06	2.55191e-05	1.17525	19	51.1259	5.09142e-05
At1g64390	-1.93621	0.408748	2.16975e-06	2.56377e-05	1.75443	19	61.1339	1.34004e-06
At1g51860	-1.18543	0.250446	2.20949e-06	2.60533e-05	0.538019	19	35.9012	0.00726448
At5g14210	-1.34695	0.284664	2.22618e-06	2.62365e-05	0.785365	19	41.6268	0.00124656
At1g53500	-1.38072	0.29184	2.23335e-06	2.6294e-05	0.699842	19	38.9799	0.00286745
At5g07320	-1.50277	0.317752	2.25213e-06	2.64741e-05	0.930233	19	44.9762	0.000417702
At2g20290	-1.05536	0.223225	2.26955e-06	2.66652e-05	0.329887	19	29.3733	0.0440035
At3g19870	-1.06293	0.224883	2.28302e-06	2.68096e-05	0.334068	19	29.5297	0.042278
At5g67360	-1.83413	0.388191	2.30326e-06	2.70195e-05	1.38137	19	54.7506	1.40094e-05
At2g15530	-1.32642	0.280782	2.31215e-06	2.71099e-05	0.749032	19	41.3477	0.00136288
At3g13620	-1.37747	0.291679	2.32886e-06	2.72779e-05	0.794955	19	41.4498	0.00131915
At2g42900	-1.61756	0.342565	2.3364e-06	2.73522e-05	1.27708	19	51.6285	4.26596e-05
At1g75110	-1.16492	0.246803	2.35806e-06	2.75916e-05	0.496867	19	34.6303	0.0105175
At2g26110	-1.62113	0.343773	2.40864e-06	2.80971e-05	1.22564	19	51.4559	4.5336e-05
At4g33160	-1.27002	0.269408	2.4278e-06	2.82773e-05	0.622446	19	37.3896	0.00466082
At1g61560	-1.18179	0.25071	2.43162e-06	2.83074e-05	0.489276	19	34.1596	0.0120359
At1g16060	-1.36205	0.289084	2.45767e-06	2.85815e-05	0.732798	19	39.4708	0.00246243
At3g20820	-1.79719	0.381457	2.46041e-06	2.85988e-05	1.43333	19	53.6929	2.04858e-05
At5g25160	-1.06892	0.226919	2.47029e-06	2.86868e-05	0.339352	19	29.4011	0.0436917
At1g18210	-1.69572	0.360093	2.48796e-06	2.8875e-05	1.23823	19	51.8983	3.87848e-05
At2g46650	-1.06478	0.226186	2.5071e-06	2.90823e-05	0.341545	19	29.6453	0.0410406
At3g10160	-1.43012	0.303808	2.50982e-06	2.90992e-05	0.877315	19	42.8519	0.000839705
At5g43270	-1.32831	0.282201	2.51424e-06	2.91356e-05	0.684197	19	39.3223	0.00257879
At3g15470	-1.5433	0.327923	2.52264e-06	2.92181e-05	1.03717	19	47.6716	0.000168445
At3g62360	-1.43882	0.306015	2.57875e-06	2.97925e-05	0.81405	19	42.3429	0.000990209
At2g18940	-1.46689	0.312172	2.61484e-06	3.01817e-05	0.834129	19	41.4529	0.00131788
At2g18160	-1.5355	0.326792	2.61799e-06	3.02001e-05	0.960201	19	44.4726	0.000493614
At4g24510	-1.70727	0.363414	2.62889e-06	3.03104e-05	1.40263	19	56.4547	7.55305e-06
At5g04510	-1.05143	0.223815	2.63025e-06	3.03108e-05	0.331358	19	29.3104	0.044715
At3g26730	-1.37146	0.292046	2.65252e-06	3.05367e-05	0.742738	19	40.5841	0.00173676
At2g22190	-1.12641	0.239898	2.66103e-06	3.06039e-05	0.447129	19	33.1065	0.0162021
At4g36670	-1.18971	0.253441	2.67627e-06	3.07482e-05	0.46559	19	32.9027	0.0171484
[truncated: 781 more rows]
