# Supplementary material for: Meta-analysis of Arabidopsis thaliana microarray data in relation to heat stress response
Source: Front Plant Sci. 2023 Dec 19;14:1250728. doi: 10.3389/fpls.2023.1250728 (PMC10758499; doi:10.3389/fpls.2023.1250728)
Supplement: Supplementary file 3 [file Table_3.xlsx]

## Sheet: Filter_Positive_genesdata
List of selected DEGs with effect size and p-values for each gene obtained in the first meta-analysis (keeping mutant samples) with removing heterogeneous DEGs
	effectSize	effectSizeStandardError	effectSizePval	effectSizeFDR	tauSquared	numStudies	cochranesQ	heterogeneityPval
At2g07693	1.70947	0.183837	1.42011e-20	6.49049e-17	0	19	17.2935	0.503021
At2g07721	1.65885	0.181251	5.5758e-20	1.59273e-16	0	19	15.3031	0.641063
orf116	1.64614	0.181607	1.25398e-19	2.87944e-16	0	19	17.6408	0.47954
nad7	1.65509	0.193183	1.05761e-17	1.61124e-14	0.0684499	19	19.9592	0.335123
At5g18100	1.95445	0.228329	1.13042e-17	1.61453e-14	0.195456	19	22.9565	0.192268
At2g07736	1.98873	0.232603	1.23201e-17	1.65611e-14	0.192451	19	22.6708	0.203558
orf109	1.84632	0.218975	3.40825e-17	4.32697e-14	0.150319	19	21.8623	0.238158
At5g58200	1.71847	0.20461	4.51156e-17	4.90944e-14	0.114965	19	21.2091	0.268997
At2g33740	1.98688	0.241819	2.09712e-16	1.65253e-13	0.262797	19	24.4911	0.139587
At3g13235	1.39459	0.172235	5.63252e-16	4.29048e-13	0	19	15.5961	0.620712
At4g03120	1.39372	0.172221	5.83737e-16	4.30308e-13	0	19	15.6257	0.618655
orf106d	1.80559	0.226719	1.66579e-15	9.76067e-13	0.199527	19	23.2187	0.182324
orf107f	2.23728	0.284696	3.88809e-15	1.77701e-12	0.486831	19	28.8376	0.0504005
At3g12300	1.51347	0.193135	4.639e-15	1.92746e-12	0.0659515	19	19.9026	0.338329
At2g19560	1.32131	0.169212	5.78313e-15	2.27855e-12	0	19	15.7462	0.610254
At5g42470	1.9215	0.248023	9.38863e-15	3.30075e-12	0.293419	19	25.277	0.117475
At1g33500	1.27658	0.165823	1.37731e-14	4.49632e-12	0	19	12.7462	0.806425
At5g16260	1.98092	0.260503	2.86602e-14	8.85059e-12	0.387348	19	27.502	0.0700486
At5g64180	1.90389	0.250859	3.21248e-14	9.53399e-12	0.324386	19	26.2737	0.0936621
At4g17130	1.2626	0.168489	6.69786e-14	1.76507e-11	0	19	17.6352	0.479917
At1g32870	1.85071	0.24726	7.16124e-14	1.83875e-11	0.301248	19	25.5516	0.11046
At1g73040	1.22995	0.164902	8.73969e-14	2.19472e-11	0	19	11.5922	0.867562
orf119	1.44069	0.193558	9.82953e-14	2.43205e-11	0.0821486	19	20.4539	0.307853
At1g60970	1.28981	0.173987	1.23238e-13	2.96445e-11	0.0282714	19	18.9271	0.396323
At3g62190	1.66796	0.225248	1.3118e-13	3.0589e-11	0.255275	19	25.2667	0.117744
At1g27385	1.36602	0.184884	1.48498e-13	3.39347e-11	0.0573889	19	19.7801	0.345334
At5g09570	1.21283	0.165017	1.9856e-13	4.40533e-11	0	19	15.6974	0.613658
orf121a	1.50273	0.206486	3.39752e-13	7.0582e-11	0.139966	19	22.1063	0.227301
At1g27820	1.1413	0.159566	8.52136e-13	1.53986e-10	0	19	5.03034	0.998812
At1g65350	1.27026	0.17821	1.01935e-12	1.77817e-10	0.0418894	19	19.3538	0.370349
At1g50400	1.35721	0.190521	1.05075e-12	1.81907e-10	0.110114	19	21.5503	0.252564
At5g67290	1.5158	0.215935	2.22373e-12	3.43356e-10	0.195764	19	23.7308	0.164046
At4g27370	1.15905	0.165295	2.34936e-12	3.53208e-10	0	19	17.2971	0.502775
At3g62560	1.68546	0.24114	2.7579e-12	4.03996e-10	0.315514	19	26.6994	0.084809
At2g01230	1.115	0.159937	3.13543e-12	4.42289e-10	0	19	13.3226	0.772066
At2g02230	1.52263	0.219547	4.05279e-12	5.42989e-10	0.231544	19	24.8243	0.129834
At5g57880	1.13472	0.163642	4.08691e-12	5.42989e-10	0	19	16.3182	0.57035
orf145b	1.16662	0.169937	6.64814e-12	7.99596e-10	0.0168337	19	18.5618	0.419259
At5g09390	1.65161	0.24085	7.01044e-12	8.30065e-10	0.34874	19	27.7536	0.0659055
At3g10390	1.22285	0.178445	7.24072e-12	8.52912e-10	0.0593216	19	19.9915	0.333296
At1g70810	1.4489	0.212097	8.4152e-12	9.52001e-10	0.197041	19	24.0241	0.15424
orf120	1.54355	0.22633	9.11041e-12	1.00953e-09	0.23309	19	24.6816	0.13394
At2g07724	1.26929	0.186148	9.18671e-12	1.00953e-09	0.0742232	19	20.3699	0.312382
At2g07692	1.39629	0.204902	9.46463e-12	1.03486e-09	0.152266	19	22.6668	0.203719
At4g16240	1.10926	0.162928	9.87649e-12	1.05961e-09	0	19	13.9693	0.73109
orf127	1.22875	0.181404	1.25666e-11	1.29649e-09	0.0593415	19	19.9322	0.33665
At4g28830	1.42208	0.209957	1.2595e-11	1.29649e-09	0.169274	19	23.0763	0.187674
At5g27860	1.25258	0.185287	1.37783e-11	1.38706e-09	0.100027	19	21.3783	0.260757
At2g02750	1.58968	0.23545	1.46152e-11	1.45211e-09	0.27888	19	25.8942	0.102202
At4g30480	1.35897	0.202351	1.86883e-11	1.73979e-09	0.162567	19	23.1215	0.185962
At2g27200	1.46392	0.218804	2.22357e-11	1.98488e-09	0.245069	19	25.4484	0.113055
orf184	1.26965	0.190421	2.60057e-11	2.29452e-09	0.0911189	19	20.893	0.284846
At1g53280	1.154	0.173104	2.61895e-11	2.30185e-09	0.0262287	19	18.8644	0.400217
At3g43160	1.43637	0.215486	2.63389e-11	2.30612e-09	0.223745	19	24.7806	0.13108
At5g39510	1.07799	0.162179	2.99342e-11	2.58135e-09	0	19	17.6088	0.481689
orf102	1.07121	0.161379	3.18261e-11	2.72394e-09	0	19	13.7889	0.742746
At2g27790	1.0644	0.160582	3.3943e-11	2.85171e-09	0	19	11.1946	0.885918
At1g27590	1.43452	0.216686	3.58608e-11	2.97997e-09	0.214955	19	24.5163	0.13883
orf100c	1.38854	0.210061	3.83878e-11	3.12835e-09	0.206579	19	24.3987	0.142395
At2g29480	1.0659	0.161269	3.85734e-11	3.12835e-09	0	19	14.0659	0.724783
At2g30480	1.52235	0.230433	3.93579e-11	3.15773e-09	0.277344	19	26.1048	0.0973865
At3g31970	1.06445	0.16162	4.51427e-11	3.54087e-09	0	19	13.5979	0.754905
At1g15230	1.63011	0.248221	5.12797e-11	3.959e-09	0.365028	19	28.1937	0.0591687
At3g47490	1.51088	0.230066	5.12806e-11	3.959e-09	0.257664	19	25.5151	0.111374
orf157	1.5511	0.236341	5.27492e-11	4.02927e-09	0.315701	19	27.1683	0.0758922
At3g58460	1.06669	0.162685	5.49833e-11	4.14312e-09	0	19	17.3315	0.500437
At1g65430	1.33682	0.203895	5.51159e-11	4.14312e-09	0.170227	19	23.3984	0.175742
At3g48880	1.56842	0.239562	5.86844e-11	4.34893e-09	0.324814	19	27.3198	0.0731895
At3g22090	1.58126	0.241663	6.01938e-11	4.43726e-09	0.341879	19	27.7669	0.0656929
At3g63320	1.04732	0.160881	7.52055e-11	5.32073e-09	0	19	14.8537	0.671988
At1g76220	1.03336	0.15892	7.90507e-11	5.47414e-09	0	19	9.22435	0.954317
At1g13340	1.03897	0.159807	7.9579e-11	5.49408e-09	0	19	17.794	0.469301
At4g02690	1.40104	0.215614	8.1437e-11	5.57185e-09	0.195923	19	23.9154	0.157819
At5g41090	1.05222	0.162708	1.00011e-10	6.58628e-09	0	19	13.7249	0.746837
At3g24820	1.02991	0.159379	1.03321e-10	6.746e-09	0	19	15.3509	0.637748
At5g13880	1.32342	0.205	1.07721e-10	6.99329e-09	0.175549	19	23.5528	0.170232
At3g46460	1.27813	0.198704	1.25638e-10	7.85696e-09	0.162477	19	23.3165	0.178719
At1g18030	1.24432	0.19396	1.40505e-10	8.4854e-09	0.134286	19	22.4383	0.213104
At5g57300	1.41763	0.220984	1.4073e-10	8.4854e-09	0.242111	19	25.2592	0.117942
At3g15040	1.04211	0.162623	1.47307e-10	8.82453e-09	0	19	16.0781	0.587095
At1g80670	1.55578	0.24279	1.47513e-10	8.82453e-09	0.364445	19	28.5918	0.0536022
At5g59300	1.02096	0.15983	1.68326e-10	9.88842e-09	0	19	14.1525	0.719097
At3g63060	1.03305	0.16197	1.79339e-10	1.04017e-08	0	19	17.4632	0.491502
At5g40490	1.13591	0.178534	1.98568e-10	1.13159e-08	0.0596131	19	20.012	0.332145
At4g11560	1.1919	0.187635	2.12224e-10	1.19158e-08	0.121345	19	22.1711	0.224478
At4g22220	1.15033	0.181568	2.36496e-10	1.28983e-08	0.0742193	19	20.5014	0.305312
At4g39110	1.00788	0.159288	2.49364e-10	1.35355e-08	0	19	13.9116	0.734838
At3g06790	1.01204	0.160261	2.70247e-10	1.4362e-08	0.00212311	19	18.0772	0.450577
At2g36220	1.50797	0.240068	3.35434e-10	1.70012e-08	0.327759	19	27.479	0.0704393
At4g33930	1.44583	0.230394	3.48559e-10	1.75834e-08	0.29144	19	26.6964	0.0848677
At4g31410	1.30318	0.209139	4.62957e-10	2.24142e-08	0.208578	19	24.7258	0.132657
At1g02450	1.07113	0.173368	6.4776e-10	2.99648e-08	0.047784	19	19.6676	0.351842
At1g12470	1.2626	0.20578	8.47916e-10	3.72626e-08	0.202238	19	24.5745	0.137092
At1g07910	1.3659	0.224025	1.08034e-09	4.58883e-08	0.308071	19	27.7115	0.0665831
At3g12140	1.12242	0.184537	1.18439e-09	4.90321e-08	0.090146	19	21.0627	0.276259
At2g02730	1.42864	0.235463	1.30012e-09	5.33043e-08	0.348431	19	28.5835	0.0537136
At4g22410	1.18737	0.195826	1.33286e-09	5.43902e-08	0.135578	19	22.446	0.212784
At5g04850	1.31202	0.216604	1.38503e-09	5.61184e-08	0.247975	19	25.8021	0.104369
At3g59800	1.01924	0.168841	1.57338e-09	6.23048e-08	0.0413098	19	19.4976	0.361805
At5g41610	1.46303	0.242466	1.59981e-09	6.31413e-08	0.3617	19	28.774	0.0512118
At1g68930	1.42578	0.236519	1.65811e-09	6.4881e-08	0.322022	19	27.6362	0.0678111
At1g61780	1.37865	0.228712	1.66092e-09	6.4881e-08	0.294702	19	27.0615	0.0778499
At1g02980	1.32802	0.220656	1.76023e-09	6.8643e-08	0.251531	19	25.8829	0.102466
At1g65660	1.37615	0.229131	1.9023e-09	7.34315e-08	0.340287	19	28.636	0.0530131
At4g05460	1.1863	0.198924	2.46796e-09	9.06717e-08	0.170587	19	23.7212	0.164375
At1g30200	1.32794	0.224666	3.40659e-09	1.17813e-07	0.252843	19	25.8011	0.104394
At1g09150	1.29754	0.22002	3.69358e-09	1.26368e-07	0.246836	19	25.7527	0.105548
At1g55805	1.07693	0.182628	3.70508e-09	1.26487e-07	0.0952591	19	21.3269	0.263241
At5g27720	1.05493	0.179155	3.90007e-09	1.32036e-07	0.0708636	19	20.4546	0.307814
At2g32340	1.30678	0.222171	4.05648e-09	1.36121e-07	0.280956	19	26.8581	0.0816967
At4g14070	1.10896	0.188559	4.07263e-09	1.36463e-07	0.100719	19	21.3684	0.261234
At3g30843	1.10933	0.188809	4.21782e-09	1.40504e-07	0.113462	19	21.8527	0.238591
At1g34160	1.23488	0.210192	4.22804e-09	1.40639e-07	0.239044	19	25.9481	0.100951
At5g25060	1.20244	0.20531	4.72095e-09	1.53026e-07	0.214001	19	25.1987	0.119539
At1g50390	1.3417	0.229231	4.8266e-09	1.55788e-07	0.328662	19	28.3437	0.0570136
At3g28350	1.04249	0.178537	5.24868e-09	1.67752e-07	0.0747164	19	20.6157	0.299241
At2g37340	1.1442	0.19599	5.28141e-09	1.68563e-07	0.131431	19	22.3304	0.217648
At1g24340	1.21423	0.209968	7.34202e-09	2.21345e-07	0.211312	19	24.8354	0.129517
At3g11050	1.08033	0.186884	7.43563e-09	2.23384e-07	0.112532	19	21.8913	0.236848
At3g63150	1.06873	0.184881	7.44138e-09	2.23384e-07	0.104452	19	21.6336	0.248659
ccb382	1.34506	0.233095	7.90733e-09	2.35899e-07	0.324974	19	28.185	0.0592955
At2g16590	1.0297	0.178755	8.39156e-09	2.48721e-07	0.0843964	19	21.0093	0.278943
At1g60830	1.06325	0.185145	9.31301e-09	2.72149e-07	0.12551	19	22.4803	0.211357
At3g07740	1.0456	0.182415	9.92558e-09	2.87477e-07	0.100601	19	21.5511	0.252525
At4g00670	1.18819	0.20806	1.12445e-08	3.19829e-07	0.216077	19	25.2521	0.118128
At3g59530	1.28035	0.225059	1.27814e-08	3.53181e-07	0.275491	19	26.725	0.0843008
At3g62480	1.31463	0.231252	1.30933e-08	3.60493e-07	0.317623	19	28.0166	0.0618029
At1g58150	1.27341	0.224049	1.31863e-08	3.61745e-07	0.304808	19	27.8152	0.0649237
At1g73250	1.22041	0.215626	1.51496e-08	4.04911e-07	0.25362	19	26.309	0.0929006
At4g36960	1.0698	0.189261	1.58121e-08	4.19186e-07	0.131556	19	22.5834	0.207109
At5g19280	1.04812	0.185634	1.64084e-08	4.30994e-07	0.121831	19	22.3244	0.217903
At5g47160	1.27567	0.226143	1.69085e-08	4.43112e-07	0.289292	19	27.2344	0.0747029
At2g17390	1.03408	0.185224	2.36601e-08	5.88976e-07	0.117361	19	22.1681	0.224607
At5g42380	1.27007	0.230043	3.37046e-08	7.9568e-07	0.30315	19	27.5646	0.0689984
At2g42330	1.25105	0.226931	3.52919e-08	8.2379e-07	0.30602	19	27.8194	0.0648577
At4g18593	1.13835	0.206645	3.61416e-08	8.4019e-07	0.226842	19	25.7284	0.106132
At2g25910	1.09674	0.199506	3.85708e-08	8.86741e-07	0.197795	19	24.9019	0.127641
At1g73690	1.11476	0.203565	4.34591e-08	9.82323e-07	0.211143	19	25.2541	0.118076
At1g07590	1.1937	0.218926	4.96603e-08	1.105e-06	0.281831	19	27.1715	0.0758336
At1g29220	1.18986	0.219676	6.07977e-08	1.31942e-06	0.278929	19	27.1549	0.0761354
At3g24492	1.20722	0.223103	6.26636e-08	1.35093e-06	0.295177	19	27.7249	0.0663669
At2g33980	1.14441	0.211649	6.40496e-08	1.37821e-06	0.217369	19	25.1619	0.120522
At1g71230	1.07853	0.200413	7.38417e-08	1.5481e-06	0.177755	19	24.079	0.152456
At3g13240	1.0273	0.190933	7.43069e-08	1.55216e-06	0.138602	19	22.847	0.196538
At1g33660	1.17117	0.218409	8.21864e-08	1.68593e-06	0.245592	19	25.9564	0.10076
At3g09360	1.00192	0.187344	8.89283e-08	1.80159e-06	0.132299	19	22.7262	0.201334
At3g47120	1.19426	0.223463	9.07501e-08	1.83235e-06	0.309315	19	28.1364	0.0600099
orf205	1.13903	0.21338	9.39738e-08	1.88818e-06	0.24191	19	26.0895	0.0977295
At3g08700	1.08936	0.204079	9.4029e-08	1.88818e-06	0.183249	19	24.1647	0.149704
At2g17975	1.07073	0.200912	9.85683e-08	1.96716e-06	0.196244	19	24.8405	0.129373
At2g27290	1.06791	0.202564	1.34959e-07	2.54068e-06	0.18229	19	24.2036	0.14847
At5g64150	1.07697	0.206091	1.73495e-07	3.10714e-06	0.218719	19	25.5833	0.109674
At5g64870	1.1844	0.226683	1.74242e-07	3.11807e-06	0.309592	19	28.1172	0.0602945
At3g18940	1.0655	0.204195	1.80825e-07	3.21322e-06	0.224289	19	25.8645	0.102897
At3g29390	1.01107	0.194069	1.88986e-07	3.33491e-06	0.139229	19	22.8028	0.198284
At1g66000	1.10913	0.212904	1.89329e-07	3.33839e-06	0.234481	19	25.8532	0.103161
At1g04985	1.10753	0.213168	2.04101e-07	3.54955e-06	0.247058	19	26.2944	0.0932149
At3g15780	1.10908	0.21392	2.16562e-07	3.7406e-06	0.220475	19	25.2878	0.117192
At5g64960	1.07845	0.209876	2.76897e-07	4.59416e-06	0.261015	19	27.0223	0.0785774
At1g62570	1.10791	0.216211	2.9883e-07	4.87428e-06	0.26235	19	26.8484	0.0818836
At3g21350	1.01962	0.199844	3.35974e-07	5.3503e-06	0.186167	19	24.4553	0.14067
At2g32260	1.14099	0.224056	3.53522e-07	5.57535e-06	0.321044	19	28.7368	0.0516922
At5g63890	1.13723	0.22345	3.59121e-07	5.65196e-06	0.305759	19	28.232	0.0586108
At1g53180	1.1438	0.225344	3.85928e-07	6.02406e-06	0.31495	19	28.5382	0.0543234
At4g30940	1.07099	0.212111	4.43674e-07	6.8275e-06	0.225485	19	25.6071	0.109087
At5g09930	1.10381	0.218815	4.54723e-07	6.97404e-06	0.269716	19	27.0089	0.0788295
At2g48060	1.05639	0.211195	5.67421e-07	8.33872e-06	0.263109	19	27.2259	0.0748557
At1g08270	1.0261	0.207038	7.19279e-07	1.01714e-05	0.240891	19	26.4296	0.0903334
At3g60540	1.03923	0.212008	9.49553e-07	1.29239e-05	0.251337	19	26.592	0.0869719
At2g37790	1.05727	0.218387	1.2902e-06	1.68286e-05	0.287896	19	27.8775	0.063944
At2g41550	1.06297	0.219657	1.30331e-06	1.69608e-05	0.314348	19	28.6988	0.0521864
At3g48170	1.04673	0.218756	1.71049e-06	2.12551e-05	0.301129	19	28.3993	0.0562336
At5g16140	1.05239	0.220523	1.8219e-06	2.22825e-05	0.28656	19	27.8326	0.0646488
At5g49510	1.00596	0.210796	1.82242e-06	2.22825e-05	0.291331	19	28.459	0.0554052
At2g43180	1.05563	0.222621	2.11793e-06	2.51685e-05	0.313394	19	28.7001	0.0521703
At2g33220	1.04895	0.222494	2.42291e-06	2.82347e-05	0.29411	19	27.9861	0.0622677
At3g53500	1.00567	0.217489	3.7641e-06	4.10975e-05	0.284731	19	27.8611	0.0642014
At3g08680	-2.04732	0.199962	1.33237e-24	3.04473e-20	0.0181798	19	18.4325	0.427522
At3g13720	-2.11154	0.209187	5.87247e-24	6.70988e-20	0.056607	19	19.3253	0.372054
At3g15030	-1.86953	0.197779	3.3047e-21	2.5173e-17	0.0403776	19	19.0329	0.3898
At2g45310	-1.68231	0.178868	5.18812e-21	2.96397e-17	0	19	13.4332	0.765222
At5g53140	-1.9761	0.213592	2.20855e-20	8.41165e-17	0.100897	19	20.478	0.306563
At1g65295	-1.65227	0.179869	4.07745e-20	1.33111e-16	0	19	16.6697	0.545915
At3g20570	-2.20586	0.24351	1.32134e-19	2.87944e-16	0.226102	19	23.0937	0.187017
At1g59970	-1.7841	0.197065	1.38604e-19	2.87944e-16	0.0668136	19	19.8205	0.343016
At2g04570	-1.56948	0.17663	6.35152e-19	1.20954e-15	0	19	16.4505	0.561136
At1g53300	-1.7369	0.197046	1.20031e-18	2.10996e-15	0.0606456	19	19.6403	0.353431
At1g33811	-1.49271	0.171842	3.73708e-18	6.09999e-15	0	19	14.2627	0.71181
At4g04540	-1.48651	0.176601	3.85147e-17	4.53992e-14	0	19	17.4059	0.495382
At4g23930	-1.50831	0.179269	3.97332e-17	4.53992e-14	0.0165722	19	18.4944	0.423557
At1g56010	-1.96896	0.235016	5.38443e-17	5.59296e-14	0.214804	19	23.2676	0.180515
At5g16000	-1.45499	0.173789	5.6562e-17	5.6198e-14	0	19	14.6008	0.689169
At1g09020	-1.40568	0.168619	7.65937e-17	7.293e-14	0	19	13.4561	0.763799
At1g12500	-2.23143	0.268817	1.03292e-16	8.91603e-14	0.364621	19	26.143	0.0965339
At5g11890	-1.61231	0.194287	1.05344e-16	8.91603e-14	0.0796795	19	20.3144	0.315402
At3g12610	-2.18893	0.266374	2.07807e-16	1.65253e-13	0.355677	19	25.8801	0.102532
At1g70330	-1.74648	0.215929	6.05474e-16	4.32384e-13	0.163226	19	22.4221	0.213784
At1g15690	-2.13588	0.264308	6.423e-16	4.44783e-13	0.38132	19	26.7979	0.0828643
At1g53390	-1.75026	0.217919	9.61426e-16	6.46191e-13	0.144556	19	21.7808	0.241861
At4g22010	-2.31566	0.289004	1.12347e-15	7.33526e-13	0.491983	19	28.5527	0.0541278
At4g22730	-1.37594	0.172753	1.65516e-15	9.76067e-13	0	19	17.709	0.474974
At1g13250	-2.021	0.254015	1.77353e-15	1.01322e-12	0.343522	19	26.3766	0.0914536
At4g16360	-2.00766	0.252895	2.04261e-15	1.13848e-12	0.319592	19	25.837	0.103543
At4g25900	-1.70646	0.215037	2.09395e-15	1.13931e-12	0.16055	19	22.4139	0.214127
At2g31400	-2.11841	0.268255	2.85663e-15	1.48363e-12	0.392422	19	27.0655	0.0777759
At2g30010	-1.71597	0.217452	2.99119e-15	1.51899e-12	0.175537	19	22.8041	0.19823
At3g60620	-2.15281	0.273009	3.13274e-15	1.55629e-12	0.451524	19	28.4965	0.0548908
At1g66880	-1.33121	0.169104	3.48601e-15	1.69494e-12	0	19	15.3631	0.636901
At4g32880	-1.51706	0.192779	3.56299e-15	1.69628e-12	0.0644063	19	19.8577	0.340886
At1g13750	-1.31931	0.167717	3.65318e-15	1.70372e-12	0	19	16.0089	0.591925
At3g16340	-1.59516	0.203269	4.24336e-15	1.8648e-12	0.10475	19	20.9494	0.281974
At2g32380	-1.34313	0.171257	4.40583e-15	1.89966e-12	0	19	17.0593	0.519031
At3g57230	-2.09481	0.267201	4.51117e-15	1.90906e-12	0.383579	19	27.1378	0.0764477
At3g62980	-1.50753	0.192593	4.97665e-15	2.02967e-12	0.0776273	19	20.2991	0.316236
At5g18860	-1.68554	0.216112	6.22077e-15	2.38152e-12	0.171691	19	22.7597	0.199995
At4g12730	-2.05126	0.263024	6.25291e-15	2.38152e-12	0.372696	19	26.7222	0.0843555
At3g25540	-1.69534	0.217583	6.6112e-15	2.47671e-12	0.158832	19	22.3184	0.218154
At1g20330	-1.8923	0.243901	8.59478e-15	3.11759e-12	0.282126	19	25.1259	0.121486
At1g31420	-2.07417	0.267547	9.00782e-15	3.21635e-12	0.377354	19	26.9189	0.0805296
At2g45970	-1.73312	0.223846	9.74961e-15	3.36784e-12	0.233685	19	24.4714	0.140181
At3g13030	-1.4299	0.184766	1.00216e-14	3.36784e-12	0.0455872	19	19.3737	0.36916
At1g41830	-1.62833	0.210863	1.14328e-14	3.7864e-12	0.151257	19	22.2703	0.220205
At1g13100	-1.55189	0.20168	1.41696e-14	4.56062e-12	0.131684	19	21.9138	0.235834
At5g03170	-1.27359	0.165784	1.56321e-14	4.96145e-12	0	19	15.5048	0.627065
At5g07110	-1.94681	0.256218	3.00162e-14	9.14574e-12	0.375638	19	27.3552	0.0725706
At2g45540	-1.28099	0.169374	3.9355e-14	1.153e-11	0	19	16.1839	0.579712
At5g48830	-1.80658	0.239716	4.83358e-14	1.38071e-11	0.294148	19	25.7455	0.105721
At5g49890	-1.92261	0.255312	5.05653e-14	1.42657e-11	0.33182	19	26.2964	0.0931718
At4g35870	-1.26276	0.167835	5.32092e-14	1.48285e-11	0	19	16.8306	0.534778
At5g22630	-1.84566	0.24548	5.537e-14	1.50633e-11	0.314594	19	26.1036	0.0974127
At2g30890	-1.26982	0.169496	6.79704e-14	1.76507e-11	0.00970208	19	18.3206	0.434727
At3g03305	-1.26431	0.16916	7.77508e-14	1.97418e-11	0	19	16.3725	0.56657
At2g33170	-1.84892	0.248435	9.89762e-14	2.43205e-11	0.332077	19	26.6063	0.0866823
At1g66940	-1.23694	0.166293	1.01945e-13	2.47835e-11	0	19	17.2373	0.50685
At1g22690	-1.26254	0.170588	1.35062e-13	3.11761e-11	0.023776	19	18.8055	0.403889
At3g02250	-1.567	0.212231	1.54236e-13	3.4897e-11	0.161812	19	22.6405	0.204787
At1g30440	-1.52964	0.208469	2.17657e-13	4.78259e-11	0.170821	19	23.0568	0.188418
At1g25570	-1.5315	0.209121	2.41578e-13	5.25766e-11	0.148888	19	22.3371	0.217362
At2g15320	-1.51806	0.207656	2.66228e-13	5.73948e-11	0.143142	19	22.1633	0.224818
At3g42950	-1.40851	0.193013	2.9322e-13	6.2623e-11	0.0882546	19	20.6942	0.295121
At1g70280	-1.45997	0.200481	3.28114e-13	6.9286e-11	0.119588	19	21.5905	0.250673
At1g27340	-1.61806	0.22222	3.30482e-13	6.9286e-11	0.214166	19	24.0581	0.153135
At1g13110	-1.56936	0.215804	3.5378e-13	7.21837e-11	0.187257	19	23.3875	0.176134
At2g16280	-1.80274	0.24804	3.64972e-13	7.38082e-11	0.325589	19	26.5825	0.0871666
At3g57330	-1.68306	0.232032	4.05944e-13	8.1374e-11	0.255344	19	25.0547	0.123416
At5g67070	-1.69198	0.23561	6.90697e-13	1.30445e-10	0.280472	19	25.6217	0.108728
At1g64650	-1.84141	0.256865	7.56739e-13	1.3946e-10	0.378227	19	27.7867	0.0653765
At2g19780	-1.64403	0.229722	8.27111e-13	1.51209e-10	0.257457	19	25.2284	0.118753
At2g03330	-1.51202	0.211814	9.44123e-13	1.67249e-10	0.169603	19	23.0094	0.190228
At1g50430	-1.3395	0.188197	1.09882e-12	1.87638e-10	0.0708699	19	20.1971	0.321831
At1g51805	-1.7712	0.249174	1.17521e-12	1.98932e-10	0.344823	19	27.089	0.0773407
At4g31130	-1.37577	0.194053	1.34473e-12	2.24305e-10	0.104864	19	21.2767	0.265683
At5g04550	-1.27553	0.180513	1.59345e-12	2.60097e-10	0.0496808	19	19.5947	0.356096
At2g33770	-1.63524	0.232045	1.82747e-12	2.9618e-10	0.307895	19	26.8084	0.0826597
At3g23430	-1.39326	0.198198	2.07075e-12	3.28617e-10	0.125243	19	21.8748	0.23759
At4g23820	-1.44226	0.205389	2.18549e-12	3.42074e-10	0.141637	19	22.2316	0.221865
At3g11490	-1.43822	0.204882	2.22279e-12	3.43356e-10	0.152394	19	22.6189	0.205663
At2g32810	-1.78237	0.253969	2.24989e-12	3.45064e-10	0.373311	19	27.8857	0.0638156
At1g10470	-1.75168	0.249702	2.29829e-12	3.50137e-10	0.393083	19	28.6374	0.0529953
At1g30900	-1.63688	0.233431	2.34549e-12	3.53208e-10	0.33482	19	27.8302	0.0646864
At5g39020	-1.16215	0.16626	2.74973e-12	4.03996e-10	0	19	15.7857	0.607499
At5g45460	-1.3162	0.188585	2.96538e-12	4.28891e-10	0.0886701	19	20.8273	0.288214
At3g06150	-1.6825	0.241227	3.06332e-12	4.4027e-10	0.297747	19	26.1558	0.096249
At5g09870	-1.78458	0.256073	3.19184e-12	4.47484e-10	0.402585	19	28.6452	0.0528916
At5g44480	-1.14421	0.164597	3.61269e-12	4.95799e-10	0	19	15.8343	0.604113
At5g60020	-1.19694	0.172193	3.62325e-12	4.95799e-10	0.0372021	19	19.278	0.374894
At3g13710	-1.12524	0.161898	3.64574e-12	4.95908e-10	0	19	11.5094	0.871505
At3g14340	-1.13725	0.164124	4.23209e-12	5.59028e-10	0	19	17.0958	0.516527
At4g30000	-1.53603	0.222024	4.57067e-12	5.90545e-10	0.260521	19	25.7621	0.105322
At5g67460	-1.13562	0.164149	4.57406e-12	5.90545e-10	0	19	17.9944	0.456019
At2g26250	-1.48011	0.214115	4.75613e-12	6.07896e-10	0.180797	19	23.3308	0.178196
At4g00110	-1.7919	0.25939	4.91015e-12	6.19927e-10	0.391015	19	28.2804	0.0579142
At1g01230	-1.13378	0.164303	5.17946e-12	6.50335e-10	0	19	16.358	0.56758
At4g30850	-1.3641	0.198162	5.82949e-12	7.20084e-10	0.127419	19	21.9638	0.233597
At1g10990	-1.39123	0.202809	6.89678e-12	8.2086e-10	0.142203	19	22.3584	0.216461
At1g12310	-1.49306	0.218274	7.90361e-12	9.10502e-10	0.204259	19	23.976	0.155816
At1g77690	-1.77009	0.259595	9.18878e-12	1.00953e-09	0.403978	19	28.6032	0.0534488
At1g27950	-1.39055	0.204197	9.76972e-12	1.05809e-09	0.150274	19	22.6048	0.206235
At5g50630	-1.58794	0.233259	9.92386e-12	1.05972e-09	0.261574	19	25.3671	0.115134
At2g25810	-1.21524	0.179177	1.18254e-11	1.24532e-09	0.0614822	19	20.0606	0.329417
At3g07990	-1.30291	0.192433	1.28153e-11	1.31325e-09	0.121313	19	21.9403	0.234648
At4g15000	-1.16743	0.172599	1.34418e-11	1.3677e-09	0.0264697	19	18.8789	0.399314
At4g18630	-1.11144	0.164328	1.34663e-11	1.3677e-09	0	19	17.233	0.507144
At3g17650	-1.65649	0.245084	1.39062e-11	1.39379e-09	0.372497	19	28.4275	0.0558406
At5g03140	-1.51862	0.225071	1.50632e-11	1.48373e-09	0.280842	19	26.4025	0.0909043
At3g56950	-1.75653	0.260378	1.51925e-11	1.49004e-09	0.404769	19	28.7705	0.0512573
At5g59020	-1.06953	0.158562	1.52849e-11	1.49269e-09	0	19	12.1251	0.840714
At4g24350	-1.12183	0.166411	1.56959e-11	1.51343e-09	0.015577	19	18.5438	0.420409
At5g62220	-1.66567	0.247216	1.60894e-11	1.54485e-09	0.34337	19	27.5157	0.0698176
At3g21270	-1.51961	0.226349	1.89927e-11	1.75717e-09	0.283372	19	26.4674	0.0895423
At1g47230	-1.43764	0.214163	1.90907e-11	1.75911e-09	0.223848	19	24.8909	0.127951
At2g28550	-1.32238	0.197183	1.99537e-11	1.82393e-09	0.124233	19	21.9192	0.235591
At4g30190	-1.4694	0.219572	2.20009e-11	1.97163e-09	0.200376	19	23.8178	0.161089
At3g03000	-1.29086	0.194268	3.03744e-11	2.60946e-09	0.113894	19	21.6279	0.248924
At1g55130	-1.63737	0.246844	3.28477e-11	2.79047e-09	0.349237	19	27.6885	0.0669572
At1g33800	-1.25852	0.189946	3.45652e-11	2.89335e-09	0.0998385	19	21.236	0.267674
At5g03260	-1.37121	0.207343	3.76027e-11	3.091e-09	0.205708	19	24.5662	0.13734
At1g12240	-1.0645	0.161132	3.93817e-11	3.15773e-09	0	19	11.2416	0.883822
At1g55890	-1.49673	0.226885	4.19948e-11	3.32064e-09	0.271448	19	26.1336	0.0967416
At5g66060	-1.46764	0.223577	5.22523e-11	4.00694e-09	0.235821	19	25.0153	0.124496
At2g45670	-1.06401	0.162133	5.2896e-11	4.02927e-09	0	19	17.8666	0.46447
At1g65010	-1.54761	0.236068	5.53474e-11	4.14688e-09	0.313966	19	27.077	0.0775623
At5g16520	-1.51945	0.232027	5.80777e-11	4.33723e-09	0.320907	19	27.6119	0.0682113
At1g18540	-1.25429	0.19159	5.88053e-11	4.34893e-09	0.0934574	19	20.9568	0.2816
At5g11700	-1.04817	0.160717	6.9466e-11	4.99194e-09	0	19	15.9275	0.597608
At3g11320	-1.61857	0.248335	7.14111e-11	5.11563e-09	0.354439	19	27.7749	0.0655648
At5g54180	-1.47031	0.225831	7.48246e-11	5.31023e-09	0.257196	19	25.6958	0.106918
At1g43310	-1.31866	0.203442	9.0689e-11	6.09537e-09	0.173575	19	23.547	0.170436
At4g22790	-1.06002	0.163591	9.19234e-11	6.16022e-09	0.0153592	19	18.5562	0.419615
At5g10770	-1.12675	0.17407	9.60972e-11	6.38376e-09	0.0581814	19	20.0543	0.32977
At3g05020	-1.25511	0.194064	9.96228e-11	6.57971e-09	0.118661	19	21.8244	0.239874
At3g10525	-1.04207	0.161598	1.12917e-10	7.22795e-09	0	19	13.6355	0.752526
At1g09750	-1.63091	0.253407	1.22728e-10	7.7278e-09	0.373449	19	28.027	0.0616449
At2g39130	-1.51792	0.236006	1.26182e-10	7.85696e-09	0.302599	19	26.9039	0.0808151
At4g20430	-1.29838	0.201905	1.27043e-10	7.88909e-09	0.156116	19	22.9565	0.192268
At5g56650	-1.07762	0.167774	1.33572e-10	8.20536e-09	0.0105497	19	18.3533	0.432613
At3g06770	-1.62612	0.253337	1.37331e-10	8.39112e-09	0.38921	19	28.7104	0.052035
At3g16660	-1.30571	0.203582	1.42018e-10	8.54049e-09	0.18004	19	23.8188	0.161056
At1g44760	-1.05721	0.165366	1.62516e-10	9.64626e-09	0.0145189	19	18.5116	0.422461
At3g18560	-1.45516	0.228587	1.94157e-10	1.10922e-08	0.287108	19	26.815	0.082532
rps18	-1.34473	0.211653	2.1053e-10	1.18498e-08	0.217797	19	24.9737	0.125643
At1g72480	-1.29613	0.204151	2.16901e-10	1.20219e-08	0.170871	19	23.4683	0.17323
At2g38080	-1.5429	0.24303	2.1727e-10	1.20219e-08	0.36082	19	28.6271	0.0531312
At1g22900	-1.50701	0.237517	2.22652e-10	1.22603e-08	0.362854	19	28.8078	0.0507788
At2g10940	-1.38282	0.218061	2.27604e-10	1.24729e-08	0.252962	19	25.9292	0.101388
At3g23805	-1.01739	0.160555	2.34693e-10	1.28306e-08	0	19	17.7699	0.470905
At5g59030	-1.02451	0.161913	2.49143e-10	1.35355e-08	0	19	16.5584	0.553635
At3g26430	-1.12377	0.177616	2.50051e-10	1.35407e-08	0.0580012	19	19.9736	0.334307
At3g13410	-1.00839	0.159652	2.68114e-10	1.42956e-08	0	19	11.6919	0.86273
At4g39080	-1.01931	0.161563	2.80766e-10	1.48865e-08	0	19	15.8031	0.606289
At3g13870	-1.16678	0.185052	2.87885e-10	1.51668e-08	0.0795362	19	20.6207	0.298979
At5g34940	-1.30389	0.207106	3.05949e-10	1.5818e-08	0.1882	19	24.0226	0.154289
At5g24290	-1.31388	0.208938	3.2081e-10	1.65116e-08	0.19952	19	24.3535	0.143784
At1g17120	-1.46943	0.23379	3.27305e-10	1.68081e-08	0.323576	19	27.7193	0.0664568
At4g22580	-1.29417	0.206026	3.35127e-10	1.70012e-08	0.17745	19	23.6754	0.165952
At1g72830	-1.09846	0.174972	3.43117e-10	1.73471e-08	0.0455738	19	19.5504	0.35869
At1g67880	-1.2793	0.205203	4.53788e-10	2.20169e-08	0.152841	19	22.792	0.198711
At4g27080	-1.44703	0.232245	4.6463e-10	2.24476e-08	0.272114	19	26.0316	0.0990374
At4g30060	-1.20901	0.194391	4.98832e-10	2.38298e-08	0.126935	19	22.1914	0.2236
At1g29710	-1.44662	0.233291	5.61229e-10	2.63351e-08	0.31505	19	27.5636	0.069014
At5g57350	-1.36181	0.220934	7.09851e-10	3.21855e-08	0.245513	19	25.6425	0.108218
At3g12180	-1.41993	0.231216	8.19324e-10	3.64264e-08	0.286384	19	26.6428	0.085943
At3g03790	-1.02538	0.167005	8.25955e-10	3.665e-08	0.0289148	19	19.0388	0.389438
At3g13050	-1.07855	0.175756	8.42878e-10	3.71842e-08	0.0459141	19	19.5509	0.358664
At3g02880	-1.30091	0.212202	8.75815e-10	3.84148e-08	0.20042	19	24.2734	0.146273
At2g43590	-1.30922	0.213616	8.85109e-10	3.87481e-08	0.255479	19	26.4066	0.0908171
At1g10350	-1.10327	0.180137	9.08952e-10	3.964e-08	0.0735817	19	20.5183	0.30441
At4g28100	-1.43194	0.234084	9.5218e-10	4.11327e-08	0.350916	19	28.735	0.051716
At5g57490	-1.44041	0.236128	1.06003e-09	4.52779e-08	0.327607	19	27.9907	0.0621974
At1g55120	-1.36422	0.22397	1.12156e-09	4.72007e-08	0.283028	19	26.8147	0.0825375
At4g33410	-1.46226	0.240121	1.13133e-09	4.74649e-08	0.342245	19	28.0905	0.0606907
At4g18910	-1.20088	0.197247	1.14193e-09	4.77063e-08	0.155843	19	23.1757	0.18393
At3g62020	-1.39362	0.228986	1.15744e-09	4.82662e-08	0.334107	19	28.4433	0.0556224
At1g11200	-1.49732	0.246045	1.16108e-09	4.83297e-08	0.349357	19	28.2561	0.0582638
At5g12860	-1.37056	0.226267	1.38459e-09	5.61184e-08	0.294066	19	27.1272	0.0766398
At1g66250	-1.40552	0.232977	1.61063e-09	6.34589e-08	0.310556	19	27.3518	0.072629
At3g22120	-1.19938	0.199334	1.77748e-09	6.89634e-08	0.156539	19	23.1491	0.184926
At3g06040	-1.47654	0.245713	1.86435e-09	7.22102e-08	0.360065	19	28.6301	0.0530914
At2g43105	-1.26219	0.210126	1.89186e-09	7.31519e-08	0.216792	19	25.1212	0.121613
At1g69970	-1.24409	0.207345	1.97215e-09	7.52378e-08	0.216331	19	25.1474	0.12091
At3g56760	-1.02537	0.170942	1.99354e-09	7.59274e-08	0.0450697	19	19.6104	0.355177
At2g20680	-1.33962	0.223564	2.07137e-09	7.83692e-08	0.279351	19	26.7443	0.083917
At3g27540	-1.15663	0.193195	2.13948e-09	8.04135e-08	0.152391	19	23.2759	0.180209
At5g23400	-1.36067	0.227412	2.18651e-09	8.19116e-08	0.300939	19	27.345	0.0727476
At5g49030	-1.22074	0.204338	2.31296e-09	8.58047e-08	0.181787	19	23.8809	0.158967
At1g08960	-1.26051	0.211017	2.32241e-09	8.60159e-08	0.197177	19	24.2919	0.145695
At3g15800	-1.14761	0.193188	2.84334e-09	1.02385e-07	0.141955	19	22.7968	0.198521
At2g31090	-1.18263	0.199152	2.87956e-09	1.03302e-07	0.155282	19	23.1357	0.185428
At3g50760	-1.35931	0.228937	2.89457e-09	1.03678e-07	0.32227	19	28.0429	0.0614053
At1g67720	-1.42725	0.240752	3.06086e-09	1.08613e-07	0.317598	19	27.4394	0.0711146
At1g22550	-1.36811	0.230953	3.14681e-09	1.10632e-07	0.323782	19	27.9463	0.062877
At1g11545	-1.33619	0.226948	3.91727e-09	1.32422e-07	0.260128	19	25.9516	0.100869
At2g02780	-1.37739	0.234132	4.03013e-09	1.35436e-07	0.338703	19	28.3068	0.0575374
At5g38610	-1.21409	0.206771	4.31456e-09	1.4248e-07	0.241561	19	26.1641	0.0960647
At2g31270	-1.11326	0.189664	4.36764e-09	1.43801e-07	0.114216	19	21.8655	0.238009
At4g21910	-1.077	0.184333	5.13663e-09	1.64401e-07	0.0945555	19	21.2499	0.266992
At5g65830	-1.27181	0.218157	5.55014e-09	1.764e-07	0.250337	19	26.0138	0.0994435
At1g23720	-1.21855	0.209157	5.67696e-09	1.79185e-07	0.219708	19	25.211	0.119213
At1g01900	-1.15893	0.199057	5.81194e-09	1.82437e-07	0.179489	19	24.0932	0.151999
At3g18524	-1.02892	0.177504	6.76719e-09	2.07297e-07	0.0715738	19	20.5267	0.303962
At3g62820	-1.20616	0.208661	7.44873e-09	2.23384e-07	0.222605	19	25.4145	0.113918
At4g24120	-1.18997	0.205914	7.51649e-09	2.2512e-07	0.205231	19	24.9561	0.126131
At1g49510	-1.15971	0.202377	1.00165e-08	2.88646e-07	0.175283	19	23.8329	0.160578
At4g00400	-1.17392	0.205168	1.05437e-08	3.02314e-07	0.197199	19	24.5264	0.138526
At2g44830	-1.1063	0.193572	1.09575e-08	3.13375e-07	0.151184	19	23.2108	0.182619
At1g04140	-1.34444	0.235912	1.20577e-08	3.38503e-07	0.33542	19	28.2836	0.0578678
At5g40380	-1.19254	0.209281	1.21044e-08	3.38981e-07	0.218076	19	25.2626	0.117852
At5g10560	-1.29989	0.22826	1.23535e-08	3.44272e-07	0.320883	19	28.1296	0.0601096
At3g10960	-1.25614	0.22061	1.2414e-08	3.45536e-07	0.280385	19	27.0115	0.0787792
At5g13400	-1.29261	0.227101	1.25719e-08	3.48234e-07	0.29414	19	27.3305	0.0730013
At4g30560	-1.22798	0.216101	1.32785e-08	3.63403e-07	0.258133	19	26.4039	0.0908761
At1g69450	-1.26886	0.223638	1.3972e-08	3.79653e-07	0.295364	19	27.4165	0.0715073
At3g27400	-1.06255	0.187463	1.44438e-08	3.8786e-07	0.101964	19	21.463	0.2567
At4g23490	-1.32475	0.233798	1.45978e-08	3.91536e-07	0.340913	19	28.5678	0.0539242
At2g36050	-1.20363	0.212735	1.53253e-08	4.08176e-07	0.256737	19	26.5503	0.0878247
At5g51890	-1.20431	0.214201	1.88391e-08	4.84265e-07	0.265214	19	26.8221	0.0823937
At2g28870	-1.19127	0.212912	2.20472e-08	5.56095e-07	0.247026	19	26.1799	0.0957148
At2g31110	-1.26377	0.226007	2.24834e-08	5.65848e-07	0.312992	19	28.1043	0.0604862
At5g15830	-1.25157	0.225219	2.74215e-08	6.70916e-07	0.284981	19	27.1467	0.0762843
At1g49340	-1.10228	0.198482	2.79914e-08	6.83397e-07	0.158132	19	23.3559	0.177282
At5g46230	-1.25761	0.226479	2.81036e-08	6.85403e-07	0.309368	19	28.1254	0.060173
At4g18670	-1.01892	0.184213	3.18036e-08	7.60226e-07	0.102188	19	21.57	0.251638
At5g25890	-1.16825	0.211468	3.30487e-08	7.83434e-07	0.208561	19	24.8024	0.130457
At4g24340	-1.11416	0.201923	3.43389e-08	8.04832e-07	0.188683	19	24.3877	0.142731
At2g46505	-1.02829	0.186929	3.77695e-08	8.72708e-07	0.120682	19	22.237	0.221633
At2g23700	-1.00932	0.183687	3.91224e-08	8.97616e-07	0.11247	19	22.0065	0.231696
At3g42570	-1.21237	0.221148	4.20096e-08	9.54278e-07	0.306309	19	28.2114	0.0589107
At4g02940	-1.15398	0.210538	4.22635e-08	9.59091e-07	0.237752	19	26.0611	0.0983698
At4g35880	-1.12001	0.204506	4.33364e-08	9.80519e-07	0.197223	19	24.5638	0.137409
At4g16985	-1.17444	0.214973	4.67591e-08	1.0462e-06	0.258242	19	26.4547	0.0898075
At4g11450	-1.2385	0.227255	5.04155e-08	1.12071e-06	0.317634	19	28.1756	0.0594325
At5g04160	-1.17839	0.216968	5.59832e-08	1.22776e-06	0.25173	19	26.2128	0.0949918
At2g28740	-1.25692	0.232808	6.70206e-08	1.42736e-06	0.338154	19	28.6741	0.05251
At1g03060	-1.20636	0.223714	6.95064e-08	1.47207e-06	0.275569	19	26.8803	0.0812683
At2g21160	-1.29051	0.239552	7.15682e-08	1.50874e-06	0.332957	19	28.3216	0.0573267
At3g59560	-1.18868	0.220857	7.36083e-08	1.54462e-06	0.271589	19	26.8068	0.0826909
At1g67800	-1.12434	0.208944	7.40464e-08	1.55014e-06	0.223646	19	25.5895	0.10952
At5g04860	-1.12929	0.210233	7.80446e-08	1.62282e-06	0.199419	19	24.5017	0.139268
At4g14760	-1.21147	0.226105	8.41501e-08	1.72003e-06	0.313248	19	28.0431	0.0614028
At4g19380	-1.16352	0.217291	8.57228e-08	1.74593e-06	0.280985	19	27.2996	0.0735457
At5g11720	-1.24527	0.232632	8.65257e-08	1.76072e-06	0.326742	19	28.3887	0.0563814
At5g36940	-1.18419	0.222208	9.86507e-08	1.96716e-06	0.306653	19	28.1969	0.0591211
At3g17990	-1.00521	0.188754	1.00687e-07	1.9973e-06	0.12243	19	22.2688	0.22027
At5g13710	-1.17755	0.222323	1.17998e-07	2.28153e-06	0.285797	19	27.4387	0.0711265
At2g16750	-1.1559	0.218508	1.22322e-07	2.34899e-06	0.280681	19	27.3475	0.072705
At1g08350	-1.21935	0.230584	1.2358e-07	2.36865e-06	0.314172	19	27.9973	0.0620963
At5g43310	-1.03087	0.195224	1.28859e-07	2.45185e-06	0.14728	19	23.0811	0.187492
At3g25610	-1.1036	0.209589	1.39775e-07	2.60958e-06	0.226025	19	25.6707	0.107528
At5g47210	-1.11229	0.211288	1.40691e-07	2.6224e-06	0.242394	19	26.1928	0.0954308
At1g48050	-1.16238	0.220837	1.41316e-07	2.62763e-06	0.282361	19	27.22	0.0749605
At1g56120	-1.01354	0.192841	1.47367e-07	2.70709e-06	0.141102	19	22.9229	0.193571
At1g13020	-1.13242	0.215815	1.54433e-07	2.80756e-06	0.245196	19	26.1888	0.0955177
At1g60630	-1.04332	0.199536	1.70691e-07	3.06412e-06	0.209215	19	25.4216	0.113738
At1g53430	-1.01654	0.195287	1.93638e-07	3.39602e-06	0.137501	19	22.6674	0.203697
At5g10490	-1.07535	0.206653	1.95381e-07	3.41611e-06	0.223379	19	25.6907	0.107042
At1g26210	-1.15466	0.222568	2.12663e-07	3.67607e-06	0.285549	19	27.3942	0.0718923
At2g27810	-1.16056	0.224188	2.25788e-07	3.85917e-06	0.298105	19	27.9006	0.0635839
At1g08000	-1.17526	0.228875	2.82208e-07	4.65297e-06	0.32349	19	28.6151	0.0532901
At2g32400	-1.05589	0.205769	2.87534e-07	4.72375e-06	0.203045	19	24.9001	0.127693
At3g07180	-1.11644	0.218657	3.2922e-07	5.26476e-06	0.285932	19	27.7746	0.0655691
At1g47210	-1.13908	0.223176	3.32631e-07	5.30816e-06	0.306989	19	28.2618	0.0581816
At2g23750	-1.02939	0.202331	3.62571e-07	5.69449e-06	0.197949	19	24.8648	0.128686
At2g17120	-1.12777	0.222313	3.91783e-07	6.0988e-06	0.289846	19	27.696	0.0668342
At1g18840	-1.12223	0.221233	3.92394e-07	6.10414e-06	0.299585	19	28.0426	0.0614092
At5g19380	-1.13795	0.225153	4.32387e-07	6.66728e-06	0.313017	19	28.4603	0.0553877
At2g37280	-1.04832	0.207435	4.33272e-07	6.67642e-06	0.235417	19	26.1678	0.0959837
At2g38390	-1.13649	0.225239	4.51832e-07	6.94369e-06	0.315604	19	28.3385	0.0570876
At2g17800	-1.12028	0.222724	4.90692e-07	7.43587e-06	0.311676	19	28.5223	0.0545389
At2g27360	-1.11873	0.222563	4.99269e-07	7.53586e-06	0.285048	19	27.4124	0.0715784
At4g15630	-1.01524	0.202397	5.27394e-07	7.85659e-06	0.194287	19	24.7562	0.131781
rpl22	-1.00505	0.200682	5.49455e-07	8.12695e-06	0.219192	19	25.8895	0.102311
At5g14700	-1.05141	0.210857	6.15339e-07	8.91675e-06	0.237259	19	26.1226	0.0969883
At1g55690	-1.03183	0.207283	6.42857e-07	9.24517e-06	0.2212	19	25.6762	0.107396
At1g68530	-1.07172	0.215762	6.79584e-07	9.70616e-06	0.292081	19	28.0658	0.0610613
At3g16480	-1.07821	0.217455	7.1105e-07	1.008e-05	0.270226	19	27.0567	0.077939
At5g41790	-1.03906	0.209575	7.12364e-07	1.00923e-05	0.238251	19	26.3002	0.0930891
At5g06850	-1.00837	0.206007	9.8393e-07	1.32912e-05	0.245287	19	26.8282	0.0822754
At3g19660	-1.04517	0.213697	1.0038e-06	1.35253e-05	0.241485	19	26.1922	0.0954449
At4g16750	-1.02746	0.210226	1.0216e-06	1.373e-05	0.262141	19	27.1407	0.0763944
At5g55540	-1.00869	0.206557	1.04305e-06	1.39636e-05	0.225063	19	25.7497	0.10562
At2g33410	-1.04444	0.214265	1.09088e-06	1.45612e-05	0.254362	19	26.735	0.0841023
At1g19850	-1.06426	0.220512	1.39075e-06	1.7875e-05	0.299466	19	28.0713	0.0609788
At5g44810	-1.0223	0.212087	1.43417e-06	1.8345e-05	0.240181	19	26.294	0.0932223
At5g08240	-1.00991	0.210462	1.5982e-06	2.00891e-05	0.233642	19	26.0839	0.097855
At5g28840	-1.07745	0.224634	1.61483e-06	2.02314e-05	0.311894	19	28.4529	0.0554894
At1g23480	-1.06451	0.222252	1.67062e-06	2.08223e-05	0.289042	19	27.6712	0.067238
At4g20960	-1.01243	0.211528	1.69929e-06	2.11274e-05	0.278509	19	27.8518	0.0643463
At1g15490	-1.01126	0.212218	1.88649e-06	2.28947e-05	0.283433	19	27.9674	0.0625532
At2g32280	-1.01896	0.214483	2.02648e-06	2.42837e-05	0.261432	19	26.9689	0.0795813
At1g15660	-1.01641	0.217579	2.99082e-06	3.38013e-05	0.263217	19	26.8246	0.0823447
At5g53880	-1.00298	0.21661	3.65049e-06	4.00293e-05	0.289636	19	28.0497	0.0613026
At5g20540	-1.01558	0.219665	3.77634e-06	4.12115e-05	0.311614	19	28.867	0.0500294
At2g02480	-1.0049	0.22314	6.68555e-06	6.70668e-05	0.300879	19	28.3455	0.0569885
