# Supplementary material for: Meta-analysis of Arabidopsis thaliana microarray data in relation to heat stress response
Source: Front Plant Sci. 2023 Dec 19;14:1250728. doi: 10.3389/fpls.2023.1250728 (PMC10758499; doi:10.3389/fpls.2023.1250728)
Supplement: Supplementary file 5 [file Table_5.xlsx]

## Sheet: Filter_Positive_genesCol05
List of selected DEGs with effect size and p-values for each gene obtained in the second meta-analysis (with removing all mutant samples) with removing heterogeneous DEGs
	effectSize	effectSizeStandardError	effectSizePval	effectSizeFDR	tauSquared	numStudies	cochranesQ	heterogeneityPval
At3g12580	3.10854	0.371889	6.33635e-17	1.44798e-12	0	18	7.87678	0.969111
At2g20560	3.23764	0.394332	2.2037e-16	2.51794e-12	0	18	14.9412	0.599714
At5g58070	3.11621	0.391647	1.7671e-15	1.26447e-11	0	18	14.8531	0.606065
At1g59860	2.84303	0.360315	3.01231e-15	1.26447e-11	0	18	11.4853	0.830255
At5g48570	2.85743	0.362737	3.34274e-15	1.26447e-11	0	18	13.0921	0.729996
At5g52640	2.79165	0.354487	3.40245e-15	1.26447e-11	0	18	11.3079	0.840116
At3g24500	2.87104	0.365321	3.8733e-15	1.26447e-11	0	18	13.6698	0.69032
At3g09460	2.58547	0.337129	1.73249e-14	4.94887e-11	0	18	10.5242	0.880203
At1g04130	2.58495	0.339064	2.46347e-14	6.25502e-11	0	18	9.16619	0.934903
At3g10640	2.48348	0.328564	4.07537e-14	8.71119e-11	0	18	12.6796	0.757354
At1g30070	2.55835	0.339568	4.91516e-14	9.26138e-11	0	18	10.036	0.902095
At5g54940	2.58413	0.343714	5.55109e-14	9.26138e-11	0	18	12.1399	0.791594
At1g68300	2.63332	0.350389	5.67387e-14	9.26138e-11	0	18	13.207	0.722221
At2g19310	2.59503	0.346572	7.00926e-14	1.06784e-10	0	18	10.4115	0.885476
At1g54050	2.55572	0.34217	8.07217e-14	1.15291e-10	0	18	13.31	0.715198
At1g21550	2.47125	0.333122	1.18508e-13	1.59303e-10	0	18	7.71417	0.972283
At1g78380	2.4359	0.329882	1.53434e-13	1.94793e-10	0	18	10.5105	0.880851
At4g12400	2.45651	0.333815	1.8543e-13	2.13232e-10	0	18	10.8553	0.863985
At5g35320	2.52993	0.343832	1.8662e-13	2.13232e-10	0	18	14.5683	0.626545
At2g46240	2.49459	0.339806	2.11665e-13	2.2987e-10	0	18	13.7281	0.686244
At5g12110	2.42366	0.330412	2.21299e-13	2.2987e-10	0	18	9.76276	0.913263
At5g10695	2.38918	0.328791	3.68737e-13	3.66364e-10	0	18	10.7388	0.869816
At5g64510	2.41928	0.33459	4.80977e-13	4.5797e-10	0	18	13.8899	0.674882
At4g22740	2.35465	0.326364	5.40193e-13	4.59317e-10	0	18	8.77098	0.947174
cox1	2.43482	0.337505	5.42691e-13	4.59317e-10	0	18	11.8753	0.807631
At4g21320	2.43634	0.339667	7.35192e-13	5.6823e-10	0	18	13.6846	0.689286
nad5.1	2.43081	0.33899	7.4597e-13	5.6823e-10	0	18	12.1142	0.793171
At5g43330	2.39616	0.335042	8.56244e-13	6.12432e-10	0	18	15.1266	0.586364
At2g07727	2.44375	0.341706	8.57598e-13	6.12432e-10	0	18	13.1667	0.724958
At2g07687	2.44609	0.342529	9.24656e-13	6.4031e-10	0	18	13.9257	0.672356
At3g63310	2.33392	0.327133	9.71674e-13	6.53079e-10	0	18	13.1131	0.728582
At4g39235	2.43561	0.34176	1.0283e-12	6.59303e-10	0	18	12.7171	0.754911
At5g65900	2.18596	0.306788	1.03864e-12	6.59303e-10	0	18	6.87793	0.985075
At5g66090	2.30511	0.324596	1.23424e-12	7.62291e-10	0	18	7.98484	0.96687
At2g07741	2.5278	0.356454	1.32645e-12	7.77229e-10	0.00999581	18	17.0631	0.450096
At3g10020	2.3235	0.329341	1.72611e-12	9.62076e-10	0	18	12.6551	0.758952
nad5.2	2.40962	0.341885	1.81428e-12	9.87141e-10	0	18	14.5474	0.628045
At2g07698	2.39738	0.340704	1.97077e-12	1.02355e-09	0	18	13.4442	0.705977
At2g34040	2.14461	0.30501	2.0467e-12	1.03936e-09	0	18	6.48022	0.989334
At1g74310	2.227	0.317232	2.21721e-12	1.10147e-09	0	18	11.2224	0.844772
At3g03310	2.82404	0.4031	2.45565e-12	1.15075e-09	0.149224	18	17.8909	0.395754
At1g01940	2.23163	0.31857	2.46748e-12	1.15075e-09	0	18	9.99465	0.903835
At5g51440	2.18941	0.313989	3.10473e-12	1.39116e-09	0	18	10.0915	0.899729
orf149	2.76682	0.397977	3.59611e-12	1.53645e-09	0.137759	18	17.8364	0.399232
At1g17870	2.26881	0.326406	3.63068e-12	1.53645e-09	0	18	12.2666	0.783729
nad3	2.2603	0.327595	5.21158e-12	1.98492e-09	0	18	12.6183	0.761337
At5g22480	2.16772	0.314842	5.77382e-12	2.13485e-09	0	18	11.2798	0.841655
At1g09140	2.14525	0.311657	5.84584e-12	2.13485e-09	0	18	9.40506	0.926691
At1g62740	2.19214	0.318515	5.88551e-12	2.13485e-09	0	18	13.374	0.710809
At5g58787	2.23585	0.325527	6.49286e-12	2.31836e-09	0	18	16.6041	0.481483
At4g36990	2.1715	0.316273	6.60778e-12	2.32309e-09	0	18	12.1655	0.790012
orf25	2.24354	0.327038	6.87757e-12	2.38131e-09	0	18	14.3965	0.638863
At2g41170	2.06651	0.301726	7.43856e-12	2.53711e-09	0	18	6.38505	0.990202
At3g03270	2.50687	0.367327	8.81641e-12	2.87356e-09	0.0866901	18	17.5959	0.414751
At5g57910	1.9929	0.292094	8.92802e-12	2.87356e-09	0	18	8.8567	0.94465
orf240a	2.3028	0.337636	9.08117e-12	2.88226e-09	0	18	15.8338	0.535647
At2g04520	2.02967	0.297858	9.47782e-12	2.94209e-09	0	18	6.45036	0.989612
At5g51740	2.21194	0.324643	9.52717e-12	2.94209e-09	0	18	15.2953	0.574221
At1g61340	2.04974	0.30183	1.11329e-11	3.34748e-09	0	18	10.6863	0.872401
At5g18040	2.11817	0.312199	1.16334e-11	3.45254e-09	0	18	9.1667	0.934886
At5g58110	2.10191	0.310703	1.33288e-11	3.85558e-09	0	18	7.93162	0.967987
At3g53970	2.0523	0.303642	1.38986e-11	3.94589e-09	0	18	14.0128	0.666196
At1g16030	2.23545	0.330784	1.39864e-11	3.94589e-09	0	18	16.4892	0.489457
At2g21820	2.27834	0.337664	1.50546e-11	4.19546e-09	0.0175628	18	17.1286	0.445684
orf106f	2.24017	0.332432	1.59761e-11	4.39862e-09	0	18	16.6233	0.480156
At1g10260	2.06617	0.306719	1.62401e-11	4.41808e-09	0	18	12.0532	0.796907
ccb452	2.20533	0.328431	1.88396e-11	5.06496e-09	0	18	16.5324	0.486452
At5g42300	1.91675	0.285913	2.0283e-11	5.38961e-09	0	18	14.0045	0.666783
At2g41160	2.03746	0.304216	2.12116e-11	5.57158e-09	0	18	12.1049	0.793742
At3g29810	2.02146	0.302155	2.22967e-11	5.7713e-09	0	18	14.8796	0.604153
At1g66510	2.08805	0.312165	2.2477e-11	5.7713e-09	0	18	11.7891	0.812736
nad4L	2.14692	0.321069	2.2814e-11	5.78722e-09	0	18	15.0213	0.593945
At4g35860	1.93703	0.289745	2.30456e-11	5.78722e-09	0	18	3.26354	0.999873
At2g32120	2.58441	0.387023	2.42788e-11	5.87773e-09	0.106843	18	17.6583	0.410699
At5g47830	2.06602	0.309578	2.49492e-11	5.87773e-09	0	18	11.0426	0.85434
At3g24100	2.42235	0.363095	2.53397e-11	5.90881e-09	0.0979268	18	17.7038	0.407751
At3g09350	2.05261	0.308138	2.71345e-11	6.2634e-09	0	18	12.0738	0.795648
At5g18340	2.04698	0.307605	2.84121e-11	6.49272e-09	0	18	8.88835	0.943699
At5g05410	2.01014	0.302292	2.9372e-11	6.64564e-09	0	18	10.1061	0.8991
At4g10040	2.05417	0.309222	3.0732e-11	6.88517e-09	0	18	13.7152	0.68715
At2g33590	2.02636	0.305195	3.14632e-11	6.97109e-09	0	18	8.44635	0.956049
At5g11680	2.07954	0.313386	3.22929e-11	7.02816e-09	0	18	12.5478	0.765889
At1g07500	2.11581	0.319797	3.68841e-11	7.91856e-09	0	18	13.9103	0.673438
At3g08970	2.07036	0.313267	3.87053e-11	8.18976e-09	0	18	13.9634	0.669692
At3g15770	1.90086	0.287809	3.98607e-11	8.35684e-09	0	18	9.79876	0.911836
At5g04750	1.85537	0.281015	4.04589e-11	8.37937e-09	0	18	4.29038	0.999174
At4g24280	1.99658	0.302443	4.07015e-11	8.37937e-09	0	18	6.98399	0.983755
orf101b	2.13368	0.32363	4.31125e-11	8.73007e-09	0	18	16.0687	0.518973
At3g17615	2.03188	0.308198	4.3169e-11	8.73007e-09	0	18	12.067	0.796064
At2g07734	2.04568	0.310529	4.46596e-11	8.9523e-09	0	18	10.3768	0.88707
At2g07725	2.04542	0.310754	4.63752e-11	9.21535e-09	0	18	9.481	0.923954
At4g25340	2.06414	0.313921	4.85386e-11	9.32507e-09	0	18	15.8313	0.535823
At1g10230	2.00319	0.304655	4.85596e-11	9.32507e-09	0	18	9.95714	0.905398
ccb203	2.06467	0.314892	5.49959e-11	1.01532e-08	0	18	14.3093	0.645098
At1g66500	1.90168	0.290047	5.50933e-11	1.01532e-08	0	18	5.03611	0.997667
orf294	2.08455	0.31822	5.72865e-11	1.04729e-08	0	18	15.8155	0.536947
At5g56630	1.95252	0.298143	5.79532e-11	1.05107e-08	0	18	11.7728	0.813697
orf275	2.02708	0.310073	6.2583e-11	1.10864e-08	0	18	12.8771	0.744376
At2g25140	1.9982	0.306488	7.04588e-11	1.23856e-08	0	18	11.6273	0.822164
At1g03070	2.0589	0.316554	7.8154e-11	1.34284e-08	0	18	15.0932	0.58877
At4g26270	1.93428	0.298799	9.57633e-11	1.58578e-08	0	18	7.55733	0.97512
At5g16260	1.98046	0.307926	1.26261e-10	2.0177e-08	0	18	16.0241	0.522127
At2g34590	1.89515	0.295185	1.3608e-10	2.11305e-08	0	18	9.61209	0.919084
At1g13690	1.92685	0.300139	1.36409e-10	2.11305e-08	0	18	10.3871	0.886597
orf114	1.989	0.309844	1.36851e-10	2.11305e-08	0	18	14.4286	0.636567
At3g08690	1.9158	0.2988	1.43966e-10	2.20799e-08	0	18	11.5009	0.829373
At1g03180	1.80333	0.281461	1.48365e-10	2.26029e-08	0	18	4.18221	0.999303
At5g59820	1.87392	0.292563	1.50193e-10	2.27298e-08	0	18	9.48523	0.923799
At5g19480	1.83343	0.286437	1.54564e-10	2.32375e-08	0	18	4.0702	0.999419
At2g07722	2.02413	0.316392	1.57909e-10	2.35851e-08	0	18	16.1771	0.511317
At2g17900	1.88141	0.294968	1.78992e-10	2.622e-08	0	18	7.07412	0.982569
At5g40930	1.91206	0.299824	1.80268e-10	2.62387e-08	0	18	15.0435	0.592345
At2g30000	1.93376	0.303521	1.87666e-10	2.66954e-08	0	18	13.0225	0.73468
At1g65980	1.89925	0.298895	2.0947e-10	2.90109e-08	0	18	11.6485	0.820936
At3g28210	1.83104	0.288332	2.1466e-10	2.93865e-08	0	18	7.76363	0.971343
At4g18580	1.72755	0.272038	2.14754e-10	2.93865e-08	0	18	16.6259	0.479975
At3g07150	1.93591	0.304954	2.17834e-10	2.96306e-08	0	18	13.0419	0.733375
At2g33740	1.77957	0.281017	2.41043e-10	3.25935e-08	0	18	4.70743	0.998484
At2g07677	1.88882	0.298412	2.45829e-10	3.30453e-08	0	18	9.83519	0.910379
At4g22350	1.78185	0.282339	2.77176e-10	3.66129e-08	0	18	9.96148	0.905218
orf107c	1.86667	0.296111	2.90133e-10	3.81041e-08	0	18	10.3243	0.889463
orf118	1.92634	0.305986	3.06386e-10	3.97815e-08	0	18	15.1232	0.586605
At3g27100	1.79429	0.285174	3.13571e-10	4.04843e-08	0	18	13.3703	0.711066
nad6	2.38214	0.378683	3.16282e-10	4.06049e-08	0.116565	18	17.7684	0.403589
At1g07350	2.01019	0.319816	3.26901e-10	4.17337e-08	0.0199114	18	17.1522	0.444102
At1g27330	1.67221	0.266144	3.31902e-10	4.21368e-08	0	18	12.852	0.746034
At2g39020	1.81961	0.289757	3.39059e-10	4.28076e-08	0	18	14.4121	0.637744
At5g62020	1.81823	0.28977	3.50217e-10	4.37331e-08	0	18	8.48954	0.95493
At3g59280	1.81864	0.290063	3.61484e-10	4.4652e-08	0	18	12.3789	0.776672
At1g08460	1.79307	0.286217	3.73498e-10	4.58881e-08	0	18	6.65768	0.987564
At2g07696	1.82462	0.291303	3.76107e-10	4.59615e-08	0	18	7.22106	0.980501
At3g04710	1.88993	0.30186	3.82643e-10	4.64281e-08	0	18	14.1302	0.657865
orf110b	2.03641	0.325285	3.83989e-10	4.64281e-08	0.0240765	18	17.193	0.441365
At2g07739	1.85788	0.296816	3.86541e-10	4.64907e-08	0	18	9.13071	0.936072
At3g13860	1.87273	0.29956	4.06277e-10	4.82244e-08	0.00399132	18	17.038	0.451796
At2g15790	1.86683	0.298635	4.07286e-10	4.82244e-08	0	18	15.6498	0.54878
At1g02700	1.82999	0.292968	4.2009e-10	4.9484e-08	0	18	8.8327	0.945364
At1g29470	1.78949	0.286632	4.28863e-10	5.02584e-08	0	18	8.1737	0.96269
At1g03860	1.77342	0.284179	4.36144e-10	5.08509e-08	0	18	9.71118	0.915283
At4g14300	1.85728	0.297878	4.51737e-10	5.18129e-08	0	18	14.4734	0.633355
At1g71170	1.69852	0.272443	4.53465e-10	5.18129e-08	0	18	14.1338	0.65761
At4g30390	1.79502	0.288744	5.07917e-10	5.66191e-08	0	18	9.14946	0.935456
At3g57810	1.80635	0.290604	5.10503e-10	5.66311e-08	0	18	6.53145	0.988843
At3g03950	1.763	0.284042	5.40682e-10	5.96892e-08	0	18	12.9796	0.737552
At4g14385	1.82869	0.294851	5.57291e-10	6.1227e-08	0	18	16.1454	0.513552
At5g42470	1.71879	0.27785	6.1697e-10	6.71381e-08	0	18	4.12534	0.999364
At1g12650	1.81441	0.293463	6.29857e-10	6.78938e-08	0	18	12.433	0.773241
orf215b	1.85128	0.299523	6.37963e-10	6.84447e-08	0	18	13.2164	0.721584
At2g07681	1.84549	0.299059	6.78571e-10	7.24613e-08	0	18	13.5445	0.699044
At2g07701	1.81037	0.293509	6.91429e-10	7.32932e-08	0	18	8.66533	0.95018
At3g06420	1.68463	0.27321	7.00103e-10	7.36518e-08	0	18	11.0321	0.854888
At5g11100	2.35611	0.382144	7.02613e-10	7.36518e-08	0.156562	18	18.0724	0.384287
orf107g	1.83681	0.298056	7.15515e-10	7.46619e-08	0	18	13.2824	0.717083
At4g33690	1.65268	0.268266	7.24677e-10	7.52742e-08	0	18	13.1209	0.728055
At1g03970	1.71457	0.278626	7.57142e-10	7.82905e-08	0	18	14.0849	0.661086
At1g16280	1.74764	0.284099	7.67507e-10	7.86506e-08	0	18	14.9998	0.595495
At1g74230	1.80605	0.2937	7.78263e-10	7.93967e-08	0.0070914	18	17.0717	0.449521
At2g07695	1.78927	0.291016	7.82829e-10	7.95076e-08	0	18	9.94432	0.905929
At1g68140	1.77472	0.288694	7.87577e-10	7.96358e-08	0	18	8.95839	0.941558
At4g15420	1.84447	0.300577	8.44031e-10	8.49682e-08	0	18	13.2958	0.716168
At2g23110	1.81311	0.296124	9.19483e-10	9.09247e-08	0	18	15.9779	0.525401
At1g77440	1.72433	0.281718	9.3124e-10	9.09247e-08	0	18	12.6439	0.759676
At1g44414	1.87551	0.30644	9.33962e-10	9.09247e-08	0	18	15.5612	0.555128
At1g67440	1.77129	0.289622	9.60343e-10	9.2209e-08	0	18	8.03836	0.96572
At3g23990	1.79489	0.293823	1.00413e-09	9.52129e-08	0	18	13.8832	0.675353
At1g59980	1.76673	0.289697	1.07036e-09	1.01073e-07	0	18	8.07492	0.964918
At5g15090	1.78037	0.292589	1.16575e-09	1.08734e-07	0	18	16.069	0.518949
At2g07702	1.74501	0.28688	1.18146e-09	1.09306e-07	0	18	7.08244	0.982456
At5g59420	1.70483	0.280332	1.19089e-09	1.09735e-07	0	18	14.8607	0.605514
At5g58200	1.71528	0.282249	1.22315e-09	1.12254e-07	0	18	10.5657	0.87823
orf145c	1.76465	0.290496	1.24288e-09	1.13157e-07	0	18	9.72172	0.914872
At2g36460	1.78575	0.294102	1.26428e-09	1.14195e-07	0	18	11.0069	0.856207
At1g14360	1.76901	0.291506	1.29107e-09	1.157e-07	0	18	15.6982	0.54532
At3g51500	1.66244	0.274034	1.30683e-09	1.16655e-07	0	18	5.51533	0.995895
At1g62730	1.77175	0.292801	1.43902e-09	1.26029e-07	0	18	13.4383	0.706385
At5g14250	1.65081	0.272815	1.43941e-09	1.26029e-07	0	18	10.9469	0.859308
At2g07715	1.80074	0.298054	1.52522e-09	1.32526e-07	0	18	12.2571	0.784322
At3g62560	1.63789	0.271474	1.60626e-09	1.3813e-07	0	18	9.24584	0.932232
At1g32870	1.68968	0.280065	1.60785e-09	1.3813e-07	0	18	8.13782	0.96351
At2g27580	1.78549	0.29641	1.70468e-09	1.459e-07	0	18	14.4496	0.635063
At5g09590	1.7713	0.294266	1.75079e-09	1.47862e-07	0	18	13.016	0.735112
At5g53400	1.75466	0.291542	1.75995e-09	1.47862e-07	0	18	12.1034	0.793837
At5g65490	1.65876	0.275829	1.8133e-09	1.51232e-07	0	18	12.5049	0.768646
At3g63400	1.65467	0.27532	1.85543e-09	1.53069e-07	0	18	10.4604	0.8832
At3g08590	1.75341	0.292057	1.92927e-09	1.57456e-07	0	18	11.2545	0.84303
At5g37350	1.68921	0.281432	1.94644e-09	1.58292e-07	0	18	14.4826	0.632697
At5g03200	1.61417	0.269419	2.08168e-09	1.68094e-07	0	18	9.56448	0.920874
At5g19875	1.74373	0.291142	2.10796e-09	1.69616e-07	0	18	11.5663	0.825661
At2g47180	2.96583	0.49563	2.17785e-09	1.73409e-07	0.407039	18	19.0363	0.326454
At2g07719	1.73546	0.290124	2.20713e-09	1.7513e-07	0	18	8.13746	0.963519
At3g53230	1.73839	0.290771	2.25102e-09	1.77994e-07	0	18	12.2721	0.783387
At1g55620	1.66821	0.279766	2.47863e-09	1.93316e-07	0	18	12.3418	0.779013
At4g39520	1.70513	0.286004	2.49292e-09	1.9377e-07	0	18	10.647	0.874317
At5g63830	1.63708	0.275012	2.63682e-09	2.0426e-07	0	18	11.016	0.855731
At1g15860	1.69935	0.285651	2.69739e-09	2.08246e-07	0	18	16.6039	0.481496
At2g24100	1.69339	0.284805	2.75118e-09	2.11683e-07	0	18	7.75403	0.971527
At2g38340	1.64896	0.277883	2.95636e-09	2.26707e-07	0	18	8.36796	0.958033
At5g56750	1.63894	0.276349	3.01647e-09	2.29774e-07	0	18	16.5615	0.484437
At4g29330	1.75055	0.295379	3.09513e-09	2.34205e-07	0	18	15.9843	0.524945
At3g17110	1.63867	0.276584	3.12933e-09	2.35489e-07	0	18	7.89383	0.968764
At3g47630	1.58561	0.267636	3.13271e-09	2.35489e-07	0	18	11.1073	0.850933
orf105a	1.71464	0.289602	3.20661e-09	2.38919e-07	0	18	12.9665	0.738425
At3g25110	1.60908	0.271785	3.21101e-09	2.38919e-07	0	18	9.20549	0.933594
At5g48030	1.62735	0.274916	3.23061e-09	2.38919e-07	0	18	16.0062	0.523396
At3g57880	1.64709	0.278329	3.26292e-09	2.4053e-07	0	18	9.09726	0.937161
ccb206	1.76626	0.298676	3.34643e-09	2.45105e-07	0	18	16.5836	0.482906
At3g51520	1.73852	0.294031	3.36505e-09	2.45681e-07	0	18	11.7988	0.812167
At1g49710	1.6748	0.283545	3.49118e-09	2.50095e-07	0	18	11.9835	0.801134
At2g36740	1.58772	0.268941	3.55608e-09	2.5159e-07	0	18	13.2444	0.719678
At5g64950	1.67051	0.283142	3.63687e-09	2.55835e-07	0	18	7.57493	0.974812
orf107f	1.68747	0.28602	3.63847e-09	2.55835e-07	0	18	8.07976	0.964811
At5g51130	1.57459	0.266943	3.66614e-09	2.5699e-07	0	18	10.7332	0.870091
At5g03340	1.70173	0.288918	3.86203e-09	2.66632e-07	0	18	13.888	0.675013
At1g02090	1.67112	0.284316	4.1606e-09	2.8261e-07	0	18	9.69847	0.915776
At4g15880	1.64269	0.279531	4.18752e-09	2.83116e-07	0	18	12.9006	0.742815
At3g08990	1.56136	0.265892	4.3018e-09	2.8744e-07	0	18	5.61193	0.995437
At2g07676	1.69033	0.288134	4.4517e-09	2.94116e-07	0	18	11.5888	0.824373
At4g25200	2.20583	0.376041	4.46597e-09	2.94116e-07	0.174598	18	18.2954	0.370436
At1g67300	1.6194	0.276095	4.48081e-09	2.94116e-07	0	18	16.5849	0.482814
At1g78080	1.65477	0.282149	4.49498e-09	2.94116e-07	0	18	14.9039	0.602402
At3g07370	1.62749	0.277564	4.53217e-09	2.95069e-07	0	18	11.9274	0.804511
At5g28540	1.9547	0.333592	4.64137e-09	2.99698e-07	0.109746	18	17.9805	0.390075
At4g11740	1.80648	0.308299	4.64262e-09	2.99698e-07	0.02215	18	17.2005	0.440863
At1g35660	1.6434	0.281079	5.01196e-09	3.16391e-07	0	18	8.82649	0.945548
At3g07770	1.71848	0.29399	5.05447e-09	3.17321e-07	0	18	16.494	0.489127
At2g26000	1.61578	0.276486	5.09692e-09	3.19109e-07	0	18	9.22296	0.933006
At1g77000	1.63747	0.280489	5.28604e-09	3.29146e-07	0	18	6.69791	0.987134
At5g20620	1.62405	0.278371	5.40726e-09	3.34869e-07	0	18	15.9411	0.528016
At5g01350	1.59693	0.274279	5.80415e-09	3.55594e-07	0	18	7.91869	0.968255
At5g01990	1.64754	0.283129	5.91786e-09	3.61591e-07	0	18	8.02423	0.966026
At3g03320	1.61853	0.279603	7.09492e-09	4.21353e-07	0	18	9.35515	0.928457
At5g09390	1.55805	0.269184	7.12041e-09	4.21543e-07	0	18	11.9142	0.805303
At2g27200	1.49154	0.257805	7.22734e-09	4.26768e-07	0	18	7.49542	0.976181
At3g25230	1.66217	0.287484	7.3918e-09	4.33122e-07	0	18	13.2331	0.720444
At1g72660	2.75498	0.47677	7.54045e-09	4.38459e-07	0.467125	18	19.7332	0.288101
At1g55530	1.66711	0.289299	8.28271e-09	4.76767e-07	0	18	13.097	0.729668
At1g71000	1.65361	0.287194	8.52099e-09	4.86804e-07	0	18	11.3733	0.836513
At1g30480	1.59797	0.277661	8.6576e-09	4.93375e-07	0	18	8.97395	0.941075
At5g04850	1.43083	0.248943	9.05096e-09	5.09779e-07	0	18	5.78835	0.994499
At3g22090	1.52135	0.264707	9.06943e-09	5.09779e-07	0	18	6.10055	0.992484
At5g03560	1.59519	0.277649	9.17325e-09	5.13792e-07	0	18	7.35451	0.978477
At1g49560	1.55006	0.270212	9.66861e-09	5.37584e-07	0	18	10.3903	0.886452
At5g42220	1.59095	0.277508	9.86903e-09	5.44368e-07	0	18	7.98857	0.96679
At3g60190	1.53272	0.267545	1.01117e-08	5.55465e-07	0	18	9.68156	0.91643
At1g75980	1.58333	0.276439	1.01869e-08	5.58252e-07	0	18	8.77274	0.947123
At1g64200	1.56237	0.272822	1.02404e-08	5.59796e-07	0	18	10.6557	0.873891
At3g06400	1.47695	0.257938	1.02825e-08	5.59796e-07	0	18	8.90264	0.943267
At4g11220	2.01146	0.351292	1.02886e-08	5.59796e-07	0.210145	18	18.8992	0.334349
orf262	1.91147	0.3339	1.03618e-08	5.6244e-07	0.0800538	18	17.6724	0.409784
At2g47710	1.6124	0.281826	1.05731e-08	5.72553e-07	0	18	12.8435	0.746598
At1g29150	1.61216	0.281859	1.06688e-08	5.76368e-07	0	18	11.3077	0.840126
At1g70810	1.44009	0.251857	1.07866e-08	5.81359e-07	0	18	7.3878	0.977949
At2g26150	1.90164	0.332817	1.1049e-08	5.89933e-07	0.0800604	18	17.6539	0.410983
At1g74240	1.5633	0.273876	1.14281e-08	6.07978e-07	0	18	10.9376	0.859789
At2g01470	1.50984	0.264519	1.14402e-08	6.07978e-07	0	18	16.7995	0.468029
At5g13200	1.66663	0.292101	1.15899e-08	6.14509e-07	0.0646331	18	17.7213	0.406627
At4g21980	1.51868	0.266521	1.21111e-08	6.39174e-07	0	18	12.9669	0.738398
At5g06960	1.44939	0.25441	1.21879e-08	6.40273e-07	0	18	11.4585	0.831759
At5g57100	1.56763	0.27546	1.2633e-08	6.54626e-07	0	18	7.25379	0.980018
At2g07705	1.6205	0.284843	1.27703e-08	6.5875e-07	0	18	9.69071	0.916077
At3g16050	1.63035	0.287006	1.34266e-08	6.84876e-07	0	18	14.7332	0.61469
At4g17250	1.62816	0.286675	1.35128e-08	6.87736e-07	0	18	13.602	0.695049
At4g28830	1.48791	0.262011	1.35643e-08	6.88823e-07	0	18	7.25536	0.979995
At3g11050	1.49196	0.26279	1.36766e-08	6.92989e-07	0	18	11.3828	0.835988
orf215a	1.61158	0.283918	1.3771e-08	6.96226e-07	0	18	11.5039	0.829203
At1g45976	1.58861	0.280188	1.4296e-08	7.18007e-07	0	18	16.3274	0.500753
At1g16040	2.45045	0.432747	1.49144e-08	7.42537e-07	0.421834	18	19.9632	0.276118
At5g64180	1.56072	0.275925	1.54645e-08	7.66582e-07	0	18	9.07395	0.937913
At2g07707	2.53506	0.448629	1.59804e-08	7.87035e-07	0.419838	18	19.7361	0.287947
At1g65040	1.46156	0.258687	1.60537e-08	7.88944e-07	0.000366282	18	17.0048	0.454039
At4g10330	1.55211	0.274853	1.63216e-08	8.00387e-07	0	18	7.04531	0.982954
At5g47200	1.46418	0.259342	1.64464e-08	8.04781e-07	0	18	9.19058	0.934092
At4g08230	1.56622	0.277637	1.68812e-08	8.2307e-07	0	18	6.98933	0.983687
nad7	1.45154	0.257541	1.73902e-08	8.41952e-07	0	18	8.13066	0.963672
At3g48070	1.55163	0.275325	1.74412e-08	8.42636e-07	0	18	5.70141	0.994978
At3g12050	1.6068	0.285318	1.78509e-08	8.55602e-07	0	18	13.4763	0.703765
At5g58590	1.60527	0.285049	1.78594e-08	8.55602e-07	0	18	13.5808	0.696524
orf204	1.50918	0.268317	1.85942e-08	8.8524e-07	0	18	4.93042	0.99796
At2g21940	1.58796	0.282383	1.87197e-08	8.89363e-07	0	18	9.46487	0.92454
At1g79920	1.5873	0.282462	1.915e-08	9.04163e-07	0	18	12.3925	0.775808
At4g36010	1.50513	0.267869	1.92192e-08	9.05563e-07	0	18	13.9351	0.671693
At2g36220	1.54896	0.275743	1.93839e-08	9.0957e-07	0	18	11.0827	0.852232
At4g03430	1.5121	0.269212	1.94558e-08	9.11074e-07	0	18	7.24608	0.980133
At5g61510	1.59408	0.283993	1.9874e-08	9.2309e-07	0	18	11.9156	0.805219
At4g38020	1.4463	0.258057	2.08778e-08	9.60445e-07	0	18	12.6161	0.761483
At5g05480	1.47941	0.264026	2.10323e-08	9.65121e-07	0	18	4.71519	0.998468
At4g21090	1.56119	0.278851	2.16023e-08	9.81424e-07	0	18	9.69804	0.915793
At5g62730	1.51564	0.270909	2.21076e-08	9.96455e-07	0	18	13.7824	0.682441
At5g08535	1.52517	0.272641	2.21824e-08	9.9786e-07	0	18	13.1945	0.723073
At5g14680	1.42748	0.255257	2.24013e-08	1.00573e-06	0	18	6.257	0.991286
At5g17270	1.52148	0.27211	2.25216e-08	1.00914e-06	0	18	16.4307	0.493531
At4g18400	1.4812	0.265074	2.29873e-08	1.02599e-06	0	18	15.5204	0.558055
At2g29500	3.37296	0.605288	2.51116e-08	1.11644e-06	1.14263	18	22.4409	0.168354
At3g12510	1.48609	0.266903	2.5785e-08	1.14415e-06	0	18	10.3883	0.886543
At5g27460	1.47699	0.26568	2.70886e-08	1.19626e-06	0	18	11.2947	0.840843
At2g18780	1.52992	0.27521	2.71164e-08	1.19626e-06	0	18	12.9329	0.740668
At5g04340	1.50818	0.27152	2.78315e-08	1.22309e-06	0	18	9.75855	0.913429
At3g02990	1.49793	0.269714	2.79556e-08	1.22618e-06	0	18	5.09607	0.997486
At1g51710	1.6722	0.301205	2.82917e-08	1.23431e-06	0.0930119	18	18.0255	0.387232
At5g15450	1.6021	0.288583	2.83029e-08	1.23431e-06	0	18	11.5076	0.828996
At5g19180	1.3697	0.246787	2.85477e-08	1.2379e-06	0	18	12.7784	0.750887
At3g62190	1.49697	0.269792	2.87942e-08	1.24622e-06	0	18	8.68877	0.949523
At5g46030	1.32462	0.238857	2.92853e-08	1.26269e-06	0	18	14.5134	0.630484
At1g73380	1.50591	0.271687	2.97649e-08	1.27978e-06	0	18	9.84748	0.909884
At4g17420	1.39776	0.252182	2.97935e-08	1.27978e-06	0	18	9.18226	0.93437
At1g01930	1.67396	0.302311	3.07358e-08	1.3104e-06	0.0910756	18	17.9932	0.389269
At1g10050	1.51033	0.272786	3.08237e-08	1.3117e-06	0	18	13.0722	0.73134
At3g01100	1.39786	0.252809	3.21459e-08	1.36037e-06	0	18	7.43042	0.97726
At1g72800	1.46568	0.265199	3.26261e-08	1.37559e-06	0	18	8.53078	0.953843
At5g05220	1.4886	0.269595	3.359e-08	1.40242e-06	0	18	5.45574	0.996159
At2g25750	1.45013	0.262895	3.46768e-08	1.43818e-06	0	18	12.7798	0.750795
At3g60210	1.49311	0.270988	3.59129e-08	1.47076e-06	0	18	13.9784	0.668627
At1g11400	1.44577	0.262427	3.60441e-08	1.47349e-06	0	18	16.4535	0.491942
At5g09570	1.39323	0.253122	3.70917e-08	1.51091e-06	0	18	3.05878	0.99992
At2g07736	1.44984	0.263619	3.80336e-08	1.54652e-06	0	18	2.99484	0.999931
At2g07728	1.52404	0.277165	3.82646e-08	1.55315e-06	0	18	10.841	0.864709
At5g50780	1.46267	0.266386	4.00106e-08	1.61827e-06	0	18	15.3813	0.568037
nad4	1.48338	0.270245	4.04161e-08	1.62891e-06	0	18	8.51555	0.954246
orf135b	1.54366	0.281255	4.05461e-08	1.63127e-06	0	18	12.4368	0.772998
At3g06660	1.52434	0.277865	4.11375e-08	1.64349e-06	0	18	8.47484	0.955313
At2g07718	1.53931	0.280926	4.2672e-08	1.69504e-06	0	18	8.95743	0.941588
At4g12410	1.51509	0.277484	4.75872e-08	1.86209e-06	0	18	10.4535	0.883523
At2g30320	1.41806	0.259972	4.9061e-08	1.9067e-06	0	18	4.3191	0.999136
At2g07693	1.41945	0.260312	4.95624e-08	1.92292e-06	0	18	3.05209	0.999921
At3g50670	1.3931	0.255801	5.15003e-08	1.99134e-06	0.0116573	18	17.1614	0.443484
At3g10030	1.4402	0.264638	5.26474e-08	2.02542e-06	0	18	10.8937	0.862036
At3g06540	1.38906	0.255361	5.34078e-08	2.04326e-06	0	18	12.1335	0.791984
At2g07721	1.43929	0.264606	5.34752e-08	2.04326e-06	0	18	4.70533	0.998488
At1g60830	1.33984	0.24634	5.35845e-08	2.04326e-06	0	18	11.8708	0.807899
At4g23493	3.52055	0.64841	5.65089e-08	2.12741e-06	1.25277	18	22.5232	0.165426
At4g01550	1.43974	0.265454	5.83752e-08	2.18329e-06	0	18	7.3372	0.978747
nad9	2.57013	0.474264	5.98675e-08	2.22816e-06	0.550604	18	20.576	0.245832
At3g18940	1.36378	0.251747	6.05244e-08	2.24895e-06	0	18	10.8202	0.865758
At5g64400	1.51797	0.280262	6.08558e-08	2.25759e-06	0	18	16.7294	0.47284
At5g03030	1.44071	0.266298	6.29709e-08	2.3285e-06	0	18	11.1407	0.849159
rpl16.mitochondria	2.30867	0.426982	6.4107e-08	2.36668e-06	0.406965	18	19.9458	0.277009
At4g16660	1.79088	0.331625	6.6525e-08	2.43627e-06	0.181841	18	18.8261	0.338604
At1g72175	1.32684	0.245776	6.71707e-08	2.44814e-06	0	18	10.7394	0.869786
At2g24940	1.31136	0.242938	6.74134e-08	2.45307e-06	0	18	16.3734	0.497532
At4g09150	1.48105	0.274875	7.12025e-08	2.57455e-06	0	18	8.57287	0.952717
At4g25130	1.4941	0.277513	7.28976e-08	2.60945e-06	0	18	9.66155	0.9172
At5g37710	1.48014	0.275052	7.39456e-08	2.63209e-06	0	18	12.501	0.768895
At3g59430	1.46816	0.272957	7.50123e-08	2.66177e-06	0	18	8.57334	0.952704
At5g41990	1.37165	0.255222	7.68656e-08	2.71489e-06	0	18	9.72925	0.914579
At2g35900	1.43974	0.268448	8.17631e-08	2.84825e-06	0	18	11.7147	0.8171
At1g14980	1.48749	0.277515	8.3202e-08	2.89396e-06	0	18	13.9189	0.672832
At4g27750	1.34993	0.25196	8.42875e-08	2.92726e-06	0	18	10.7991	0.866813
At1g58150	1.39573	0.260677	8.59134e-08	2.9657e-06	0	18	9.8778	0.908656
At2g21150	1.42288	0.265802	8.64294e-08	2.97901e-06	0	18	5.46468	0.996121
orf109	1.38786	0.259342	8.72442e-08	3.00007e-06	0	18	5.08979	0.997506
At5g25450	3.47443	0.649632	8.87785e-08	3.04163e-06	1.42119	18	23.8442	0.123731
At2g42680	1.36651	0.255615	8.99321e-08	3.06736e-06	0	18	14.1083	0.659422
cox2	2.7796	0.520379	9.21799e-08	3.12536e-06	0.810824	18	21.9689	0.185918
At5g59830	1.36438	0.25569	9.49793e-08	3.19186e-06	0	18	8.5993	0.952001
At2g33700	1.42767	0.26771	9.66584e-08	3.23727e-06	0	18	8.16156	0.962969
orf106b	1.41065	0.265348	1.05927e-07	3.52349e-06	0	18	7.41567	0.977501
At2g01100	1.38757	0.261098	1.07034e-07	3.54998e-06	0	18	13.6615	0.690899
At2g07706	1.41724	0.266745	1.07784e-07	3.56967e-06	0	18	5.26987	0.9969
At3g05570	1.55901	0.293487	1.08416e-07	3.5854e-06	0.130854	18	18.6123	0.351234
At2g41500	1.36194	0.256455	1.09242e-07	3.60322e-06	0	18	10.9086	0.861278
At4g20330	1.74304	0.328219	1.0927e-07	3.60322e-06	0.282203	18	20.1959	0.264332
At4g08320	1.41633	0.266732	1.09663e-07	3.60578e-06	0	18	11.7831	0.813089
At3g07565	1.31297	0.248069	1.20474e-07	3.92736e-06	0	18	6.40622	0.990014
At3g13520	1.40978	0.266903	1.2778e-07	4.13017e-06	0	18	13.4717	0.704081
At1g03140	1.33789	0.253487	1.30628e-07	4.19847e-06	0	18	15.9413	0.528002
At4g31670	1.51419	0.287273	1.35747e-07	4.34466e-06	0.0661027	18	17.7757	0.40312
At4g16500	2.47684	0.469986	1.36398e-07	4.35939e-06	0.784916	18	22.7411	0.15787
At5g67290	1.37433	0.261551	1.48403e-07	4.66439e-06	0	18	10.271	0.891861
At1g23180	1.46147	0.278148	1.48594e-07	4.66439e-06	0	18	10.8564	0.863931
At5g11110	1.38071	0.262911	1.50764e-07	4.72489e-06	0	18	15.415	0.565619
At1g65660	1.34466	0.256285	1.54813e-07	4.82644e-06	0	18	16.656	0.477901
At3g21175	1.33063	0.253952	1.60868e-07	4.98123e-06	0	18	16.5811	0.483078
At3g54380	1.33563	0.254983	1.62205e-07	5.00231e-06	0	18	13.372	0.710946
At1g56170	1.43054	0.273573	1.70334e-07	5.20383e-06	0	18	9.593	0.919805
At3g11020	1.43691	0.274914	1.72485e-07	5.25327e-06	0	18	8.35273	0.958412
At2g30480	1.33824	0.256114	1.74009e-07	5.28784e-06	0	18	3.1491	0.999902
At4g34230	1.36423	0.261164	1.75423e-07	5.31667e-06	0	18	8.41818	0.956769
At1g16050	1.42066	0.272026	1.76527e-07	5.33596e-06	0	18	8.2789	0.960214
At1g25988	1.29939	0.248912	1.78644e-07	5.38571e-06	0	18	9.13323	0.935989
At1g36730	1.3994	0.268513	1.87156e-07	5.58339e-06	0	18	10.6474	0.874296
At5g62620	1.31761	0.252877	1.88379e-07	5.61255e-06	0	18	12.7794	0.750824
orf107e	1.39099	0.267049	1.90144e-07	5.65777e-06	0	18	10.4394	0.884179
At4g29770	1.42551	0.273831	1.93144e-07	5.73211e-06	0	18	7.80545	0.970532
At4g03320	1.88657	0.362436	1.93728e-07	5.742e-06	0.311075	18	19.9772	0.275399
At2g34900	1.50968	0.290185	1.96652e-07	5.81357e-06	0.139455	18	18.7825	0.34116
At5g18100	1.43471	0.275986	2.009e-07	5.91619e-06	0	18	14.5253	0.629632
At1g50400	1.48948	0.286597	2.02413e-07	5.95308e-06	0.0820891	18	17.9911	0.389404
At1g80480	1.39272	0.267995	2.02741e-07	5.95505e-06	0	18	13.3417	0.713025
At2g29460	1.28018	0.246429	2.04812e-07	5.98512e-06	0	18	11.0364	0.854667
At1g50390	1.3566	0.261174	2.05578e-07	5.99982e-06	0	18	10.2832	0.891315
At5g13880	1.31599	0.253422	2.07052e-07	6.03329e-06	0	18	7.86771	0.969294
At4g11835	1.34225	0.258622	2.10262e-07	6.10533e-06	0	18	12.0663	0.796105
At2g18510	1.43555	0.276651	2.11384e-07	6.13013e-06	0	18	14.4588	0.634402
At1g75860	1.34119	0.25871	2.17022e-07	6.27771e-06	0	18	12.3471	0.778678
At3g10380	1.32168	0.254975	2.17687e-07	6.28361e-06	0	18	16.6354	0.47932
At5g27860	1.27394	0.246121	2.26625e-07	6.49791e-06	0	18	15.4606	0.562342
At5g53870	1.23915	0.23964	2.32999e-07	6.66394e-06	0	18	14.0936	0.660466
At5g61820	1.318	0.255125	2.39033e-07	6.794e-06	0	18	16.638	0.479141
At3g43160	1.2866	0.249084	2.40027e-07	6.81379e-06	0	18	5.72018	0.994877
At1g29260	1.37098	0.265992	2.54696e-07	7.19446e-06	0	18	9.28132	0.93102
At2g15400	1.30385	0.253167	2.60274e-07	7.33389e-06	0	18	13.713	0.687306
At1g71950	1.2709	0.247139	2.71171e-07	7.62215e-06	0	18	11.7882	0.812789
At4g02195	1.23367	0.239923	2.71918e-07	7.63374e-06	0	18	11.59	0.824301
At1g24340	1.29717	0.252435	2.7677e-07	7.74441e-06	0	18	6.96309	0.984022
At5g25060	1.2985	0.252816	2.80444e-07	7.82503e-06	0	18	13.5851	0.696224
At5g47120	1.60407	0.312397	2.82586e-07	7.87518e-06	0.0794881	18	17.7822	0.402705
At4g03120	1.32722	0.258851	2.9383e-07	8.12907e-06	0	18	8.12062	0.963899
At4g02980	1.6136	0.314883	2.98404e-07	8.23567e-06	0.0806405	18	17.7798	0.40286
At5g17710	1.28879	0.251515	2.98966e-07	8.24122e-06	0	18	6.11843	0.992354
At4g36750	1.28533	0.250854	2.99423e-07	8.24386e-06	0	18	10.3589	0.887889
At5g40770	1.60526	0.313313	2.99919e-07	8.24514e-06	0.141914	18	18.5467	0.35516
At2g32340	1.29417	0.252691	3.03028e-07	8.30378e-06	0	18	9.01332	0.939843
At2g26590	1.34157	0.262011	3.05079e-07	8.34929e-06	0	18	16.0215	0.522311
At3g19290	1.26995	0.248421	3.1861e-07	8.66771e-06	0	18	12.5364	0.766623
At4g21580	2.67335	0.523034	3.20045e-07	8.68607e-06	1.08899	18	24.3249	0.110873
At3g15080	1.32702	0.259836	3.27052e-07	8.83426e-06	0	18	15.7296	0.543079
At2g03690	1.30333	0.255303	3.30755e-07	8.92374e-06	0	18	12.1224	0.792669
At5g27660	2.15971	0.423106	3.31815e-07	8.9418e-06	0.450125	18	20.5255	0.248238
At1g33055	1.25953	0.246835	3.34826e-07	9.0123e-06	0	18	6.4965	0.98918
At4g35985	1.29307	0.25411	3.60696e-07	9.59561e-06	0	18	12.3596	0.777891
At5g57300	1.33463	0.262302	3.6157e-07	9.60767e-06	0	18	14.2381	0.650182
At5g40490	1.25371	0.246692	3.73299e-07	9.88974e-06	0	18	5.81724	0.994332
At5g01180	1.39198	0.273903	3.73483e-07	9.88974e-06	0	18	11.1236	0.850069
At2g32260	1.28692	0.253287	3.75672e-07	9.92323e-06	0	18	12.5191	0.767738
At4g18593	1.26766	0.249705	3.84179e-07	1.01143e-05	0	18	11.5426	0.827009
At5g38895	1.41445	0.278673	3.86152e-07	1.01313e-05	0	18	10.5055	0.881086
At1g78600	1.34326	0.264957	3.98356e-07	1.03682e-05	0	18	12.6891	0.756737
At3g28740	1.28998	0.254536	4.02062e-07	1.04408e-05	0	18	4.89071	0.998063
At1g76260	1.36028	0.268983	4.25669e-07	1.08912e-05	0.0540228	18	17.7139	0.4071
At4g15680	2.05352	0.406204	4.2949e-07	1.09464e-05	0.324596	18	19.5254	0.29922
At4g02550	1.39074	0.275104	4.29674e-07	1.09464e-05	0	18	11.1375	0.849329
At1g12470	1.24654	0.246629	4.31929e-07	1.09746e-05	0	18	11.7982	0.812202
At1g26690	1.23938	0.245221	4.32308e-07	1.09746e-05	0	18	12.5987	0.762612
At1g75390	1.27675	0.252616	4.32349e-07	1.09746e-05	0	18	13.7038	0.687946
At4g30480	1.28689	0.25467	4.34567e-07	1.10097e-05	0	18	12.1319	0.792087
At3g46460	1.58344	0.313523	4.40677e-07	1.11521e-05	0.152706	18	18.6812	0.347132
At5g08190	1.2156	0.240792	4.4567e-07	1.12411e-05	0	18	8.27153	0.960391
At3g13235	1.29117	0.256024	4.57957e-07	1.15256e-05	0	18	8.29469	0.959833
At2g02230	1.24838	0.247679	4.64736e-07	1.16833e-05	0	18	8.8955	0.943483
mitochondria.1	2.62762	0.521914	4.78876e-07	1.20256e-05	0.863765	18	22.5198	0.165546
At1g80040	1.29098	0.256511	4.83212e-07	1.21078e-05	0.0306477	18	17.4357	0.425246
At4g03240	1.25757	0.24994	4.86668e-07	1.21811e-05	0	18	8.75811	0.947546
orf143	1.30394	0.259529	5.0538e-07	1.25124e-05	0	18	9.90332	0.907615
At3g14230	1.29462	0.257849	5.14452e-07	1.27095e-05	0	18	16.8664	0.463454
At1g07530	1.25539	0.250098	5.17753e-07	1.27634e-05	0	18	13.9677	0.669386
At4g27680	1.38488	0.275945	5.20283e-07	1.2812e-05	0	18	15.4308	0.564485
At1g27000	1.24092	0.24752	5.34688e-07	1.30821e-05	0	18	10.4393	0.884187
At1g15230	1.29493	0.258307	5.35477e-07	1.30874e-05	0	18	9.16134	0.935064
At4g28020	1.22653	0.244697	5.37368e-07	1.31196e-05	0	18	7.84025	0.969844
At2g25910	1.19146	0.23774	5.3979e-07	1.31647e-05	0	18	11.1483	0.848753
At1g10970	1.36375	0.272191	5.43539e-07	1.32419e-05	0	18	12.2922	0.782128
At5g03720	1.30819	0.261157	5.4658e-07	1.32877e-05	0	18	13.6439	0.692126
orf106d	1.3015	0.259954	5.53801e-07	1.34347e-05	0	18	5.68249	0.995078
At4g29430	1.21927	0.243546	5.54763e-07	1.34437e-05	0	18	16.9554	0.457394
At1g27840	1.22864	0.245555	5.62838e-07	1.3625e-05	0	18	7.28859	0.979495
At5g46210	1.29254	0.258391	5.66646e-07	1.37027e-05	0	18	10.9626	0.858501
At1g53540	3.06693	0.613518	5.76509e-07	1.39117e-05	1.19117	18	23.1351	0.144904
At1g27830	1.22223	0.244562	5.80366e-07	1.399e-05	0	18	10.7921	0.867165
At2g34840	1.34223	0.268705	5.87808e-07	1.41396e-05	0.0198145	18	17.2418	0.438104
At1g20440	1.29165	0.258688	5.94188e-07	1.42737e-05	0	18	15.8203	0.536611
At1g13340	1.14932	0.230248	5.98643e-07	1.43098e-05	0	18	6.29508	0.990973
At5g13800	1.21199	0.242863	6.02519e-07	1.43724e-05	0	18	16.1687	0.511909
At5g62520	1.25971	0.253106	6.45695e-07	1.5259e-05	0	18	9.36438	0.928132
At3g47120	1.24477	0.25012	6.46839e-07	1.52702e-05	0	18	11.9216	0.804859
At1g54150	1.23717	0.248632	6.49464e-07	1.53164e-05	0	18	15.8009	0.537991
At2g36080	1.43273	0.288167	6.63081e-07	1.56081e-05	0.0849943	18	18.0236	0.387352
At4g02430	1.34513	0.270647	6.69301e-07	1.57355e-05	0	18	11.062	0.853323
At5g62910	1.32894	0.267447	6.73038e-07	1.57908e-05	0.0444703	18	17.5884	0.41524
At5g11960	1.2359	0.248868	6.83201e-07	1.59801e-05	0	18	15.6411	0.549403
At5g20000	1.22589	0.246981	6.92265e-07	1.61096e-05	0	18	15.5235	0.557832
At3g44110	1.36921	0.276263	7.18974e-07	1.6671e-05	0	18	15.2874	0.574791
At4g12120	1.21686	0.245802	7.40034e-07	1.71166e-05	0	18	8.9747	0.941052
At2g44170	1.29721	0.262144	7.47982e-07	1.72655e-05	0	18	5.82013	0.994315
At1g80670	1.25796	0.254261	7.51734e-07	1.73346e-05	0	18	8.65559	0.950451
At4g21310	1.28425	0.259776	7.6658e-07	1.76105e-05	0	18	7.19686	0.980853
At2g40830	1.33439	0.269997	7.7227e-07	1.77188e-05	0	18	10.6379	0.874759
At1g23860	1.21681	0.246483	7.94552e-07	1.8139e-05	0	18	7.56787	0.974936
At4g26060	1.19889	0.243112	8.1629e-07	1.85331e-05	0	18	10.6172	0.875759
At5g18420	1.21664	0.246717	8.16773e-07	1.85331e-05	0	18	13.8886	0.674975
At4g30460	1.20852	0.245079	8.17492e-07	1.85331e-05	0	18	7.98788	0.966805
At5g13070	1.41492	0.287152	8.33207e-07	1.88147e-05	0.0643168	18	17.7502	0.404759
At5g02430	1.24394	0.252485	8.35933e-07	1.88269e-05	0	18	9.30015	0.930372
At1g73040	1.24663	0.253174	8.47868e-07	1.90142e-05	0	18	3.89396	0.999569
At4g13520	1.97543	0.401291	8.53704e-07	1.91076e-05	0.494689	18	21.4539	0.206645
At4g28480	1.31218	0.266807	8.74026e-07	1.94787e-05	0	18	12.8221	0.748012
At1g73690	1.20744	0.245614	8.83263e-07	1.96346e-05	0	18	7.98794	0.966804
At2g02730	1.22491	0.249284	8.93773e-07	1.98469e-05	0	18	7.94313	0.967748
At2g18410	1.61281	0.328482	9.11327e-07	2.01995e-05	0.204083	18	19.1742	0.318624
At4g19600	1.17284	0.238968	9.20464e-07	2.03625e-05	0	18	13.1132	0.728576
At3g14075	1.29393	0.263807	9.3503e-07	2.05981e-05	0	18	12.0716	0.79578
orf110a	1.94299	0.396219	9.39838e-07	2.0671e-05	0.427674	18	20.825	0.234218
At1g33500	1.22278	0.249377	9.4221e-07	2.07032e-05	0	18	5.18	0.997215
At2g27100	1.21896	0.248801	9.61581e-07	2.10883e-05	0	18	13.7054	0.687837
At1g56450	1.18174	0.241339	9.75183e-07	2.13661e-05	0	18	6.6929	0.987188
At5g20060	1.22641	0.250626	9.91081e-07	2.16484e-05	0	18	13.8399	0.678402
At5g20900	1.20959	0.247246	9.96874e-07	2.17165e-05	0	18	14.098	0.660154
At5g51430	1.32123	0.270162	1.00575e-06	2.1868e-05	0	18	15.3098	0.57318
At1g22310	1.23263	0.252087	1.00986e-06	2.19158e-05	0	18	8.12671	0.963762
At3g01070	1.28512	0.262968	1.02391e-06	2.21785e-05	0	18	8.09927	0.964378
At5g23090	1.21033	0.248225	1.08288e-06	2.33452e-05	0	18	12.613	0.761682
At1g27385	1.16485	0.238988	1.09304e-06	2.35248e-05	0	18	3.81366	0.999626
At2g43630	1.32454	0.271812	1.09921e-06	2.36304e-05	0	18	13.1812	0.723974
At1g61780	1.20307	0.247009	1.11281e-06	2.3878e-05	0	18	6.88541	0.984985
At4g05460	1.19286	0.245033	1.12638e-06	2.41464e-05	0	18	10.6982	0.871818
At4g21110	1.25482	0.257808	1.13147e-06	2.42327e-05	0	18	10.7714	0.868198
At4g34210	1.21623	0.249941	1.13849e-06	2.43603e-05	0	18	10.7763	0.867952
At1g54830	1.25421	0.257839	1.14863e-06	2.45542e-05	0	18	6.62688	0.987885
At1g72750	1.77271	0.364457	1.15055e-06	2.45645e-05	0.308916	18	19.9524	0.27667
orf101a	1.25352	0.257721	1.15126e-06	2.45645e-05	0	18	7.57997	0.974723
At1g09150	1.20388	0.247681	1.17033e-06	2.48443e-05	0	18	5.48698	0.996022
At4g21810	1.24795	0.256871	1.18414e-06	2.50787e-05	0	18	8.615	0.951572
At3g18820	1.56419	0.322141	1.20023e-06	2.53655e-05	0.272178	18	20.2371	0.262282
orf131	1.30116	0.268134	1.21821e-06	2.56142e-05	0	18	14.4534	0.634787
At4g28390	3.19756	0.658934	1.21839e-06	2.56142e-05	1.55938	18	25.5053	0.0839575
At5g37370	1.17316	0.241802	1.22377e-06	2.56801e-05	0	18	6.81033	0.985875
At5g45620	1.46065	0.301122	1.23032e-06	2.57937e-05	0.164113	18	19.0075	0.328101
matR	2.08639	0.430695	1.27095e-06	2.6524e-05	0.57126	18	21.8013	0.19248
At3g12300	1.27479	0.263611	1.32549e-06	2.75364e-05	0	18	9.5192	0.922554
At2g07672	1.27181	0.263054	1.33298e-06	2.75923e-05	0	18	10.4572	0.883351
At1g73980	1.20498	0.249349	1.34809e-06	2.7854e-05	0	18	13.5323	0.699884
At3g60250	1.41241	0.292611	1.3866e-06	2.85465e-05	0.0783501	18	17.8971	0.395357
At4g22670	1.27333	0.263807	1.38793e-06	2.85482e-05	0	18	8.29822	0.959747
At2g02350	1.19575	0.247885	1.40839e-06	2.8943e-05	0	18	2.57606	0.999977
orf154	1.23947	0.257158	1.4365e-06	2.94676e-05	0	18	4.42856	0.998981
At2g23170	1.17895	0.244982	1.4914e-06	3.04299e-05	0	18	14.0945	0.660403
At1g10170	1.27974	0.266212	1.53039e-06	3.11419e-05	0	18	13.7007	0.688163
At4g26500	1.29566	0.269699	1.55457e-06	3.15218e-05	0	18	9.44692	0.92519
At4g20020	2.04577	0.425866	1.55701e-06	3.15432e-05	0.622807	18	22.4313	0.168695
At4g13550	1.30245	0.27142	1.59725e-06	3.22727e-05	0	18	9.61545	0.918957
At5g35460	1.3008	0.271175	1.61138e-06	3.2472e-05	0	18	11.0763	0.852572
At1g61640	1.69408	0.353248	1.62087e-06	3.26117e-05	0.263948	18	19.6131	0.294493
At3g23490	1.12753	0.235114	1.62117e-06	3.26117e-05	0	18	12.7188	0.754797
At3g10390	1.18077	0.24633	1.63955e-06	3.29236e-05	0	18	11.8791	0.807401
At1g34160	1.20486	0.251609	1.67938e-06	3.36052e-05	0	18	14.9874	0.596389
At4g19440	1.11243	0.232603	1.73118e-06	3.44308e-05	0	18	11.1633	0.84795
At3g24492	1.20036	0.251123	1.7533e-06	3.47799e-05	0	18	4.3278	0.999125
At3g13240	1.13559	0.237802	1.79389e-06	3.54619e-05	0	18	4.76288	0.998365
At2g42270	1.27015	0.266034	1.80258e-06	3.55721e-05	0	18	12.4592	0.771569
At5g67480	1.18341	0.247952	1.81746e-06	3.58039e-05	0	18	13.0277	0.734328
At2g45640	1.14794	0.240553	1.82324e-06	3.58869e-05	0	18	16.8137	0.467053
At3g19270	1.23449	0.258833	1.84743e-06	3.631e-05	0	18	11.3247	0.839196
At1g60970	1.16973	0.24528	1.85183e-06	3.63557e-05	0	18	3.36491	0.999843
At1g62010	1.21404	0.25474	1.88096e-06	3.68642e-05	0	18	13.9177	0.672917
At3g56740	1.21491	0.255141	1.91964e-06	3.74938e-05	0	18	11.9754	0.801625
At3g07090	1.42521	0.299364	1.92822e-06	3.76291e-05	0.0471507	18	17.4482	0.424424
At1g18030	1.17159	0.24652	2.00928e-06	3.90112e-05	0	18	13.6566	0.691244
At5g58220	1.15162	0.242352	2.01576e-06	3.90387e-05	0	18	12.7449	0.753086
At5g46410	1.20915	0.254461	2.01583e-06	3.90387e-05	0	18	13.7884	0.682019
At1g55805	1.16205	0.244682	2.04176e-06	3.94739e-05	0	18	11.9796	0.801372
At5g63670	1.14863	0.241932	2.05726e-06	3.97065e-05	0	18	3.39832	0.999832
At5g64760	1.14617	0.241441	2.0626e-06	3.9776e-05	0	18	16.3931	0.496157
At5g45130	1.1811	0.248909	2.08389e-06	4.01188e-05	0	18	10.5588	0.878558
At1g29220	1.21153	0.255349	2.08925e-06	4.01882e-05	0	18	12.1737	0.789506
At1g70590	1.1761	0.247905	2.09364e-06	4.02388e-05	0	18	6.38145	0.990234
At4g23910	1.12572	0.237333	2.10348e-06	4.03641e-05	0	18	11.1842	0.846831
At5g49510	1.17812	0.248464	2.12032e-06	4.05808e-05	0	18	16.355	0.49882
At3g04610	1.19484	0.252071	2.13618e-06	4.0816e-05	0.0176715	18	17.253	0.437357
At4g33940	1.21133	0.255656	2.15711e-06	4.11814e-05	0	18	14.8973	0.602879
orf116	1.18815	0.251213	2.24902e-06	4.26157e-05	0	18	5.17043	0.997247
At5g12230	1.43328	0.30317	2.27154e-06	4.30068e-05	0.110376	18	18.22	0.375089
At4g11560	1.13751	0.24062	2.27385e-06	4.3015e-05	0	18	13.7025	0.688039
orf111b	1.95581	0.413789	2.28323e-06	4.31566e-05	0.440166	18	20.6913	0.240402
At1g68930	1.18366	0.250923	2.39095e-06	4.49036e-05	0	18	3.10763	0.999911
At2g36950	1.20665	0.256051	2.44634e-06	4.58227e-05	0	18	9.40684	0.926628
At2g34260	1.16093	0.246464	2.47291e-06	4.60938e-05	0	18	15.8238	0.536356
At3g15351	1.16377	0.247384	2.54715e-06	4.73616e-05	0	18	15.9137	0.529963
At1g67370	1.18134	0.251129	2.54973e-06	4.73712e-05	0	18	4.55077	0.998783
At4g31410	1.15072	0.244638	2.55398e-06	4.74035e-05	0	18	9.8892	0.908192
At2g31350	1.14433	0.243317	2.56342e-06	4.75096e-05	0	18	11.4759	0.830784
At1g61620	1.14686	0.243944	2.58486e-06	4.78641e-05	0	18	11.8931	0.806565
At5g37380	1.15637	0.245983	2.58883e-06	4.78641e-05	0	18	9.32258	0.929595
At5g47610	1.28376	0.273097	2.59199e-06	4.78837e-05	0	18	15.0431	0.592379
At3g61630	1.14531	0.24368	2.60103e-06	4.79732e-05	0	18	11.4308	0.833314
At3g53110	1.14067	0.242925	2.65879e-06	4.88022e-05	0	18	13.6961	0.688483
At3g56990	1.05261	0.224251	2.68091e-06	4.91687e-05	0	18	11.4856	0.830234
At5g03740	1.42448	0.303502	2.68593e-06	4.92213e-05	0.105293	18	18.1627	0.378648
At2g01230	1.13563	0.241969	2.6882e-06	4.92233e-05	0	18	11.5898	0.824315
At1g21760	1.18242	0.25246	2.81896e-06	5.14117e-05	0	18	11.0492	0.853996
At4g05060	1.10623	0.236476	2.89677e-06	5.26627e-05	0	18	10.9582	0.858726
At2g48100	1.10842	0.237021	2.91891e-06	5.29932e-05	0	18	12.9576	0.739019
At3g48170	1.1337	0.242443	2.92328e-06	5.30181e-05	0.00794958	18	17.1221	0.446122
At2g39725	1.28054	0.273891	2.9346e-06	5.31812e-05	0.119812	18	18.6991	0.346074
At3g04500	1.16419	0.249022	2.93891e-06	5.31943e-05	0	18	12.9638	0.738604
At1g29850	1.09929	0.235145	2.93998e-06	5.31943e-05	0	18	9.35707	0.928389
At2g31200	1.36393	0.291863	2.96547e-06	5.35283e-05	0.178523	18	19.3829	0.307001
At5g12020	2.76876	0.592515	2.96978e-06	5.35638e-05	1.17701	18	23.7552	0.12624
At2g41550	1.15897	0.248045	2.97685e-06	5.35646e-05	0	18	14.6282	0.622246
At4g04180	1.14604	0.2454	3.0108e-06	5.40032e-05	0	18	16.8421	0.465116
At1g55150	1.16222	0.248873	3.0127e-06	5.40032e-05	0	18	16.9641	0.4568
At5g14240	1.08873	0.233283	3.05635e-06	5.45655e-05	0	18	16.7107	0.474124
At1g55310	1.25454	0.268872	3.07233e-06	5.47651e-05	0	18	14.1145	0.658985
At3g47490	1.19689	0.256988	3.20275e-06	5.68681e-05	0	18	9.09114	0.937359
At4g00335	1.14075	0.245141	3.26444e-06	5.77175e-05	0	18	16.5986	0.481869
At1g73480	1.25844	0.270568	3.30146e-06	5.81248e-05	0	18	11.971	0.801888
At1g07590	1.16374	0.250404	3.36081e-06	5.91233e-05	0	18	11.554	0.82636
At2g13960	1.17031	0.252092	3.44391e-06	6.03067e-05	0	18	6.79632	0.986036
At1g21010	1.11502	0.240285	3.47724e-06	6.07506e-05	0	18	16.6064	0.481326
At5g57370	1.13656	0.245417	3.63643e-06	6.30977e-05	0	18	13.9887	0.667904
At1g19610	1.05463	0.227891	3.69623e-06	6.39896e-05	0	18	2.8777	0.999949
At2g26060	1.14948	0.248576	3.75947e-06	6.49368e-05	0	18	14.0186	0.665783
At4g32050	1.12823	0.244014	3.77061e-06	6.50801e-05	0	18	10.2287	0.893749
At5g61190	1.17872	0.254979	3.78598e-06	6.5296e-05	0	18	8.9029	0.943259
At1g09950	1.12273	0.243251	3.92108e-06	6.71196e-05	0	18	8.16305	0.962935
At3g59800	1.08016	0.234238	3.99989e-06	6.83386e-05	0	18	11.4557	0.831921
At1g03190	1.06895	0.231969	4.06251e-06	6.91777e-05	0	18	15.2081	0.580496
At1g55300	1.24398	0.270138	4.12513e-06	6.99833e-05	0	18	13.0435	0.733269
At1g20575	1.11007	0.241081	4.13354e-06	7.00739e-05	0	18	13.9452	0.670976
At3g50910	1.10991	0.241058	4.13763e-06	7.00913e-05	0	18	16.5825	0.48298
At3g24820	1.06569	0.23157	4.18446e-06	7.07796e-05	0	18	9.96049	0.905259
At4g19430	1.2089	0.262893	4.25681e-06	7.18438e-05	0	18	11.6291	0.822058
At5g04610	1.20033	0.261311	4.35865e-06	7.32637e-05	0	18	8.81533	0.945878
At3g13200	1.14142	0.248489	4.36017e-06	7.32637e-05	0.0490533	18	17.7738	0.403243
At3g56250	1.20933	0.263285	4.36382e-06	7.32711e-05	0	18	9.30339	0.93026
orf120	1.15847	0.252294	4.39512e-06	7.37426e-05	0	18	3.85712	0.999596
At1g22985	1.21725	0.265235	4.44715e-06	7.42882e-05	0	18	13.6688	0.690391
At4g18140	1.12908	0.246214	4.52347e-06	7.52331e-05	0	18	10.4309	0.884578
At5g18110	1.05692	0.230826	4.67533e-06	7.74207e-05	0	18	15.1769	0.582742
At3g16190	1.11181	0.242828	4.68142e-06	7.74345e-05	0	18	9.02501	0.939474
At3g60540	1.09952	0.240148	4.68294e-06	7.74345e-05	0	18	6.61431	0.988015
At4g00760	1.16303	0.254046	4.69341e-06	7.75515e-05	0	18	7.84939	0.969662
At2g17975	1.11433	0.243449	4.7112e-06	7.77893e-05	0	18	5.19976	0.997148
At2g07675	2.27327	0.496739	4.73076e-06	7.80558e-05	0.717174	18	22.0935	0.18115
At5g10870	1.17679	0.257434	4.84906e-06	7.97009e-05	0	18	10.5093	0.880908
At5g49400	1.3828	0.302517	4.85416e-06	7.97009e-05	0.150665	18	18.802	0.340014
At5g24340	1.14704	0.250951	4.85911e-06	7.97009e-05	0	18	9.67695	0.916608
At1g27590	1.1181	0.244656	4.87472e-06	7.98546e-05	0	18	10.4695	0.882777
At5g13310	1.17907	0.258161	4.94298e-06	8.0799e-05	0	18	16.6533	0.478087
At2g16590	1.07181	0.234826	5.01245e-06	8.17269e-05	0	18	12.8962	0.743109
At2g32140	1.13796	0.249391	5.04423e-06	8.21041e-05	0	18	8.64869	0.950643
At2g25110	1.39459	0.305635	5.04438e-06	8.21041e-05	0.145134	18	18.6937	0.346393
orf106c	1.17944	0.25851	5.05638e-06	8.22408e-05	0	18	7.18811	0.98098
At4g00590	1.07065	0.234731	5.08637e-06	8.26438e-05	0	18	3.57443	0.999761
At4g19400	1.21528	0.266644	5.17238e-06	8.38408e-05	0.0809821	18	18.1521	0.379306
At1g56150	1.06458	0.233828	5.29341e-06	8.573e-05	0	18	9.41416	0.926366
At3g13470	1.21889	0.268017	5.42038e-06	8.76002e-05	0	18	13.719	0.686887
At5g40600	1.17863	0.259381	5.51882e-06	8.89394e-05	0	18	12.6379	0.76007
At2g47330	1.09684	0.241484	5.57026e-06	8.95788e-05	0	18	11.4789	0.830615
At1g17460	1.23327	0.271654	5.62956e-06	9.03077e-05	0.0815141	18	18.1107	0.381892
At5g51940	1.19666	0.263595	5.63139e-06	9.03077e-05	0.118196	18	18.8238	0.33874
At1g20920	1.08941	0.240082	5.6885e-06	9.11596e-05	0	18	7.97325	0.967115
At2g44510	1.07798	0.237869	5.84793e-06	9.34523e-05	0	18	16.5718	0.483721
At1g05385	1.03972	0.229538	5.90837e-06	9.41567e-05	0	18	9.32407	0.929543
At3g61180	1.10828	0.244674	5.90849e-06	9.41567e-05	0	18	10.206	0.894749
At2g33735	1.20882	0.267126	6.0319e-06	9.59228e-05	0	18	12.3125	0.780857
At2g43180	1.06553	0.235691	6.15854e-06	9.75514e-05	0	18	6.60949	0.988064
At4g04020	1.18506	0.262177	6.18146e-06	9.76219e-05	0	18	8.01916	0.966135
At5g65260	1.10399	0.24431	6.21877e-06	9.80755e-05	0	18	11.1324	0.849601
At2g26990	1.27149	0.281473	6.26381e-06	9.87177e-05	0.193812	18	19.8458	0.28219
At4g27410	1.08415	0.240137	6.34066e-06	9.97099e-05	0	18	12.8217	0.748036
At3g53160	1.05983	0.235202	6.60435e-06	0.000103171	0	18	11.2612	0.842667
At1g76940	1.12902	0.25075	6.71306e-06	0.000104572	0	18	12.2513	0.784685
At4g25810	1.5928	0.353984	6.80698e-06	0.000105759	0.353814	18	20.8114	0.234838
At5g04170	1.17091	0.260225	6.8078e-06	0.000105759	0.0316972	18	17.4252	0.42594
At4g36960	1.0392	0.231039	6.86077e-06	0.000106293	0	18	4.71681	0.998464
At1g17530	1.04487	0.232308	6.86611e-06	0.000106304	0	18	15.7049	0.544843
At1g04810	1.14862	0.255793	7.10775e-06	0.000109429	0.0422124	18	17.6165	0.413413
At3g09840	1.11364	0.248008	7.11109e-06	0.000109429	0	18	9.148	0.935504
At5g04410	1.18267	0.263464	7.15874e-06	0.000109925	0	18	14.9943	0.59589
At1g52560	2.88928	0.644538	7.36971e-06	0.000112794	1.52116	18	25.4733	0.0846058
At5g03440	1.12902	0.251915	7.40357e-06	0.000113168	0	18	9.86171	0.909309
At1g08110	1.10231	0.246221	7.57355e-06	0.000115381	0	18	6.89986	0.984809
At2g29480	1.09413	0.244457	7.61332e-06	0.000115755	0	18	5.71109	0.994926
At1g11660	2.10549	0.471432	7.96317e-06	0.000120513	0.893262	18	24.5289	0.105761
At5g30145	1.09788	0.246226	8.24015e-06	0.000123966	0	18	9.07546	0.937865
At1g04960	1.10503	0.248155	8.46862e-06	0.000126885	0	18	6.72824	0.986802
At3g46660	1.04656	0.23503	8.47291e-06	0.000126885	0	18	12.268	0.783644
At5g22060	1.36316	0.306152	8.48557e-06	0.000126906	0.0991329	18	18.0513	0.385611
At5g06550	1.65697	0.372262	8.54383e-06	0.000127694	0.527594	18	22.7518	0.157506
At3g54170	1.02647	0.230671	8.58903e-06	0.000128285	0	18	16.4027	0.495491
At2g05840	1.06026	0.238461	8.73844e-06	0.000130347	0	18	16.5651	0.484183
At5g55160	1.06844	0.240335	8.76346e-06	0.000130634	0	18	15.2605	0.576721
At1g01720	1.1629	0.261848	8.94878e-06	0.00013291	0	18	15.0991	0.588341
At5g61530	1.02858	0.231612	8.95547e-06	0.00013291	0	18	7.90005	0.968637
At3g21350	1.07233	0.241564	9.03234e-06	0.000133944	0	18	9.93134	0.906465
At1g69680	1.07417	0.242124	9.14508e-06	0.000135527	0	18	13.0885	0.730239
At2g02750	1.08905	0.245796	9.39306e-06	0.000138663	0	18	5.66963	0.995145
At2g25760	1.08435	0.244771	9.42077e-06	0.000138893	0	18	13.5026	0.701942
At5g49840	1.13531	0.256363	9.48725e-06	0.000139469	0	18	14.2142	0.651887
At1g71230	1.06886	0.241473	9.58239e-06	0.00014046	0	18	5.34505	0.996615
orfX	1.18782	0.268368	9.59663e-06	0.000140578	0	18	11.2929	0.840936
At1g73130	1.03539	0.233956	9.61918e-06	0.000140788	0	18	13.8159	0.680086
At1g53850	1.08341	0.24517	9.91562e-06	0.000143904	0	18	11.3499	0.83781
At1g28960	1.03984	0.23569	1.02461e-05	0.000148017	0	18	7.75382	0.971531
At3g48880	1.0741	0.243534	1.03156e-05	0.00014882	0	18	4.26662	0.999203
At4g34135	1.03456	0.234585	1.03276e-05	0.0001489	0	18	9.75579	0.913538
At2g17390	1.03455	0.234599	1.03444e-05	0.000149048	0	18	11.3875	0.835726
At5g08380	1.46094	0.331659	1.05815e-05	0.000151699	0.342461	18	21.1594	0.219242
At2g06530	1.05475	0.239577	1.06976e-05	0.000153075	0	18	16.1446	0.513606
At5g38890	1.29531	0.294252	1.0723e-05	0.000153343	0.153509	18	18.9677	0.330389
At1g34150	1.04647	0.237797	1.07905e-05	0.000154116	0	18	16.1781	0.511249
At1g43890	1.05498	0.239857	1.09066e-05	0.000155519	0	18	16.2044	0.509394
At3g22370	1.05222	0.239317	1.09889e-05	0.00015646	0	18	8.594	0.952145
At4g15660	1.15843	0.263561	1.10619e-05	0.000157206	0	18	15.3988	0.566784
At2g29420	1.05655	0.240415	1.1093e-05	0.000157549	0	18	16.2965	0.502919
orf157	1.07729	0.245159	1.11162e-05	0.000157781	0	18	4.83666	0.998196
At1g13450	1.03297	0.23519	1.12277e-05	0.000159166	0	18	16.1304	0.514611
At1g63840	1.10384	0.251486	1.13724e-05	0.000160832	0	18	9.37879	0.927624
At1g67360	2.08865	0.475855	1.13734e-05	0.000160832	0.751779	18	23.0088	0.148965
At3g62260	1.10962	0.252857	1.14214e-05	0.000161311	0	18	5.53446	0.995807
At5g06140	1.04897	0.239057	1.14432e-05	0.00016142	0	18	16.2783	0.504198
At3g51010	1.05045	0.239412	1.14597e-05	0.000161553	0	18	5.05119	0.997623
At4g23570	1.2911	0.294855	1.19351e-05	0.000167121	0.0541158	18	17.5371	0.41859
At1g65220	1.04809	0.239391	1.19695e-05	0.0001675	0	18	9.25055	0.932072
At2g02810	1.29368	0.29587	1.2286e-05	0.000170915	0.11999	18	18.4462	0.361227
At1g48450	1.1244	0.257158	1.22884e-05	0.000170915	0	18	13.1048	0.729143
At2g30550	1.02993	0.235559	1.22958e-05	0.000170915	0	18	7.88068	0.969032
At1g11520	1.03206	0.236111	1.23632e-05	0.000171614	0	18	8.53179	0.953816
At5g51410	1.06777	0.244345	1.2428e-05	0.000172333	0	18	9.97839	0.904514
At3g02710	1.03514	0.237091	1.26532e-05	0.000174806	0	18	7.84227	0.969804
At5g08040	1.08159	0.247843	1.27703e-05	0.000176224	0	18	16.4056	0.495284
At2g21640	1.89731	0.435062	1.29458e-05	0.000178339	0.716209	18	23.5254	0.132913
At2g26430	1.04173	0.238879	1.2952e-05	0.000178339	0	18	12.8237	0.747903
At1g78150	1.13929	0.261253	1.29548e-05	0.000178339	0	18	16.0048	0.523497
At3g19840	1.00686	0.231156	1.32622e-05	0.000181696	0	18	15.7911	0.538686
At4g17170	1.07155	0.246077	1.33345e-05	0.000182576	0	18	7.85926	0.969464
At4g33070	1.08113	0.248643	1.37304e-05	0.000187212	0	18	14.9023	0.60252
At5g26760	1.06067	0.244025	1.38284e-05	0.000188323	0	18	16.3475	0.499348
At4g10970	1.14012	0.262394	1.39218e-05	0.000189144	0.069324	18	18.0008	0.388789
At4g19150	1.07015	0.246576	1.42458e-05	0.000192858	0	18	13.6124	0.694324
At4g16900	1.05676	0.243559	1.43256e-05	0.000193595	0.0266974	18	17.4179	0.42642
At5g47890	1.03956	0.239698	1.44463e-05	0.000194995	0	18	10.8318	0.865173
orf119	1.07298	0.24759	1.46618e-05	0.000197438	0	18	4.3667	0.999071
At4g18700	1.05245	0.242929	1.47533e-05	0.000198203	0	18	13.5685	0.697379
At2g30260	1.01194	0.233648	1.48393e-05	0.000199123	0	18	10.6437	0.874475
At4g05070	1.51463	0.349794	1.49062e-05	0.000199904	0.240451	18	19.3801	0.307154
At4g14070	1.04811	0.2422	1.50833e-05	0.00020216	0	18	4.44531	0.998956
At1g68340	1.0152	0.234804	1.53484e-05	0.000205112	0	18	10.6427	0.874522
At1g53280	1.0227	0.236551	1.53649e-05	0.000205213	0	18	4.33667	0.999113
At3g58600	1.05581	0.244246	1.54097e-05	0.00020563	0	18	12.3036	0.781417
At3g62840	1.40597	0.32527	1.54288e-05	0.000205705	0.325583	18	21.0587	0.223677
At1g18680	1.15791	0.267907	1.54586e-05	0.000205982	0.126434	18	18.9047	0.334031
At1g03330	1.01872	0.235797	1.5581e-05	0.000207493	0	18	15.3866	0.56766
At1g04080	1.02602	0.237557	1.5671e-05	0.000208447	0	18	11.6221	0.822461
At5g36290	1.07187	0.248407	1.5961e-05	0.000211689	0	18	10.4554	0.883438
At2g21240	1.04002	0.241153	1.61262e-05	0.000213509	0	18	14.5971	0.624475
At3g29090	1.19438	0.27707	1.62706e-05	0.00021508	0.143964	18	19.0693	0.324568
At5g63370	1.07554	0.249504	1.62731e-05	0.00021508	0	18	11.4866	0.83018
At4g00231	1.07687	0.249885	1.63644e-05	0.000216037	0	18	13.9825	0.66834
At3g58620	1.04682	0.243015	1.65024e-05	0.000217607	0	18	14.3251	0.643968
At2g17870	1.06251	0.246886	1.68018e-05	0.000220918	0	18	15.8658	0.533367
At2g15270	1.02336	0.237836	1.6865e-05	0.000221621	0	18	10.9417	0.859577
At1g62763	1.03756	0.241166	1.69056e-05	0.000222027	0	18	4.17636	0.999309
At5g52630	1.08434	0.252412	1.73961e-05	0.000227033	0	18	7.89867	0.968666
At2g02760	1.07953	0.251337	1.74583e-05	0.000227716	0	18	10.6146	0.875884
At5g52210	1.05142	0.244812	1.74847e-05	0.000227738	0	18	15.0635	0.590907
At3g54370	1.1024	0.256795	1.76344e-05	0.000229227	0.0527883	18	17.7752	0.403153
At5g51980	1.01414	0.236263	1.76721e-05	0.000229587	0	18	9.67999	0.916491
At4g32930	1.04413	0.243299	1.77416e-05	0.000230228	0	18	11.9095	0.805583
At5g60160	1.10027	0.256576	1.80057e-05	0.000233258	0.081579	18	18.2684	0.372102
At1g69295	1.05827	0.246794	1.80239e-05	0.000233361	0	18	8.63771	0.950947
At2g41420	1.03538	0.241545	1.8153e-05	0.000234634	0	18	12.6834	0.75711
At4g22340	1.0876	0.253752	1.81864e-05	0.0002348	0	18	10.3494	0.888323
At1g56440	1.1127	0.259674	1.82747e-05	0.000235497	0	18	14.9218	0.601115
At2g32600	1.05201	0.245572	1.83626e-05	0.00023614	0	18	16.3916	0.496265
At2g27910	1.03651	0.242077	1.85422e-05	0.000238049	0	18	16.5626	0.484358
At5g19280	1.03528	0.241954	1.87891e-05	0.000241083	0	18	10.1395	0.89766
At5g19900	1.04733	0.245302	1.95857e-05	0.000249934	0	18	10.8626	0.863619
orf113	2.03382	0.476356	1.95883e-05	0.000249934	0.709152	18	22.6132	0.162271
At4g15030	1.10367	0.258548	1.96588e-05	0.000250306	0.0709314	18	18.064	0.384813
At3g13910	1.1743	0.275114	1.96861e-05	0.000250306	0.143595	18	19.0957	0.323068
At4g17130	1.01445	0.237668	1.96941e-05	0.000250306	0	18	3.4588	0.99981
At2g43020	1.68083	0.394112	2.0003e-05	0.000253667	0.585315	18	23.0604	0.147293
At3g15890	1.01081	0.237063	2.00898e-05	0.000254204	0	18	7.54263	0.975374
At1g60170	1.0381	0.243598	2.03022e-05	0.000256749	0	18	13.5561	0.698238
At3g30140	1.03631	0.243267	2.04451e-05	0.000258271	0	18	10.8672	0.863381
At3g06240	1.06574	0.25022	2.05131e-05	0.000258986	0	18	9.64381	0.917879
At3g09980	1.07215	0.251943	2.08541e-05	0.000262856	0	18	8.74154	0.948023
At1g20220	1.08634	0.255445	2.11195e-05	0.000265324	0	18	14.2218	0.651345
At2g41070	1.00371	0.236098	2.1259e-05	0.000266782	0	18	13.6385	0.692504
At1g02890	1.03302	0.243163	2.15419e-05	0.000269593	0	18	12.2456	0.785045
At5g12040	1.09242	0.257176	2.15911e-05	0.00027006	0	18	15.9822	0.525097
At5g08420	1.06391	0.250686	2.19555e-05	0.000274318	0	18	16.1264	0.514892
At2g38560	1.35938	0.320381	2.20547e-05	0.000275256	0.235724	18	19.7871	0.285262
At3g60300	1.01796	0.240074	2.23344e-05	0.00027826	0.027348	18	17.4392	0.425012
At2g16250	1.09607	0.258542	2.24092e-05	0.000278615	0	18	16.6015	0.481667
At4g23050	1.14087	0.269449	2.29489e-05	0.000284861	0.108587	18	18.582	0.353046
At3g07740	1.02022	0.24106	2.31398e-05	0.000286607	0	18	15.2793	0.575373
At5g23590	1.31105	0.309971	2.34106e-05	0.000289178	0.201041	18	19.4484	0.30341
At4g32910	1.08928	0.257581	2.34838e-05	0.000289926	0.054453	18	17.799	0.401623
At3g01520	1.00441	0.237686	2.38091e-05	0.00029315	0.0252875	18	17.4176	0.426439
At3g47610	1.0628	0.251535	2.3866e-05	0.00029353	0.00749918	18	17.1015	0.447507
At3g58460	1.0131	0.239778	2.38786e-05	0.00029353	0	18	3.87497	0.999583
At1g66000	1.02205	0.241924	2.39264e-05	0.000293771	0	18	6.97645	0.983852
At2g44820	1.02128	0.241763	2.39683e-05	0.000294001	0	18	11.8851	0.807041
At4g02690	1.05154	0.249136	2.43507e-05	0.000297733	0	18	3.89135	0.999571
At5g57150	1.04724	0.248208	2.45186e-05	0.000299304	0.0382745	18	17.5919	0.415013
At1g66080	1.37633	0.326433	2.48375e-05	0.000302068	0.134545	18	18.3069	0.369733
At5g06260	1.07063	0.253947	2.48714e-05	0.000302319	0.0972888	18	18.5854	0.352845
At3g53000	1.0059	0.238607	2.48988e-05	0.000302491	0	18	15.5779	0.55393
At4g01120	1.08785	0.258346	2.54455e-05	0.000307988	0.015091	18	17.1916	0.441458
At3g51910	1.1254	0.267388	2.56659e-05	0.000310162	0	18	14.8298	0.60774
At4g33930	1.02123	0.242771	2.5928e-05	0.000312669	0	18	6.64853	0.98766
At1g14090	1.00416	0.238897	2.63042e-05	0.000316038	0	18	9.60991	0.919167
At5g16010	1.00179	0.238379	2.63949e-05	0.000316961	0	18	15.5506	0.555885
At2g40350	1.01417	0.241462	2.66764e-05	0.000319636	0	18	10.9352	0.859914
At1g77120	1.09609	0.261217	2.71578e-05	0.000324079	0.0430528	18	17.5822	0.415645
At5g02220	1.00159	0.23894	2.76759e-05	0.000328615	0	18	8.62276	0.951359
At3g09085	1.47535	0.351965	2.76818e-05	0.000328615	0.373583	18	21.1759	0.218519
At3g09360	1.06411	0.254147	2.82692e-05	0.000334546	0.0293799	18	17.4142	0.426662
At5g37440	1.24104	0.296589	2.85934e-05	0.000337515	0.158244	18	19.0059	0.328195
At1g27090	1.07286	0.256395	2.85939e-05	0.000337515	0	18	10.5599	0.878507
At2g02570	1.05655	0.252694	2.90078e-05	0.000341694	0.0559995	18	17.8574	0.397889
At5g16880	1.05671	0.252753	2.90484e-05	0.000341996	0.0783822	18	18.251	0.373172
At3g05070	1.01942	0.244285	3.00511e-05	0.000352168	0	18	16.8478	0.464724
At5g66100	1.06535	0.255408	3.03036e-05	0.000354582	0	18	13.1735	0.724498
At5g63520	1.14861	0.275932	3.14554e-05	0.000365811	0.102577	18	18.4047	0.363754
At1g19020	1.00918	0.242573	3.17781e-05	0.000369188	0	18	14.0043	0.666797
At4g15930	1.09213	0.262576	3.19228e-05	0.000370117	0	18	11.8525	0.808987
At5g04940	1.25277	0.301253	3.20288e-05	0.000370969	0.107076	18	18.2154	0.375377
At1g73250	1.03109	0.248299	3.28721e-05	0.000378254	0	18	16.1397	0.513955
At5g40880	1.01523	0.244605	3.31766e-05	0.000381172	0	18	8.51727	0.954201
At1g53320	1.10173	0.265485	3.32674e-05	0.000381832	0.100982	18	18.5011	0.357906
At3g02555	1.01235	0.244246	3.40144e-05	0.000389038	0	18	10.0232	0.902635
At5g15250	1.58645	0.382937	3.43009e-05	0.000391726	0.393234	18	20.8736	0.231996
At1g07410	1.02089	0.246543	3.46103e-05	0.000394668	0	18	7.17366	0.981187
At5g23080	1.15916	0.280271	3.53626e-05	0.000400053	0.137793	18	18.9256	0.332817
At5g58770	1.0693	0.258877	3.61899e-05	0.000407797	0	18	10.1509	0.897162
At5g12290	1.07203	0.259889	3.70793e-05	0.000416586	0	18	12.4075	0.774859
At5g48655	1.0043	0.244672	4.04842e-05	0.000446068	0.00709231	18	17.1055	0.447243
At4g14110	1.3361	0.326213	4.20728e-05	0.000461569	0.313994	18	20.8809	0.231662
At4g28470	1.02114	0.249378	4.22614e-05	0.000463193	0	18	16.7952	0.468326
At3g22320	1.00438	0.245702	4.3552e-05	0.000474154	0.0499818	18	17.8093	0.400965
At2g29590	1.25101	0.306074	4.36421e-05	0.00047463	0.304186	18	21.2343	0.215983
At3g63350	1.0667	0.261018	4.37552e-05	0.000475461	0	18	10.4361	0.884334
At5g11090	1.01565	0.249045	4.53865e-05	0.000489744	0	18	15.9686	0.526064
At4g14716	1.14578	0.280953	4.53911e-05	0.000489744	0.179911	18	19.6406	0.293021
At3g57000	1.13912	0.279379	4.55588e-05	0.00049109	0.129782	18	18.801	0.340075
At4g02210	1.0056	0.246878	4.63591e-05	0.000497838	0	18	6.9272	0.984472
At5g11760	1.31916	0.32453	4.80665e-05	0.000514963	0.250939	18	19.9927	0.274603
At3g54620	1.00046	0.246385	4.89548e-05	0.000523988	0.0610276	18	18.0033	0.388634
At5g17610	1.14877	0.283014	4.92745e-05	0.000526917	0.201496	18	19.9857	0.274963
At3g09480	1.44694	0.357822	5.26038e-05	0.000556014	0.564819	18	23.8354	0.123978
At1g07210	1.04888	0.25975	5.38997e-05	0.000567201	0.0773145	18	18.1628	0.378641
At1g28210	1.25687	0.31237	5.73018e-05	0.000597382	0.23621	18	19.9557	0.276504
At1g59660	1.05308	0.262245	5.92866e-05	0.000614987	0.06896	18	17.9984	0.388942
At1g22960	1.00574	0.250582	5.97933e-05	0.0006194	0	18	14.5595	0.627179
At5g54960	1.2602	0.314336	6.09584e-05	0.000629188	0.277727	18	20.5768	0.245795
At2g36130	1.00482	0.250676	6.11191e-05	0.000630276	0.0279073	18	17.4029	0.427411
At5g54100	1.00516	0.25125	6.31739e-05	0.000648832	0.0375724	18	17.5646	0.416793
At2g04030	1.08612	0.272563	6.75247e-05	0.000685811	0.0284425	18	17.3375	0.431736
At1g01830	1.01893	0.256313	7.02783e-05	0.000710305	0	18	9.83596	0.910348
At5g04250	1.31783	0.332771	7.48969e-05	0.000752327	0.244457	18	19.7014	0.289784
At2g43810	1.28302	0.325585	8.12604e-05	0.00080249	0.327901	18	21.147	0.219782
At2g47790	1.29815	0.329563	8.18188e-05	0.000806611	0.447703	18	22.9738	0.150107
At5g42970	1.1681	0.296866	8.32767e-05	0.00081838	0.231279	18	20.2003	0.264114
At4g34360	1.10735	0.282261	8.74013e-05	0.000853545	0.180015	18	19.6269	0.293756
At1g63780	1.084	0.276617	8.90049e-05	0.000867352	0.156608	18	19.3178	0.310598
At5g07330	2.38307	0.608649	9.02779e-05	0.000877139	1.4879	18	27.2875	0.0539834
At1g76860	1.05729	0.270909	9.51035e-05	0.000916276	0.121231	18	18.7818	0.341201
At5g62290	1.14721	0.293954	9.51319e-05	0.000916276	0.252956	18	20.6513	0.242277
At4g14270	1.83325	0.470304	9.69913e-05	0.000930888	0.761896	18	23.7653	0.125955
At5g17400	1.01246	0.260412	0.000101115	0.00096485	0	18	10.1834	0.895744
At4g17510	1.10937	0.285552	0.000102322	0.000974782	0.223959	18	20.3595	0.256257
At3g60630	-2.46369	0.326106	4.1932e-14	8.71119e-11	0	18	10.1817	0.895817
At3g07270	-2.09338	0.290169	5.41921e-13	4.59317e-10	0	18	4.79405	0.998295
At1g15690	-2.25842	0.313783	6.13732e-13	5.00893e-10	0	18	8.14483	0.963351
At3g60620	-2.15364	0.303452	1.27376e-12	7.66002e-10	0	18	8.4764	0.955272
At1g75820	-2.15652	0.305184	1.59128e-12	9.09098e-10	0	18	8.6402	0.950878
At3g20570	-2.08881	0.296783	1.94781e-12	1.02355e-09	0	18	4.40272	0.99902
At1g11670	-2.27988	0.325412	2.4499e-12	1.15075e-09	0	18	14.5362	0.628849
At2g26730	-2.19498	0.314513	2.97356e-12	1.35904e-09	0	18	9.34486	0.928818
At1g12500	-2.04839	0.294302	3.39915e-12	1.4938e-09	0	18	3.76633	0.999657
At5g49760	-2.11939	0.305427	3.94576e-12	1.63943e-09	0	18	7.58427	0.974647
At5g65700	-2.07271	0.29983	4.74644e-12	1.93689e-09	0	18	10.54	0.879456
At1g12820	-1.97612	0.286238	5.0641e-12	1.98492e-09	0	18	10.022	0.902684
At5g20885	-2.13914	0.309996	5.18129e-12	1.98492e-09	0	18	8.44435	0.9561
At1g53300	-2.07089	0.300112	5.18665e-12	1.98492e-09	0	18	8.95842	0.941557
At1g15260	-2.08027	0.303934	7.67584e-12	2.57953e-09	0	18	14.2727	0.647713
At1g66140	-2.03844	0.298405	8.42453e-12	2.79011e-09	0	18	9.21626	0.933232
At3g08680	-1.98563	0.292211	1.08167e-11	3.29579e-09	0	18	4.1314	0.999357
At4g38420	-1.91879	0.283606	1.32674e-11	3.85558e-09	0	18	13.3237	0.714261
At4g29720	-2.02606	0.303314	2.39387e-11	5.87773e-09	0	18	13.5622	0.697812
At2g33170	-1.87208	0.280273	2.398e-11	5.87773e-09	0	18	4.81112	0.998256
At1g13250	-1.91979	0.287567	2.45596e-11	5.87773e-09	0	18	5.33426	0.996657
At1g65295	-1.89435	0.283822	2.48167e-11	5.87773e-09	0	18	4.92777	0.997967
At5g07110	-1.86088	0.280323	3.17256e-11	6.97109e-09	0	18	5.11643	0.997423
At5g11420	-1.95577	0.295643	3.70771e-11	7.91856e-09	0	18	9.90753	0.907443
At5g16590	-1.93713	0.294425	4.72443e-11	9.30713e-09	0	18	6.98583	0.983732
At2g40230	-1.92452	0.292599	4.78992e-11	9.32507e-09	0	18	16.9569	0.45729
At3g13720	-1.87125	0.284873	5.07539e-11	9.66523e-09	0	18	4.89512	0.998052
At1g10850	-1.82815	0.27838	5.12999e-11	9.68848e-09	0	18	14.7535	0.613229
At3g07390	-1.88869	0.287856	5.33626e-11	9.99543e-09	0	18	3.73036	0.999679
At2g45970	-1.7491	0.267327	6.03361e-11	1.08309e-08	0	18	10.0927	0.89968
At3g08600	-1.84004	0.281262	6.06669e-11	1.08309e-08	0	18	4.68667	0.998526
At4g02050	-1.82468	0.280114	7.31401e-11	1.27588e-08	0	18	8.49373	0.95482
At3g04790	-1.81076	0.278171	7.53818e-11	1.30502e-08	0	18	11.0516	0.853867
At5g09870	-1.86869	0.287692	8.27848e-11	1.41179e-08	0	18	11.2176	0.845033
At5g48830	-1.85384	0.285659	8.60138e-11	1.45599e-08	0	18	8.63947	0.950898
At5g43880	-1.84909	0.285098	8.82541e-11	1.48293e-08	0	18	3.46919	0.999806
At5g55960	-1.83792	0.283857	9.49406e-11	1.58364e-08	0	18	9.44829	0.92514
At2g33770	-1.75702	0.271578	9.82112e-11	1.61462e-08	0	18	10.1783	0.895966
At1g51805	-1.87384	0.290486	1.1133e-10	1.81723e-08	0	18	10.7376	0.869876
At3g12610	-1.89181	0.293788	1.19986e-10	1.94462e-08	0	18	7.79778	0.970682
At5g12850	-1.78699	0.277759	1.24599e-10	2.00517e-08	0	18	4.33266	0.999118
At3g06750	-1.83462	0.285767	1.36265e-10	2.11305e-08	0	18	7.89235	0.968795
At1g22690	-1.69565	0.264129	1.36462e-10	2.11305e-08	0	18	10.4713	0.882693
At4g32410	-1.84449	0.288817	1.69878e-10	2.52081e-08	0	18	4.92384	0.997978
At4g14480	-1.79083	0.280548	1.73269e-10	2.55454e-08	0	18	13.3688	0.711169
At5g61420	-1.86183	0.292178	1.86293e-10	2.66954e-08	0	18	14.2646	0.64829
At5g55480	-1.81248	0.284452	1.8679e-10	2.66954e-08	0	18	8.32713	0.959043
At3g16370	-1.83035	0.287304	1.88078e-10	2.66954e-08	0	18	9.99032	0.904016
At2g41180	-1.79686	0.282208	1.92567e-10	2.70027e-08	0	18	8.42118	0.956693
At2g30010	-1.79648	0.282149	1.92607e-10	2.70027e-08	0	18	10.073	0.900523
At2g31400	-1.81352	0.285047	1.98901e-10	2.77151e-08	0	18	5.33915	0.996638
At5g01075	-1.81601	0.28726	2.58438e-10	3.4537e-08	0	18	14.5054	0.631059
At3g10160	-1.7161	0.271577	2.63214e-10	3.49707e-08	0	18	12.0148	0.799238
At1g12090	-1.79807	0.285349	2.95181e-10	3.85456e-08	0	18	6.63723	0.987778
At4g00150	-1.83899	0.293057	3.49224e-10	4.37331e-08	0	18	13.5501	0.698654
At5g09760	-1.80135	0.287274	3.59917e-10	4.4652e-08	0	18	8.92355	0.94263
At5g53140	-1.70663	0.272737	3.91388e-10	4.68273e-08	0	18	5.81273	0.994358
At3g08010	-1.74161	0.279125	4.38848e-10	5.09064e-08	0	18	13.7239	0.68654
At3g46590	-1.77347	0.284297	4.42918e-10	5.1119e-08	0	18	16.6926	0.475373
At1g10470	-1.78101	0.285807	4.61985e-10	5.23193e-08	0	18	16.2677	0.504943
At2g26910	-1.73601	0.278594	4.62475e-10	5.23193e-08	0	18	6.99543	0.983608
At1g72610	-1.78091	0.286251	4.92459e-10	5.54368e-08	0	18	7.83507	0.969947
At1g18880	-1.68365	0.270818	5.07017e-10	5.66191e-08	0	18	6.96191	0.984037
At1g09840	-1.70989	0.27596	5.78651e-10	6.32695e-08	0	18	2.48876	0.999982
At1g59970	-1.70648	0.275992	6.2864e-10	6.78938e-08	0	18	11.4963	0.82963
At1g27340	-1.67387	0.271392	6.92777e-10	7.32932e-08	0	18	6.09403	0.992531
At5g63140	-1.64099	0.266712	7.61825e-10	7.842e-08	0	18	9.67291	0.916763
At4g12030	-1.67159	0.272721	8.82759e-10	8.84773e-08	0	18	10.5365	0.879621
At1g72300	-1.67039	0.27264	8.96995e-10	8.95115e-08	0	18	8.07563	0.964903
At3g17840	-1.67728	0.273844	9.0721e-10	9.01373e-08	0	18	12.3157	0.780654
At1g22540	-1.67214	0.273197	9.31933e-10	9.09247e-08	0	18	9.00777	0.940018
At4g22010	-1.87193	0.305875	9.36206e-10	9.09247e-08	0	18	14.9395	0.59984
At5g12150	-1.71104	0.279607	9.39009e-10	9.09247e-08	0	18	9.87728	0.908677
At1g16750	-1.68157	0.274898	9.53111e-10	9.19008e-08	0	18	14.6152	0.623178
At1g14345	-1.58584	0.259469	9.84697e-10	9.41518e-08	0	18	10.1921	0.895362
At2g40540	-1.68136	0.275177	9.95576e-10	9.47954e-08	0	18	8.78431	0.946786
At3g15030	-1.60631	0.263655	1.11174e-09	1.04549e-07	0	18	2.94039	0.99994
At3g49670	-1.76436	0.289875	1.15312e-09	1.07996e-07	0	18	12.8677	0.744996
At3g11320	-1.63393	0.268569	1.17338e-09	1.09e-07	0	18	3.13824	0.999904
At2g45310	-1.59758	0.262914	1.22882e-09	1.12324e-07	0	18	6.43716	0.989734
At1g68130	-1.64245	0.27045	1.25512e-09	1.13817e-07	0	18	9.12264	0.936335
At2g45470	-1.70864	0.281514	1.28343e-09	1.15468e-07	0	18	10.9196	0.860715
At5g49660	-1.62176	0.267627	1.36321e-09	1.21214e-07	0	18	5.1618	0.997276
At5g62890	-1.65125	0.272741	1.41064e-09	1.24639e-07	0	18	3.70886	0.999691
At3g56010	-1.69346	0.279724	1.41264e-09	1.24639e-07	0	18	14.1491	0.656518
At1g51500	-1.64982	0.272741	1.45709e-09	1.2709e-07	0	18	10.8323	0.865148
At4g00370	-1.63694	0.270976	1.53253e-09	1.32657e-07	0	18	7.90762	0.968482
At5g52060	-1.68373	0.279578	1.71868e-09	1.46549e-07	0	18	6.12023	0.992341
At1g49580	-1.70956	0.283942	1.73554e-09	1.47437e-07	0	18	12.5137	0.768085
At1g48030	-1.61428	0.268195	1.75445e-09	1.47862e-07	0	18	16.263	0.505275
At1g51570	-1.6805	0.279299	1.77851e-09	1.48874e-07	0	18	9.33604	0.929126
At2g22900	-1.8082	0.300734	1.82557e-09	1.51455e-07	0	18	16.5696	0.483871
At1g54500	-1.59977	0.266083	1.82923e-09	1.51455e-07	0	18	10.8166	0.865936
At1g72970	-1.63769	0.272626	1.88862e-09	1.55247e-07	0	18	12.768	0.751573
At3g50270	-1.61803	0.269507	1.92927e-09	1.57456e-07	0	18	8.04543	0.965566
At1g29660	-1.58194	0.263891	2.03895e-09	1.65227e-07	0	18	7.95797	0.967437
At3g21270	-1.59309	0.266116	2.14481e-09	1.71976e-07	0	18	14.4272	0.636665
At3g03690	-1.61046	0.269129	2.17765e-09	1.73409e-07	0	18	6.05942	0.992777
At3g06770	-1.65559	0.277006	2.27629e-09	1.78817e-07	0	18	6.35888	0.990431
At4g20780	-1.62891	0.272543	2.27708e-09	1.78817e-07	0	18	7.05484	0.982828
At1g55260	-1.63075	0.273332	2.42838e-09	1.90046e-07	0	18	11.9726	0.801795
At5g33280	-1.61035	0.271518	3.01253e-09	2.29774e-07	0	18	10.2612	0.892303
At2g37710	-1.62711	0.274387	3.02967e-09	2.30014e-07	0	18	5.18909	0.997184
At4g33530	-1.62642	0.274636	3.17885e-09	2.38174e-07	0.0142966	18	17.1713	0.442822
At1g29520	-1.60046	0.270363	3.22617e-09	2.38919e-07	0	18	12.1036	0.793821
At2g01830	-1.57068	0.265463	3.2838e-09	2.41291e-07	0	18	13.375	0.710746
At1g53230	-1.63423	0.276418	3.37685e-09	2.45757e-07	0	18	4.4369	0.998969
At2g28470	-1.68635	0.285301	3.40522e-09	2.47035e-07	0	18	11.9223	0.804821
At1g54820	-1.65709	0.280411	3.43166e-09	2.48166e-07	0	18	14.2831	0.646972
At1g47740	-1.65649	0.280395	3.46919e-09	2.49978e-07	0	18	13.0071	0.735712
At4g30520	-1.62052	0.274327	3.4786e-09	2.49978e-07	0	18	16.6283	0.479808
At1g63850	-1.5486	0.262224	3.51294e-09	2.50868e-07	0	18	12.3933	0.77576
At1g37607	-1.59385	0.269911	3.52435e-09	2.50898e-07	0	18	14.4807	0.632832
At1g01420	-1.62864	0.275848	3.54531e-09	2.5159e-07	0	18	15.5094	0.558842
At2g45590	-1.58422	0.268696	3.72518e-09	2.59677e-07	0	18	5.00791	0.997748
At3g58990	-1.60487	0.272225	3.73769e-09	2.59677e-07	0	18	12.4115	0.774607
At1g20330	-1.58541	0.268925	3.73857e-09	2.59677e-07	0	18	4.63998	0.998619
At3g56050	-1.56899	0.266316	3.82799e-09	2.65083e-07	0	18	10.0444	0.90174
At5g22630	-1.6396	0.278466	3.90953e-09	2.69098e-07	0	18	9.02842	0.939366
At3g04290	-1.66455	0.282832	3.97283e-09	2.72634e-07	0	18	11.6833	0.818926
At2g45160	-1.6887	0.287212	4.11175e-09	2.81306e-07	0	18	14.476	0.633171
At1g31420	-1.61218	0.274221	4.12381e-09	2.81306e-07	0	18	5.1006	0.997472
At4g12730	-1.91009	0.324989	4.16767e-09	2.8261e-07	0.0404953	18	17.3176	0.433056
At1g73630	-1.57181	0.267547	4.23076e-09	2.85196e-07	0	18	7.077	0.98253
At4g23930	-1.56473	0.266403	4.26514e-09	2.86667e-07	0	18	6.04489	0.992879
At1g66820	-1.5406	0.262336	4.28891e-09	2.8742e-07	0	18	14.0496	0.663586
At2g02780	-1.58929	0.27077	4.37069e-09	2.91193e-07	0	18	11.2846	0.841395
At3g09580	-1.53649	0.261801	4.38621e-09	2.91377e-07	0	18	9.15686	0.935212
At2g36880	-1.72867	0.294715	4.47598e-09	2.94116e-07	0	18	16.4274	0.493764
At4g31590	-1.59473	0.271929	4.50467e-09	2.94116e-07	0	18	8.28268	0.960123
At4g33010	-1.55954	0.26605	4.57826e-09	2.97223e-07	0	18	16.8028	0.467799
At3g45600	-1.51757	0.259163	4.75106e-09	3.05834e-07	0	18	4.20097	0.999282
At5g05090	-1.5321	0.261767	4.83031e-09	3.10063e-07	0	18	9.06193	0.938299
At4g30000	-1.49215	0.254997	4.86698e-09	3.11541e-07	0	18	10.2571	0.892482
At1g56010	-1.58702	0.271242	4.88773e-09	3.11995e-07	0	18	4.66401	0.998572
At4g38350	-1.61046	0.275331	4.94022e-09	3.14468e-07	0	18	13.824	0.679518
At3g23880	-1.56835	0.268165	4.9614e-09	3.14939e-07	0	18	16.7633	0.470513
At5g53500	-1.58418	0.27091	4.98666e-09	3.15665e-07	0	18	13.7949	0.681562
At5g03040	-1.58019	0.27031	5.03964e-09	3.17261e-07	0	18	4.4073	0.999013
At2g20890	-1.49129	0.255208	5.11303e-09	3.19243e-07	0	18	16.2133	0.508771
At1g19920	-1.6263	0.278604	5.30439e-09	3.29391e-07	0	18	15.8069	0.537562
At5g62220	-1.55009	0.26573	5.43413e-09	3.35623e-07	0	18	7.4757	0.976512
At1g29670	-1.59414	0.273514	5.59696e-09	3.44748e-07	0	18	7.70329	0.972486
At2g33860	-1.59316	0.273392	5.62982e-09	3.4584e-07	0	18	5.39395	0.996419
At5g50420	-1.61327	0.277416	6.05094e-09	3.68736e-07	0	18	4.33715	0.999112
At1g05470	-1.58547	0.272761	6.14806e-09	3.73658e-07	0	18	11.931	0.804297
At4g25960	-1.54183	0.265528	6.37372e-09	3.86345e-07	0	18	8.16859	0.962808
At3g25410	-1.56133	0.268932	6.41023e-09	3.87175e-07	0	18	11.6413	0.821353
At1g78180	-1.56672	0.269882	6.42822e-09	3.87175e-07	0	18	12.7293	0.75411
At4g30020	-1.64764	0.283833	6.43824e-09	3.87175e-07	0	18	10.4161	0.885262
At4g16360	-1.52672	0.263096	6.51728e-09	3.909e-07	0	18	2.75541	0.999962
At1g01300	-1.58838	0.27378	6.5652e-09	3.92743e-07	0	18	4.76001	0.998371
At5g08130	-1.6089	0.277676	6.86605e-09	4.09668e-07	0	18	13.1873	0.723563
At3g55360	-1.56451	0.270276	7.09877e-09	4.21353e-07	0	18	7.41612	0.977493
At1g68780	-1.5797	0.27307	7.25261e-09	4.27157e-07	0	18	10.4981	0.881435
At5g40960	-1.51458	0.261933	7.36847e-09	4.32864e-07	0	18	8.1596	0.963014
At2g45850	-1.51958	0.262869	7.4367e-09	4.34638e-07	0	18	6.95924	0.984071
At1g04680	-1.53807	0.266118	7.48499e-09	4.36344e-07	0	18	7.0469	0.982933
At3g57230	-1.59882	0.276829	7.67419e-09	4.45103e-07	0	18	7.8841	0.968962
At3g62410	-1.50531	0.260737	7.77274e-09	4.49678e-07	0	18	13.6937	0.688652
At3g28040	-1.63641	0.283843	8.15535e-09	4.70621e-07	0	18	11.568	0.825562
At3g06980	-1.50334	0.260951	8.3611e-09	4.8007e-07	0	18	11.5113	0.828783
At3g25560	-1.48479	0.257829	8.47067e-09	4.85142e-07	0	18	10.9514	0.859078
At2g38210	-1.45928	0.253642	8.75177e-09	4.97501e-07	0	18	10.5111	0.880824
At4g38770	-1.51807	0.263941	8.84346e-09	5.01466e-07	0	18	12.4647	0.771216
At3g16630	-1.55108	0.26972	8.88709e-09	5.02692e-07	0	18	5.66002	0.995194
At1g13100	-1.45234	0.252709	9.0793e-09	5.09779e-07	0	18	6.31923	0.990771
At3g06150	-1.55366	0.27067	9.46566e-09	5.28874e-07	0	18	6.26479	0.991223
At1g15000	-1.54605	0.269405	9.53735e-09	5.3158e-07	0	18	8.61983	0.951439
At3g02600	-1.53142	0.267026	9.74483e-09	5.39729e-07	0	18	3.45341	0.999812
At3g07510	-1.57618	0.274839	9.75442e-09	5.39729e-07	0	18	5.17242	0.997241
At4g38250	-1.49898	0.26148	9.88591e-09	5.44368e-07	0	18	10.2694	0.891934
At1g13110	-1.46793	0.256756	1.08274e-08	5.81489e-07	0	18	10.1417	0.897565
At1g41830	-1.54734	0.270654	1.08399e-08	5.81489e-07	0	18	10.5626	0.878378
At2g34710	-1.53846	0.269125	1.0873e-08	5.81896e-07	0	18	9.13936	0.935788
At1g69420	-1.51388	0.265653	1.20713e-08	6.38552e-07	0	18	13.4016	0.708915
At3g61310	-1.58539	0.278267	1.21667e-08	6.40273e-07	0	18	15.1973	0.581275
At1g22900	-1.49107	0.261805	1.23115e-08	6.45281e-07	0	18	13.3309	0.713766
At5g11790	-1.48657	0.261058	1.23796e-08	6.47367e-07	0	18	12.034	0.798072
At3g62700	-1.53405	0.26954	1.26025e-08	6.54626e-07	0	18	13.9999	0.667107
At2g03980	-1.55464	0.273163	1.26097e-08	6.54626e-07	0	18	7.87767	0.969093
At1g02360	-1.50657	0.264716	1.26105e-08	6.54626e-07	0	18	6.23837	0.991436
At2g04570	-1.4508	0.254982	1.27194e-08	6.57611e-07	0	18	6.58825	0.98828
At5g62630	-1.52854	0.26871	1.28194e-08	6.59795e-07	0	18	9.36788	0.928009
At4g35760	-1.48842	0.261921	1.32579e-08	6.80347e-07	0	18	11.7345	0.815941
At1g43190	-1.48364	0.261092	1.32783e-08	6.80347e-07	0	18	8.37093	0.957959
At3g07400	-1.49521	0.263158	1.33307e-08	6.81504e-07	0	18	11.8532	0.808945
At5g52420	-1.49045	0.262741	1.40572e-08	7.09128e-07	0	18	15.7332	0.542819
At5g62680	-1.52086	0.268144	1.4131e-08	7.11283e-07	0	18	3.73393	0.999676
At3g22210	-1.43573	0.253246	1.43389e-08	7.18578e-07	0	18	13.5167	0.700968
At2g04780	-1.56257	0.275781	1.46174e-08	7.30933e-07	0	18	8.91649	0.942845
At3g01480	-1.48678	0.26254	1.48682e-08	7.41852e-07	0	18	16.2577	0.505644
At3g43720	-1.5777	0.2789	1.54175e-08	7.65914e-07	0	18	9.72663	0.914681
At1g56720	-1.47322	0.260513	1.55785e-08	7.70562e-07	0	18	6.4777	0.989358
At4g36500	-1.47063	0.260145	1.57546e-08	7.77591e-07	0	18	5.84157	0.994188
At3g02250	-1.51657	0.268857	1.6925e-08	8.2307e-07	0	18	8.19372	0.962227
At1g74090	-1.52189	0.269801	1.69282e-08	8.2307e-07	0	18	11.785	0.812978
At1g78995	-1.436	0.254662	1.71208e-08	8.3067e-07	0	18	14.1254	0.658207
At3g50530	-1.44202	0.255955	1.76212e-08	8.49534e-07	0	18	9.28478	0.930902
At3g22070	-1.45992	0.259202	1.77773e-08	8.55255e-07	0	18	8.74769	0.947846
At3g54220	-1.53646	0.272971	1.81591e-08	8.68142e-07	0	18	12.3469	0.778691
At5g02550	-1.49052	0.264947	1.84724e-08	8.81277e-07	0	18	10.7341	0.870046
At3g06650	-1.6784	0.298519	1.88322e-08	8.92852e-07	0.0774765	18	17.8489	0.398435
At5g67070	-1.53012	0.272192	1.89353e-08	8.95878e-07	0	18	10.7308	0.87021
At4g28780	-1.43685	0.255772	1.93527e-08	9.0957e-07	0	18	11.2663	0.842389
At4g38220	-1.47456	0.262627	1.96967e-08	9.19049e-07	0	18	10.9605	0.858611
At4g34220	-1.62808	0.289975	1.97066e-08	9.19049e-07	0.0308122	18	17.3222	0.432753
At3g20820	-1.52479	0.271647	1.98673e-08	9.2309e-07	0	18	14.0989	0.66009
At3g61820	-1.55521	0.277134	2.00266e-08	9.28292e-07	0	18	7.65294	0.973416
At5g18500	-1.44812	0.258232	2.0489e-08	9.47801e-07	0	18	7.5342	0.97552
At1g55265	-1.4507	0.258757	2.06544e-08	9.53524e-07	0	18	4.64245	0.998614
At3g17650	-1.48778	0.265463	2.08884e-08	9.60445e-07	0	18	11.8493	0.809175
At2g02040	-1.46405	0.261337	2.11699e-08	9.69487e-07	0	18	4.84439	0.998177
At2g28930	-1.44369	0.25776	2.13223e-08	9.74516e-07	0	18	9.8229	0.910872
At5g01015	-1.70556	0.304549	2.14008e-08	9.76149e-07	0.150821	18	18.7437	0.343443
At5g47110	-1.49347	0.266748	2.15844e-08	9.81424e-07	0	18	6.79557	0.986045
At4g28050	-1.53347	0.274009	2.18846e-08	9.92275e-07	0	18	9.175	0.934611
At5g37020	-1.43014	0.255582	2.19829e-08	9.92829e-07	0	18	9.2657	0.931555
At5g12860	-1.45847	0.260646	2.19837e-08	9.92829e-07	0	18	12.7179	0.754855
At1g53290	-1.53273	0.274225	2.27975e-08	1.01951e-06	0	18	9.35142	0.928588
At3g08580	-1.48523	0.265943	2.33988e-08	1.04232e-06	0	18	10.9039	0.861517
At2g19110	-1.44056	0.258826	2.61018e-08	1.15597e-06	0	18	5.01207	0.997737
At4g28080	-1.49966	0.26995	2.77108e-08	1.22013e-06	0	18	16.7158	0.473775
At2g35860	-1.51298	0.272441	2.8014e-08	1.22639e-06	0	18	9.94663	0.905833
At2g33330	-1.53916	0.277275	2.84008e-08	1.23622e-06	0	18	13.9708	0.669164
At5g60450	-1.48159	0.26693	2.84891e-08	1.23771e-06	0	18	6.85357	0.985367
At4g16985	-1.37512	0.247911	2.90916e-08	1.25671e-06	0	18	10.732	0.870153
At2g32860	-1.53969	0.277858	3.00284e-08	1.28745e-06	0	18	14.8096	0.609197
At3g25500	-1.4774	0.266724	3.04116e-08	1.30144e-06	0	18	5.69707	0.995001
At5g18460	-1.43708	0.25949	3.05804e-08	1.30621e-06	0	18	10.1402	0.897629
At3g25690	-1.47826	0.267045	3.10116e-08	1.31724e-06	0	18	12.0107	0.799488
At5g09995	-1.42981	0.258346	3.12174e-08	1.32352e-06	0	18	8.78383	0.9468
At3g54050	-1.37854	0.249333	3.22235e-08	1.36113e-06	0	18	14.0058	0.666691
At3g14840	-1.47743	0.267424	3.30112e-08	1.38886e-06	0	18	7.07345	0.982578
At4g12510	-1.64359	0.297515	3.30624e-08	1.38886e-06	0.0483021	18	17.4932	0.421469
At5g10480	-1.46168	0.264606	3.31379e-08	1.38948e-06	0	18	13.4583	0.705004
At4g19110	-1.45617	0.263666	3.33679e-08	1.39656e-06	0	18	5.28732	0.996835
At4g38200	-1.45869	0.264188	3.36307e-08	1.40242e-06	0	18	4.88945	0.998066
At1g04000	-1.44301	0.261393	3.38141e-08	1.40751e-06	0	18	14.6622	0.619797
At4g39940	-1.42013	0.25729	3.39801e-08	1.41184e-06	0	18	14.4085	0.638004
At1g09020	-1.38541	0.251177	3.47466e-08	1.43846e-06	0	18	8.00933	0.966347
At3g27270	-1.47074	0.266796	3.53573e-08	1.4611e-06	0	18	11.3471	0.837961
At1g74800	-1.53918	0.279231	3.54325e-08	1.46156e-06	0	18	8.31359	0.959374
At3g23160	-1.49341	0.27097	3.5611e-08	1.46556e-06	0	18	11.3532	0.837623
At5g09850	-1.49537	0.271337	3.56578e-08	1.46556e-06	0	18	7.42028	0.977426
At5g55580	-1.4174	0.257212	3.57536e-08	1.46686e-06	0	18	10.94	0.859664
At4g00110	-1.41695	0.257363	3.67779e-08	1.5008e-06	0	18	3.39975	0.999831
At4g38160	-1.48031	0.269517	3.96377e-08	1.60603e-06	0	18	10.3529	0.888163
At1g15490	-1.36002	0.247755	4.03369e-08	1.62859e-06	0	18	7.82715	0.970104
At5g64740	-1.49833	0.273013	4.06227e-08	1.63147e-06	0	18	8.36912	0.958004
At1g49750	-1.44171	0.262781	4.10309e-08	1.64349e-06	0	18	16.2116	0.508886
At2g32810	-1.43622	0.261794	4.10952e-08	1.64349e-06	0	18	5.16687	0.997259
At5g11890	-1.36936	0.249686	4.15026e-08	1.65518e-06	0	18	3.05921	0.99992
At3g61550	-1.5201	0.277321	4.21996e-08	1.68004e-06	0	18	16.7682	0.470176
At3g45850	-1.48714	0.271415	4.27245e-08	1.69504e-06	0	18	15.0085	0.594868
rpl33	-1.38372	0.252611	4.30975e-08	1.70687e-06	0	18	15.7435	0.542089
At5g58530	-1.3895	0.253803	4.38166e-08	1.73235e-06	0	18	7.34871	0.978568
At2g18940	-1.39991	0.25576	4.41176e-08	1.74123e-06	0	18	9.37096	0.9279
At5g38980	-1.41486	0.258605	4.47152e-08	1.76178e-06	0	18	13.9996	0.667129
At2g05160	-1.42877	0.261323	4.5654e-08	1.79567e-06	0	18	11.4945	0.829736
At1g65190	-1.43145	0.262132	4.74045e-08	1.8596e-06	0.00688128	18	17.0877	0.448441
At4g11175	-1.43165	0.262175	4.74422e-08	1.8596e-06	0	18	13.9478	0.670793
At4g29130	-1.49419	0.273694	4.77858e-08	1.86667e-06	0	18	12.5447	0.766094
At5g01620	-1.3627	0.249684	4.82272e-08	1.8807e-06	0	18	13.2481	0.719422
At3g07320	-1.48808	0.272775	4.88824e-08	1.903e-06	0	18	9.60472	0.919363
At5g64290	-1.38573	0.254355	5.09299e-08	1.97263e-06	0	18	15.8818	0.53223
At4g28100	-1.381	0.253662	5.20297e-08	2.00842e-06	0	18	13.9578	0.670087
At4g18030	-1.46072	0.268365	5.23838e-08	2.01868e-06	0	18	5.02267	0.997706
At1g53390	-1.39849	0.257065	5.32092e-08	2.04326e-06	0	18	3.95624	0.99952
At5g63780	-1.44607	0.265854	5.34781e-08	2.04326e-06	0	18	12.5303	0.767015
At1g01320	-1.45843	0.268153	5.36475e-08	2.04326e-06	0	18	15.3927	0.567221
At1g60010	-1.38743	0.255133	5.38619e-08	2.04699e-06	0	18	13.3346	0.713516
At3g46290	-1.46355	0.269141	5.39248e-08	2.04699e-06	0	18	8.48431	0.955066
At1g11580	-1.42293	0.261775	5.45753e-08	2.06825e-06	0	18	6.80154	0.985976
At3g18780	-1.35918	0.250127	5.51218e-08	2.0855e-06	0	18	16.9003	0.461138
At1g77690	-1.49998	0.276078	5.53606e-08	2.09018e-06	0	18	10.1984	0.895086
At5g36120	-1.38785	0.25545	5.54284e-08	2.09018e-06	0	18	14.9885	0.596312
At4g13770	-1.41335	0.260473	5.76084e-08	2.16524e-06	0	18	7.78009	0.971025
At1g07110	-1.43947	0.265358	5.80794e-08	2.17624e-06	0	18	16.8323	0.465783
At1g70330	-1.37353	0.253205	5.80915e-08	2.17624e-06	0	18	3.57481	0.99976
At5g66330	-1.35534	0.249953	5.88038e-08	2.19573e-06	0	18	6.24729	0.991364
At5g41050	-1.34575	0.248244	5.92365e-08	2.20828e-06	0	18	16.0379	0.521153
At3g54930	-1.38682	0.256125	6.1423e-08	2.27494e-06	0	18	6.79549	0.986046
At4g22710	-1.32954	0.246019	6.50984e-08	2.3994e-06	0	18	14.2767	0.647426
At2g01950	-1.46913	0.27189	6.53904e-08	2.40628e-06	0	18	13.5949	0.69554
At3g24160	-1.37468	0.254437	6.56018e-08	2.41018e-06	0	18	6.85287	0.985375
At5g05820	-1.47234	0.27263	6.64462e-08	2.43627e-06	0	18	7.35727	0.978433
At1g12850	-1.49964	0.277714	6.66607e-08	2.43733e-06	0	18	14.981	0.596848
At4g33220	-1.40764	0.260719	6.69834e-08	2.44522e-06	0	18	5.63856	0.995304
At3g06035	-1.45139	0.268929	6.77873e-08	2.46276e-06	0	18	13.7549	0.684372
At1g54790	-1.33733	0.247906	6.87182e-08	2.49262e-06	0	18	8.66533	0.95018
At1g77740	-1.43066	0.265427	7.04471e-08	2.55128e-06	0	18	14.9625	0.59818
At1g25570	-1.38137	0.256435	7.17191e-08	2.58914e-06	0	18	4.32123	0.999133
At1g25390	-1.45998	0.271088	7.21861e-08	2.60189e-06	0	18	11.1616	0.848043
At4g25260	-2.71669	0.504504	7.25001e-08	2.60689e-06	0.750213	18	21.8092	0.19217
At5g47820	-1.432	0.265937	7.25529e-08	2.60689e-06	0	18	15.9155	0.529831
At1g33811	-1.32219	0.245557	7.26739e-08	2.60713e-06	0	18	3.81822	0.999623
At5g28500	-1.36902	0.25431	7.31546e-08	2.61208e-06	0	18	8.48836	0.95496
At1g56020	-1.32521	0.246218	7.35466e-08	2.62198e-06	0	18	11.0096	0.856066
At4g34610	-1.40105	0.260386	7.42056e-08	2.63724e-06	0	18	9.51765	0.922611
At5g50375	-1.42503	0.265026	7.57541e-08	2.68393e-06	0	18	10.1722	0.896234
At2g01720	-1.43281	0.266547	7.63954e-08	2.70246e-06	0	18	6.02659	0.993005
At1g77700	-1.34128	0.249616	7.72765e-08	2.72519e-06	0	18	10.0951	0.899575
At4g19530	-1.31989	0.245671	7.76183e-08	2.73302e-06	0	18	9.4232	0.926043
At4g21960	-1.39335	0.259573	7.96784e-08	2.7933e-06	0	18	12.6394	0.759975
At4g34720	-1.35535	0.252496	7.96969e-08	2.7933e-06	0	18	11.6871	0.818701
At5g03140	-1.39862	0.260587	7.9973e-08	2.79869e-06	0.0107573	18	17.1433	0.444696
At5g18430	-1.34694	0.251008	8.04586e-08	2.81138e-06	0	18	12.3683	0.777342
At4g22190	-1.43554	0.267562	8.08245e-08	2.81985e-06	0	18	8.59283	0.952176
At2g19780	-1.37005	0.255746	8.45777e-08	2.93288e-06	0	18	6.57909	0.988372
At3g19930	-1.43612	0.268098	8.47591e-08	2.93472e-06	0	18	8.67145	0.950009
At5g15790	-1.42055	0.265289	8.56827e-08	2.96221e-06	0.0217121	18	17.2837	0.435309
At5g45280	-1.38897	0.259555	8.7303e-08	3.00007e-06	0	18	5.73881	0.994776
At5g47380	-1.35216	0.252804	8.8616e-08	3.04062e-06	0	18	13.8244	0.679491
At4g25780	-1.37096	0.256365	8.90867e-08	3.04762e-06	0	18	11.1906	0.846486
At4g03150	-1.35202	0.252843	8.92963e-08	3.05022e-06	0	18	14.0019	0.666964
At4g00740	-1.43324	0.268137	9.03301e-08	3.07634e-06	0	18	8.81069	0.946014
At1g44575	-1.3594	0.254337	9.04921e-08	3.07727e-06	0	18	16.0003	0.523815
At3g13620	-1.38437	0.259091	9.13294e-08	3.10113e-06	0	18	14.9624	0.598187
At4g26130	-1.36334	0.255343	9.33315e-08	3.15972e-06	0	18	5.76536	0.994629
At5g49890	-1.40427	0.263067	9.39324e-08	3.17536e-06	0	18	8.79522	0.946468
At2g20610	-1.39982	0.262298	9.46373e-08	3.1907e-06	0	18	10.0829	0.900097
At5g15410	-1.38354	0.259252	9.46653e-08	3.1907e-06	0	18	6.01924	0.993055
At1g54350	-1.32232	0.247804	9.493e-08	3.19186e-06	0	18	16.0061	0.523399
At3g62980	-1.39908	0.262267	9.57734e-08	3.21382e-06	0	18	10.6384	0.874731
At5g42100	-1.37681	0.258182	9.67554e-08	3.23727e-06	0	18	6.46485	0.989478
At1g49010	-1.35999	0.25515	9.81327e-08	3.27855e-06	0	18	16.2213	0.508204
At2g40900	-1.32527	0.248832	1.00418e-07	3.35002e-06	0	18	3.80741	0.99963
At4g23490	-1.32335	0.24859	1.01832e-07	3.39222e-06	0	18	10.8633	0.86358
At5g45480	-1.39224	0.261972	1.06961e-07	3.54998e-06	0	18	5.74937	0.994718
At3g01660	-1.38958	0.261695	1.09662e-07	3.60578e-06	0	18	15.822	0.53649
At4g09650	-1.36049	0.256242	1.09992e-07	3.61139e-06	0	18	15.9715	0.525857
At3g50760	-1.39895	0.263805	1.13923e-07	3.73511e-06	0	18	15.4715	0.561562
At1g14840	-1.32734	0.250411	1.15402e-07	3.77817e-06	0	18	9.07385	0.937917
At2g39130	-1.38197	0.260963	1.18596e-07	3.87178e-06	0	18	8.32032	0.959209
At1g49470	-1.32815	0.250801	1.186e-07	3.87178e-06	0	18	10.665	0.873437
At4g30810	-1.37004	0.258898	1.21098e-07	3.94207e-06	0	18	13.8795	0.67561
At4g36220	-1.36296	0.257634	1.22108e-07	3.96928e-06	0	18	10.9586	0.858709
At1g55130	-1.36834	0.258788	1.24019e-07	4.02569e-06	0	18	7.60389	0.9743
At5g43600	-1.32656	0.250905	1.24285e-07	4.02861e-06	0	18	8.74146	0.948025
At5g46690	-1.37336	0.259775	1.2452e-07	4.0305e-06	0	18	15.4657	0.561979
At4g24780	-1.42973	0.270694	1.27975e-07	4.13062e-06	0	18	14.8325	0.607544
At3g12560	-1.60985	0.304873	1.28915e-07	4.15511e-06	0.11717	18	18.3015	0.370066
At1g62200	-1.33918	0.253668	1.29708e-07	4.17478e-06	0	18	5.16185	0.997276
At3g46900	-1.3386	0.253657	1.31163e-07	4.20973e-06	0	18	14.2654	0.648236
At5g59350	-1.94051	0.367743	1.31448e-07	4.21296e-06	0.286895	18	19.5661	0.297023
At5g44410	-1.34826	0.255879	1.37075e-07	4.37492e-06	0	18	14.5014	0.631344
At2g28870	-1.32532	0.251727	1.40247e-07	4.46991e-06	0	18	8.26961	0.960437
At5g64340	-1.40863	0.267593	1.40896e-07	4.48435e-06	0	18	10.8938	0.86203
At3g11090	-1.35817	0.258047	1.41532e-07	4.49557e-06	0	18	13.7376	0.68558
At5g02890	-1.33614	0.253871	1.4166e-07	4.49557e-06	0	18	10.3285	0.889275
At2g32480	-1.35958	0.258335	1.41839e-07	4.49557e-06	0	18	16.4623	0.491328
At2g45670	-1.30019	0.247109	1.42803e-07	4.51986e-06	0	18	5.33586	0.996651
At5g07860	-1.3515	0.25695	1.44226e-07	4.55857e-06	0	18	13.5655	0.697582
At1g32080	-1.83543	0.349172	1.46798e-07	4.63348e-06	0.398525	18	21.2849	0.213806
At3g22104	-1.33385	0.25378	1.47285e-07	4.64244e-06	0	18	10.0401	0.901921
At4g36550	-1.37457	0.261567	1.47915e-07	4.65587e-06	0	18	6.96107	0.984047
At2g28950	-1.37484	0.261803	1.50935e-07	4.72489e-06	0	18	11.7489	0.815099
At3g07010	-1.39415	0.265539	1.51882e-07	4.74803e-06	0	18	11.823	0.810733
At2g39220	-1.36535	0.260222	1.54706e-07	4.82644e-06	0	18	8.44679	0.956038
At4g02680	-1.34214	0.255869	1.55937e-07	4.85487e-06	0	18	6.67343	0.987396
At1g75210	-1.36181	0.259729	1.57829e-07	4.90709e-06	0	18	14.2712	0.647823
At5g42130	-1.39792	0.266722	1.59611e-07	4.94929e-06	0.0156285	18	17.1872	0.441752
At2g38010	-1.30719	0.24941	1.5962e-07	4.94929e-06	0	18	4.81065	0.998257
At1g77580	-1.30495	0.249093	1.61613e-07	4.99754e-06	0	18	16.2063	0.509262
At4g27720	-1.40619	0.268439	1.61978e-07	5.00207e-06	0	18	7.4194	0.97744
At1g09750	-1.34133	0.256206	1.64679e-07	5.07175e-06	0	18	5.91584	0.993734
At1g28710	-1.34476	0.256897	1.65323e-07	5.08473e-06	0	18	9.26056	0.931731
At3g20680	-1.27412	0.243441	1.66049e-07	5.10019e-06	0	18	13.8871	0.675076
At1g70280	-1.33315	0.254804	1.67612e-07	5.1413e-06	0	18	7.39972	0.977758
At5g01890	-1.3429	0.256683	1.67901e-07	5.14326e-06	0	18	9.60262	0.919443
At1g14020	-1.38673	0.265173	1.69952e-07	5.19913e-06	0	18	13.905	0.673813
At3g11490	-1.33648	0.255706	1.72625e-07	5.25327e-06	0	18	9.03028	0.939307
At1g66970	-1.34574	0.257478	1.72642e-07	5.25327e-06	0	18	16.445	0.492539
At4g27520	-1.3114	0.250993	1.74317e-07	5.29017e-06	0	18	7.94246	0.967762
At2g15320	-1.31455	0.251682	1.75978e-07	5.32642e-06	0	18	4.74775	0.998398
At4g25940	-1.22552	0.234684	1.76974e-07	5.34241e-06	0	18	9.40203	0.926799
At1g68400	-1.36788	0.262107	1.80105e-07	5.42261e-06	0	18	16.8833	0.462299
At4g24340	-1.29773	0.248728	1.81387e-07	5.45402e-06	0	18	12.4072	0.774878
At3g44380	-1.27335	0.244147	1.83304e-07	5.49984e-06	0	18	9.86104	0.909336
At5g46290	-1.27622	0.244701	1.83392e-07	5.49984e-06	0	18	14.8584	0.605677
At5g45950	-1.32258	0.253604	1.83656e-07	5.50054e-06	0	18	7.85532	0.969543
At5g15440	-1.34307	0.257636	1.85774e-07	5.55668e-06	0	18	8.13352	0.963608
At1g27190	-1.34176	0.257438	1.86845e-07	5.58143e-06	0	18	9.60521	0.919344
At4g12310	-1.37644	0.264403	1.93115e-07	5.73211e-06	0	18	16.6992	0.474916
At4g28240	-1.35897	0.261158	1.95412e-07	5.7844e-06	0	18	8.98753	0.940652
At5g39320	-1.47801	0.28419	1.98458e-07	5.85938e-06	0.0241219	18	17.2578	0.437038
At3g53100	-1.3146	0.252876	2.00798e-07	5.91619e-06	0	18	15.4318	0.564411
At4g04970	-1.3494	0.259676	2.0311e-07	5.95823e-06	0	18	6.36973	0.990337
At1g63130	-1.36052	0.261857	2.04011e-07	5.9748e-06	0	18	8.78265	0.946835
At4g35950	-1.29884	0.249995	2.04197e-07	5.9748e-06	0	18	15.9564	0.526929
At2g40475	-1.36842	0.263527	2.07252e-07	6.03329e-06	0	18	10.2832	0.891316
At4g31500	-1.33427	0.25704	2.09277e-07	6.08448e-06	0	18	4.2792	0.999188
At1g11720	-1.37175	0.264461	2.1375e-07	6.19091e-06	0	18	16.0445	0.520686
At4g39010	-1.28745	0.248374	2.17776e-07	6.28361e-06	0	18	8.97629	0.941003
At4g32880	-1.31866	0.254544	2.21323e-07	6.3779e-06	0	18	4.39178	0.999036
At1g26570	-1.38004	0.266436	2.22339e-07	6.3991e-06	0.00681324	18	17.0848	0.448633
At3g13560	-1.35361	0.261351	2.22712e-07	6.40179e-06	0	18	7.88559	0.968932
At5g25100	-1.32902	0.25676	2.26566e-07	6.49791e-06	0	18	5.1037	0.997463
At5g58150	-1.36655	0.264177	2.30515e-07	6.60116e-06	0	18	5.88874	0.993903
At1g03420	-1.33956	0.259081	2.33553e-07	6.67143e-06	0	18	6.38748	0.990181
At1g44970	-1.27626	0.246936	2.36117e-07	6.73626e-06	0	18	5.43249	0.996259
At2g16280	-1.35765	0.262732	2.37338e-07	6.76267e-06	0	18	5.513	0.995906
At3g19553	-1.321	0.255672	2.38164e-07	6.77775e-06	0	18	7.84792	0.969691
At4g38430	-1.30644	0.252999	2.41958e-07	6.86008e-06	0	18	11.4474	0.832382
At5g16000	-1.33977	0.259479	2.42612e-07	6.87009e-06	0	18	8.38826	0.957525
At5g66770	-1.3853	0.268581	2.49788e-07	7.06456e-06	0.0562816	18	17.7575	0.404293
At5g49630	-2.15989	0.419167	2.56598e-07	7.23922e-06	0.625915	18	22.4087	0.169506
At5g15310	-1.29635	0.251776	2.62116e-07	7.37668e-06	0	18	10.5151	0.880633
At1g16060	-1.3145	0.255721	2.74176e-07	7.6877e-06	0	18	13.4189	0.707726
At5g61010	-1.28913	0.250874	2.76877e-07	7.74441e-06	0	18	3.04093	0.999923
At3g43960	-1.49373	0.290811	2.80021e-07	7.82279e-06	0.0224145	18	17.2261	0.439154
At3g52540	-1.27226	0.247827	2.84164e-07	7.90953e-06	0	18	10.1099	0.898938
At3g23820	-1.29493	0.252345	2.8731e-07	7.98734e-06	0	18	6.92685	0.984477
At1g78860	-1.3032	0.253983	2.88131e-07	8.00045e-06	0	18	6.67627	0.987366
At2g22190	-1.2942	0.252308	2.90593e-07	8.05903e-06	0	18	15.9395	0.528131
At5g19250	-1.39941	0.27288	2.92377e-07	8.09867e-06	0	18	15.966	0.526243
At4g11090	-1.33278	0.260006	2.96043e-07	8.18039e-06	0	18	9.71684	0.915063
At4g19380	-1.31407	0.256487	3.00191e-07	8.24514e-06	0	18	14.9391	0.599871
At1g67830	-1.31168	0.256111	3.03052e-07	8.30378e-06	0	18	9.88002	0.908566
At2g26250	-1.30359	0.254779	3.11163e-07	8.50561e-06	0	18	6.01452	0.993088
At3g15680	-1.3605	0.265968	3.13294e-07	8.55363e-06	0	18	14.1651	0.655385
At5g09460	-1.373	0.268438	3.14157e-07	8.56696e-06	0	18	15.2703	0.576018
At2g24630	-1.32932	0.260006	3.17659e-07	8.65214e-06	0	18	15.0703	0.590418
At1g31300	-1.28771	0.251918	3.19417e-07	8.67933e-06	0	18	11.4429	0.832634
At5g45680	-1.24362	0.243362	3.21854e-07	8.72481e-06	0	18	10.7346	0.870026
At2g31070	-1.31456	0.257259	3.22351e-07	8.72793e-06	0	18	8.99051	0.940559
At1g36160	-1.29312	0.253078	3.22893e-07	8.73226e-06	0	18	14.7047	0.616745
At4g05200	-1.2895	0.2528	3.38062e-07	9.0887e-06	0	18	6.40876	0.989991
At5g54630	-1.25146	0.245452	3.42201e-07	9.18916e-06	0	18	10.2121	0.894483
At5g53760	-1.24123	0.243474	3.43309e-07	9.2081e-06	0	18	15.2999	0.573888
At3g03710	-1.27019	0.249167	3.43743e-07	9.20893e-06	0	18	13.1457	0.726379
At1g64650	-1.35368	0.265683	3.48563e-07	9.31736e-06	0	18	9.04152	0.93895
At3g24503	-1.23516	0.242423	3.48606e-07	9.31736e-06	0	18	15.4638	0.56211
At2g37630	-1.37484	0.26994	3.52214e-07	9.40279e-06	0	18	15.4886	0.560335
At2g17450	-1.32963	0.26108	3.52755e-07	9.40625e-06	0	18	9.87629	0.908718
At1g55370	-1.30182	0.255735	3.5708e-07	9.51047e-06	0	18	7.18876	0.98097
At4g30850	-1.29079	0.253805	3.66194e-07	9.71923e-06	0	18	7.23186	0.980343
At3g62390	-1.23675	0.243382	3.74456e-07	9.90402e-06	0	18	15.5887	0.553157
At5g14210	-1.77547	0.349453	3.76051e-07	9.92323e-06	0.301478	18	20.0676	0.270788
At3g19370	-1.30679	0.25724	3.77393e-07	9.94716e-06	0	18	13.9884	0.667924
At2g15530	-1.25946	0.248117	3.85333e-07	1.01313e-05	0	18	13.027	0.734377
At4g12390	-1.31874	0.259808	3.85834e-07	1.01313e-05	0	18	10.4567	0.883377
At4g03270	-1.22801	0.242016	3.89346e-07	1.01933e-05	0	18	11.5167	0.828479
At2g28550	-1.26153	0.248622	3.89408e-07	1.01933e-05	0	18	8.77596	0.947029
At3g07990	-1.26581	0.249499	3.90766e-07	1.02171e-05	0	18	10.3652	0.887604
At1g48750	-1.26404	0.249186	3.92294e-07	1.02454e-05	0	18	3.9205	0.999549
At4g13940	-1.28408	0.253158	3.93105e-07	1.02548e-05	0	18	7.04161	0.983004
At1g48480	-2.495	0.492116	3.97923e-07	1.03682e-05	0.623046	18	20.9771	0.227317
At2g01910	-1.39586	0.275418	4.01664e-07	1.04408e-05	0	18	16.5875	0.482631
At3g21190	-1.35433	0.267327	4.05905e-07	1.0522e-05	0	18	8.25339	0.960824
At5g04550	-1.27637	0.251945	4.06109e-07	1.0522e-05	0	18	4.50831	0.998855
At3g13000	-1.29393	0.25549	4.09431e-07	1.05955e-05	0	18	9.92747	0.906624
At2g23430	-1.24057	0.244963	4.09874e-07	1.05955e-05	0	18	9.16263	0.935021
At3g18490	-1.28001	0.252769	4.10675e-07	1.06042e-05	0	18	7.42472	0.977354
At1g79720	-1.35446	0.267518	4.12569e-07	1.06411e-05	0	18	15.0085	0.594866
At5g03260	-1.22349	0.241741	4.16729e-07	1.07243e-05	0	18	10.8284	0.865346
At2g31270	-1.23033	0.243099	4.1701e-07	1.07243e-05	0	18	4.31581	0.999141
At4g32460	-1.43223	0.282998	4.17204e-07	1.07243e-05	0	18	16.6766	0.476474
At3g56950	-1.29012	0.254974	4.1966e-07	1.07754e-05	0	18	3.89863	0.999565
At5g05160	-1.35799	0.268537	4.25948e-07	1.08912e-05	0	18	9.24528	0.932251
At2g25810	-1.25847	0.24886	4.26078e-07	1.08912e-05	0	18	9.05168	0.938626
At1g18840	-1.25569	0.248323	4.26643e-07	1.08935e-05	0	18	7.46584	0.976677
At5g64410	-1.50749	0.298278	4.32703e-07	1.09746e-05	0.0851006	18	17.9476	0.392152
At3g61460	-1.32464	0.262303	4.41715e-07	1.1166e-05	0	18	10.5886	0.877135
At5g58930	-1.2736	0.252276	4.45417e-07	1.12411e-05	0	18	8.673	0.949965
At3g57050	-1.23085	0.24403	4.56273e-07	1.14959e-05	0	18	7.31195	0.979138
At1g07640	-1.40619	0.279354	4.81013e-07	1.2066e-05	0.0214089	18	17.2381	0.43835
At5g50630	-1.26967	0.252405	4.89734e-07	1.22444e-05	0	18	5.27333	0.996887
At3g14410	-1.24866	0.248252	4.9095e-07	1.22482e-05	0	18	7.26799	0.979806
At1g64390	-1.57697	0.313524	4.90957e-07	1.22482e-05	0.152455	18	18.6782	0.34731
At4g13890	-1.3457	0.267597	4.93467e-07	1.22974e-05	0	18	15.4358	0.564122
At4g14360	-1.34083	0.266674	4.95656e-07	1.23385e-05	0	18	8.86798	0.944313
At3g03790	-1.20334	0.239343	4.96397e-07	1.23435e-05	0	18	6.45711	0.98955
At5g61340	-1.51288	0.301005	5.00566e-07	1.24231e-05	0.141785	18	18.6797	0.347225
At4g38970	-1.23499	0.245717	5.00685e-07	1.24231e-05	0	18	15.256	0.57705
At5g19970	-1.23525	0.245823	5.03566e-07	1.2481e-05	0	18	11.7758	0.813516
At2g40150	-1.22749	0.244454	5.13084e-07	1.26894e-05	0	18	11.571	0.825393
At1g04110	-1.27374	0.253742	5.17167e-07	1.27627e-05	0	18	10.1465	0.897353
At5g10490	-1.23672	0.246456	5.22058e-07	1.28418e-05	0	18	12.1396	0.791611
At2g18160	-1.36593	0.27223	5.23311e-07	1.28476e-05	0	18	15.2246	0.57931
At2g47840	-1.24537	0.248205	5.23418e-07	1.28476e-05	0	18	9.85742	0.909483
At1g08510	-1.24471	0.248205	5.3074e-07	1.30134e-05	0	18	15.6306	0.550158
At5g20270	-1.22974	0.245283	5.34402e-07	1.30821e-05	0	18	7.92778	0.968067
At5g64640	-1.27868	0.255254	5.45847e-07	1.3284e-05	0	18	8.03245	0.965848
At3g62820	-1.22689	0.24499	5.50233e-07	1.33623e-05	0	18	11.5259	0.827957
At2g35610	-1.30226	0.260398	5.70241e-07	1.3775e-05	0	18	8.33756	0.958786
At1g60600	-1.18504	0.237175	5.83863e-07	1.40595e-05	0	18	9.33057	0.929317
At1g18580	-1.27719	0.255799	5.94632e-07	1.42737e-05	0	18	3.59399	0.999751
At1g16860	-1.34158	0.268732	5.96708e-07	1.4281e-05	0	18	11.7698	0.813872
At2g45740	-1.23464	0.247311	5.96798e-07	1.4281e-05	0	18	13.2195	0.721375
At5g14880	-1.26037	0.252465	5.96811e-07	1.4281e-05	0	18	10.8191	0.865811
At2g40480	-1.27657	0.255754	5.99479e-07	1.43148e-05	0	18	12.3419	0.779004
At2g16390	-1.17674	0.235865	6.06795e-07	1.44593e-05	0	18	4.27535	0.999193
At5g10770	-1.19226	0.239012	6.09179e-07	1.4501e-05	0	18	6.01785	0.993065
At3g09420	-1.23716	0.248106	6.15069e-07	1.4626e-05	0	18	8.11926	0.96393
At5g51560	-1.34409	0.269604	6.1829e-07	1.46873e-05	0.0318029	18	17.4039	0.427342
At2g05920	-1.2595	0.252723	6.23752e-07	1.48008e-05	0	18	7.39896	0.97777
At4g29120	-1.45539	0.292043	6.24521e-07	1.48008e-05	0.0849379	18	17.9926	0.389309
At1g17220	-1.23889	0.248607	6.2501e-07	1.48008e-05	0	18	10.4192	0.885116
At1g06980	-1.34759	0.270658	6.3928e-07	1.5123e-05	0.0689624	18	17.9318	0.393153
At1g44000	-1.23772	0.248946	6.63202e-07	1.56081e-05	0	18	14.9747	0.597307
At3g14350	-1.29115	0.259828	6.72139e-07	1.57859e-05	0	18	5.70157	0.994977
At1g61350	-1.28223	0.258179	6.81982e-07	1.59801e-05	0	18	13.0409	0.733446
At1g22885	-1.23002	0.247675	6.82571e-07	1.59801e-05	0	18	7.31399	0.979107
At5g20935	-1.22583	0.246852	6.84057e-07	1.59837e-05	0	18	16.8701	0.463202
At2g24570	-1.30082	0.261971	6.85167e-07	1.59933e-05	0	18	10.9139	0.861006
At3g50750	-1.18691	0.239094	6.89818e-07	1.60854e-05	0	18	8.26092	0.960645
At3g25540	-1.25341	0.25251	6.91191e-07	1.6101e-05	0	18	3.32544	0.999855
At5g10930	-1.21611	0.245205	7.06593e-07	1.64209e-05	0	18	11.3298	0.838915
At4g22730	-1.25364	0.252779	7.07078e-07	1.64209e-05	0	18	6.53154	0.988843
At5g44550	-1.59239	0.3213	7.19309e-07	1.6671e-05	0.289365	18	20.4919	0.249845
At1g16310	-1.24878	0.252002	7.21593e-07	1.6707e-05	0	18	15.915	0.529867
At3g63200	-1.31498	0.265717	7.46756e-07	1.72547e-05	0.0650642	18	17.9055	0.394825
At2g40800	-1.23937	0.250626	7.61097e-07	1.75329e-05	0	18	15.3477	0.57045
At3g23430	-1.24273	0.251361	7.65352e-07	1.76105e-05	0	18	4.15426	0.999333
At4g17600	-1.17883	0.238454	7.66779e-07	1.76105e-05	0	18	10.8087	0.866333
At4g13020	-1.25964	0.255001	7.82265e-07	1.79301e-05	0	18	13.9393	0.671397
At1g08470	-1.23255	0.249551	7.84932e-07	1.79711e-05	0	18	16.8458	0.464858
At1g65010	-1.25216	0.253529	7.85626e-07	1.79711e-05	0	18	10.1678	0.896428
At3g09540	-1.24613	0.252378	7.91109e-07	1.80784e-05	0	18	15.4054	0.566305
At1g32450	-1.22918	0.248999	7.95508e-07	1.81427e-05	0	18	11.6565	0.820479
At1g15210	-1.19515	0.242191	8.02608e-07	1.82858e-05	0	18	3.26264	0.999874
At2g20680	-1.20262	0.243714	8.03385e-07	1.82858e-05	0	18	3.29524	0.999864
At1g67750	-1.25442	0.254315	8.1163e-07	1.84551e-05	0	18	13.0289	0.734247
At3g03680	-1.21596	0.246599	8.18385e-07	1.85349e-05	0	18	14.1237	0.658324
At4g39050	-1.26084	0.255733	8.21058e-07	1.85771e-05	0	18	8.81832	0.94579
At1g12460	-1.26165	0.256019	8.31052e-07	1.87846e-05	0	18	8.47432	0.955326
At5g04530	-1.29416	0.262685	8.36557e-07	1.88269e-05	0	18	14.9608	0.598304
At3g63210	-1.26537	0.256848	8.37043e-07	1.88269e-05	0	18	8.73349	0.948253
At1g17120	-1.26189	0.256161	8.38586e-07	1.8843e-05	0	18	13.9472	0.670833
At4g23740	-1.27365	0.258642	8.46338e-07	1.89985e-05	0	18	16.252	0.506045
At4g20430	-1.23514	0.250853	8.48946e-07	1.90197e-05	0	18	7.81688	0.970307
At5g38990	-1.24993	0.253985	8.5986e-07	1.92265e-05	0	18	10.7699	0.868272
At4g26530	-1.16636	0.23708	8.6684e-07	1.93637e-05	0	18	10.5463	0.879154
At4g34050	-1.27857	0.259937	8.70817e-07	1.94335e-05	0	18	13.8617	0.676868
At5g13180	-1.23787	0.251704	8.74546e-07	1.94787e-05	0	18	8.896	0.943468
At5g40640	-1.22924	0.249996	8.78546e-07	1.95487e-05	0	18	10.9273	0.86032
At5g26780	-1.25279	0.254968	8.94554e-07	1.98469e-05	0	18	9.99412	0.903857
At5g54140	-1.21426	0.247367	9.16692e-07	2.02987e-05	0	18	5.56024	0.995687
At5g13140	-1.27465	0.259787	9.27065e-07	2.04886e-05	0	18	11.3949	0.835314
At5g13510	-1.20344	0.245283	9.27958e-07	2.04886e-05	0	18	14.0166	0.665929
At3g26490	-1.12865	0.230103	9.34255e-07	2.05981e-05	0	18	6.97777	0.983835
At1g51700	-1.21828	0.24839	9.35623e-07	2.05981e-05	0	18	16.3967	0.49591
At1g17200	-1.26708	0.258471	9.47576e-07	2.08012e-05	0	18	13.8669	0.676503
At4g27230	-1.30771	0.267129	9.80917e-07	2.14712e-05	0	18	16.0336	0.521454
At1g10380	-1.23532	0.252362	9.82903e-07	2.14941e-05	0	18	15.8338	0.535649
At5g65360	-1.29048	0.263726	9.91857e-07	2.16484e-05	0	18	11.4063	0.834678
At4g00400	-1.21969	0.249301	9.95968e-07	2.17165e-05	0	18	11.1558	0.848351
At4g18210	-1.22898	0.251229	9.98848e-07	2.17387e-05	0	18	11.2277	0.844484
At1g21070	-1.24767	0.255131	1.0067e-06	2.1868e-05	0	18	5.63768	0.995308
At5g23400	-1.21452	0.248491	1.02074e-06	2.21309e-05	0	18	4.74074	0.998413
At5g60750	-1.178	0.241192	1.03921e-06	2.24686e-05	0	18	10.8353	0.864995
At1g10350	-1.16305	0.238132	1.03927e-06	2.24686e-05	0	18	2.6325	0.999973
At5g07630	-1.22468	0.251032	1.06847e-06	2.30782e-05	0	18	7.40585	0.977659
At3g19400	-1.19923	0.245886	1.07604e-06	2.32196e-05	0	18	5.75388	0.994693
At1g60070	-1.29064	0.264799	1.09327e-06	2.35248e-05	0	18	12.8774	0.744352
At5g66560	-1.28593	0.263977	1.10826e-06	2.38027e-05	0.0040617	18	17.0507	0.450935
At4g18390	-1.30664	0.268674	1.1546e-06	2.46129e-05	0	18	15.8597	0.533805
At1g62640	-1.56543	0.321901	1.15575e-06	2.46143e-05	0.181202	18	18.957	0.331003
At3g62270	-1.26868	0.260921	1.16021e-06	2.46863e-05	0	18	8.33786	0.958779
At1g49510	-1.13036	0.232498	1.16325e-06	2.4728e-05	0	18	8.93272	0.942349
At1g44100	-1.23493	0.254075	1.1709e-06	2.48443e-05	0	18	5.57673	0.995608
At5g49460	-1.18059	0.242971	1.18002e-06	2.50148e-05	0	18	9.03794	0.939064
At5g46110	-1.44054	0.296676	1.20017e-06	2.53655e-05	0.0897069	18	18.0142	0.387948
At1g18810	-1.17075	0.241121	1.20101e-06	2.53655e-05	0	18	7.90355	0.968566
At5g41000	-1.18162	0.243424	1.20912e-06	2.55132e-05	0	18	10.3983	0.886082
At1g27950	-1.19298	0.245828	1.21667e-06	2.56142e-05	0	18	5.79372	0.994468
At1g76900	-1.15945	0.238921	1.21704e-06	2.56142e-05	0	18	7.53332	0.975535
At3g56370	-1.40573	0.2897	1.22e-06	2.56245e-05	0.120573	18	18.5141	0.357127
At3g52870	-1.14477	0.236085	1.24101e-06	2.59941e-05	0	18	10.8706	0.863213
At5g26790	-1.16031	0.239307	1.24325e-06	2.60173e-05	0	18	8.83437	0.945315
At1g25450	-1.71107	0.353022	1.25395e-06	2.6217e-05	0.24678	18	19.3774	0.307305
At5g48910	-1.20917	0.249592	1.2688e-06	2.65032e-05	0	18	14.5421	0.628428
At4g17340	-1.52914	0.315687	1.27357e-06	2.65545e-05	0.249941	18	20.0639	0.270976
At3g01500	-1.20257	0.248342	1.28279e-06	2.67223e-05	0	18	16.9766	0.45595
At1g49975	-1.2183	0.251601	1.28406e-06	2.67243e-05	0	18	9.45837	0.924776
At4g00360	-1.34967	0.278987	1.31322e-06	2.73064e-05	0.149396	18	19.1142	0.322017
At3g56060	-1.21433	0.25112	1.32717e-06	2.75463e-05	0	18	7.95673	0.967463
At1g66940	-1.15891	0.239688	1.33103e-06	2.75923e-05	0	18	12.5973	0.7627
At5g49030	-1.1546	0.238812	1.33301e-06	2.75923e-05	0	18	9.77209	0.912894
At1g26820	-1.17793	0.243699	1.34109e-06	2.77345e-05	0	18	10.2666	0.892058
At1g77400	-1.13002	0.233882	1.35449e-06	2.7961e-05	0	18	7.69229	0.972691
At4g35320	-1.14735	0.23749	1.3575e-06	2.79979e-05	0	18	13.7602	0.683997
At2g40980	-1.21044	0.250607	1.36503e-06	2.81277e-05	0	18	8.98381	0.940768
At1g70370	-1.20045	0.24887	1.40995e-06	2.8949e-05	0	18	9.53501	0.92197
At3g23700	-1.15882	0.24058	1.45906e-06	2.99036e-05	0	18	14.1089	0.659379
At2g42200	-1.18507	0.24613	1.47323e-06	3.01644e-05	0	18	7.74939	0.971616
At2g45750	-1.23964	0.257471	1.47443e-06	3.01644e-05	0	18	14.7043	0.61677
At1g80530	-1.46318	0.303956	1.48089e-06	3.02695e-05	0.0542341	18	17.5188	0.419789
At3g10080	-1.20874	0.251137	1.48626e-06	3.03522e-05	0	18	8.07186	0.964986
At4g35880	-1.16982	0.243155	1.50191e-06	3.06169e-05	0	18	5.37909	0.99648
At3g14330	-1.20559	0.250642	1.5092e-06	3.07381e-05	0	18	8.2283	0.961418
At5g07590	-1.17422	0.244298	1.5361e-06	3.12305e-05	0	18	11.3868	0.835762
At3g56480	-1.25489	0.261191	1.55162e-06	3.15042e-05	0	18	12.5362	0.766637
At5g40380	-1.14711	0.238762	1.55233e-06	3.15042e-05	0	18	5.78579	0.994513
At2g16500	-1.2388	0.258021	1.57738e-06	3.19276e-05	0	18	10.7474	0.869388
At5g20580	-1.14719	0.238999	1.58672e-06	3.20883e-05	0	18	16.0193	0.522465
At1g67330	-1.39834	0.291449	1.60344e-06	3.23691e-05	0.121452	18	18.5106	0.357336
At2g26080	-1.19511	0.249103	1.60522e-06	3.23764e-05	0	18	16.5271	0.486822
At5g63410	-1.26262	0.263337	1.62912e-06	3.27428e-05	0	18	13.1243	0.727829
At3g02570	-1.21607	0.253711	1.64199e-06	3.29435e-05	0	18	7.75649	0.97148
At3g60290	-1.37333	0.286602	1.65308e-06	3.31371e-05	0.158231	18	19.1375	0.320698
At1g63420	-1.18565	0.247572	1.67506e-06	3.35482e-05	0	18	12.3523	0.778348
At1g18150	-1.19322	0.249255	1.69157e-06	3.38196e-05	0	18	12.4123	0.774556
At5g32470	-1.21531	0.253891	1.69507e-06	3.38599e-05	0	18	8.8852	0.943794
At2g45540	-1.16249	0.242894	1.70143e-06	3.39573e-05	0	18	4.88932	0.998066
At4g30080	-1.21496	0.253904	1.70881e-06	3.40749e-05	0	18	4.67038	0.998559
At3g06470	-1.15804	0.242066	1.71859e-06	3.424e-05	0	18	8.28793	0.959996
At4g14890	-1.22764	0.256674	1.72806e-06	3.43985e-05	0	18	8.08594	0.964674
At1g30440	-1.18164	0.247098	1.73515e-06	3.44796e-05	0	18	5.88644	0.993917
At3g14020	-1.24041	0.259431	1.74181e-06	3.4582e-05	0	18	16.3337	0.500314
At5g14940	-1.18702	0.248397	1.76422e-06	3.49159e-05	0	18	7.04903	0.982905
At2g23360	-1.18779	0.248561	1.76474e-06	3.49159e-05	0	18	15.4039	0.566416
At5g13000	-1.19552	0.250362	1.79562e-06	3.54653e-05	0	18	9.16952	0.934793
At5g19980	-1.1964	0.250606	1.80584e-06	3.56058e-05	0	18	3.87593	0.999582
At1g72480	-1.14297	0.239647	1.84791e-06	3.631e-05	0	18	6.11405	0.992386
At2g39690	-1.15693	0.242752	1.8804e-06	3.68642e-05	0	18	11.2156	0.84514
At3g14210	-1.23841	0.259942	1.89637e-06	3.71343e-05	0	18	13.25	0.719295
At2g32100	-1.14342	0.240014	1.89833e-06	3.7141e-05	0	18	6.50096	0.989137
At4g36890	-1.25318	0.263093	1.90505e-06	3.72405e-05	0	18	13.2638	0.718357
At3g10960	-1.14593	0.240931	1.97199e-06	3.84504e-05	0	18	8.38719	0.957552
At1g32540	-1.21368	0.255185	1.97381e-06	3.84531e-05	0	18	14.2945	0.646159
At3g02050	-1.20481	0.253358	1.98103e-06	3.8561e-05	0	18	15.1038	0.588002
At2g23700	-1.19543	0.251493	2.00078e-06	3.89121e-05	0	18	13.0077	0.735668
At2g25250	-1.2592	0.264924	2.0037e-06	3.89358e-05	0	18	12.5897	0.763189
At1g11680	-1.21391	0.255453	2.01452e-06	3.90387e-05	0	18	6.39361	0.990126
At4g33470	-1.17058	0.246472	2.04053e-06	3.94739e-05	0.055005	18	17.8962	0.395418
At5g09520	-1.1371	0.239478	2.05195e-06	3.96375e-05	0	18	6.52904	0.988867
At4g36470	-1.09314	0.230294	2.06756e-06	3.9838e-05	0	18	8.43513	0.956337
At3g45780	-1.17923	0.248616	2.10369e-06	4.03641e-05	0	18	10.0465	0.901647
At1g71695	-1.1806	0.248919	2.10687e-06	4.03911e-05	0	18	9.94736	0.905803
At3g13060	-1.20635	0.254392	2.11505e-06	4.05139e-05	0	18	11.5541	0.826353
At5g19670	-1.06818	0.225297	2.12457e-06	4.06283e-05	0	18	7.69785	0.972588
At2g30460	-1.23506	0.260735	2.17088e-06	4.14099e-05	0	18	16.3776	0.497241
At2g46650	-1.16989	0.247036	2.18275e-06	4.16015e-05	0	18	10.6803	0.872692
At1g03310	-1.2428	0.262583	2.21226e-06	4.21004e-05	0	18	11.6614	0.820191
At4g30190	-1.18027	0.249372	2.21261e-06	4.21004e-05	0	18	3.87157	0.999586
At1g44800	-1.20374	0.254355	2.21728e-06	4.21542e-05	0	18	5.98774	0.993268
At4g14760	-1.17208	0.247704	2.2255e-06	4.22752e-05	0	18	11.0707	0.852864
At2g03330	-1.17467	0.248295	2.23478e-06	4.24163e-05	0	18	9.38241	0.927496
At4g13990	-1.13134	0.239183	2.2451e-06	4.25767e-05	0	18	11.8113	0.811426
At2g01290	-1.69027	0.35769	2.29525e-06	4.3348e-05	0.357896	18	20.7062	0.239709
At4g27710	-1.15994	0.245505	2.3043e-06	4.34652e-05	0	18	13.4442	0.705981
At1g63470	-1.14232	0.241779	2.30526e-06	4.34652e-05	0	18	5.84109	0.994191
At4g23750	-1.20829	0.255851	2.32824e-06	4.38623e-05	0	18	8.65498	0.950468
At5g23920	-1.32258	0.280076	2.33278e-06	4.39116e-05	0.064735	18	17.794	0.401949
At3g53730	-1.25434	0.265831	2.37538e-06	4.46767e-05	0	18	11.1047	0.851071
At4g24350	-1.09744	0.232647	2.39137e-06	4.49036e-05	0	18	10.9384	0.859749
At3g29400	-1.24668	0.26431	2.39678e-06	4.49682e-05	0	18	15.9301	0.528793
At2g18570	-1.09678	0.232558	2.4035e-06	4.50573e-05	0	18	3.76775	0.999656
At1g18590	-1.19871	0.25439	2.45174e-06	4.58863e-05	0	18	16.7945	0.468369
At5g59870	-1.18802	0.252147	2.45739e-06	4.59544e-05	0	18	13.9393	0.671391
At4g39350	-1.18965	0.252524	2.46463e-06	4.6052e-05	0	18	10.1598	0.896775
At1g05590	-1.14852	0.243813	2.46928e-06	4.60829e-05	0	18	13.3945	0.709399
At2g13610	-1.47308	0.312719	2.47031e-06	4.60829e-05	0.10017	18	18.025	0.387268
At2g44830	-1.12341	0.238675	2.51569e-06	4.68526e-05	0	18	10.3064	0.890273
At1g23205	-1.14399	0.243055	2.51772e-06	4.68526e-05	0.0294765	18	17.4707	0.422945
At3g15570	-1.218	0.258947	2.55562e-06	4.74035e-05	0	18	14.0765	0.661677
At4g31850	-1.1957	0.254344	2.58754e-06	4.78641e-05	0	18	11.1222	0.850139
At2g14080	-1.13886	0.242297	2.59848e-06	4.79648e-05	0	18	11.6957	0.818203
At1g74210	-1.13558	0.241636	2.60731e-06	4.80503e-05	0	18	6.80859	0.985895
At2g42900	-1.64183	0.349402	2.6147e-06	4.81475e-05	0.35126	18	20.8001	0.23536
At1g16880	-1.19728	0.254824	2.6213e-06	4.82302e-05	0.0354602	18	17.5167	0.419926
At1g61000	-1.17813	0.250771	2.6271e-06	4.82981e-05	0	18	10.8847	0.862492
At1g35680	-1.0964	0.233495	2.65849e-06	4.88022e-05	0	18	9.57015	0.920662
At4g17810	-1.1442	0.243823	2.69594e-06	4.93256e-05	0	18	10.3874	0.886582
At2g25800	-1.20481	0.256794	2.70878e-06	4.95208e-05	0	18	14.6874	0.617987
At1g22550	-1.14666	0.244582	2.75575e-06	5.03039e-05	0	18	6.71169	0.986984
At1g12110	-1.15784	0.246968	2.75601e-06	5.03039e-05	0	18	10.9949	0.85683
At3g24670	-1.1527	0.246261	2.85766e-06	5.20759e-05	0	18	10.1421	0.897544
At5g67260	-1.22144	0.261011	2.87394e-06	5.23309e-05	0.0617957	18	17.8921	0.395677
At3g05800	-1.15012	0.24582	2.88718e-06	5.25302e-05	0	18	4.41491	0.999002
At4g32330	-1.20305	0.25726	2.91959e-06	5.29932e-05	0	18	16.6933	0.475327
At5g14460	-1.11413	0.238353	2.94988e-06	5.33312e-05	0	18	6.09024	0.992559
At2g10940	-1.3894	0.297299	2.96263e-06	5.35194e-05	0.110355	18	18.2877	0.37091
At5g50740	-1.25283	0.268118	2.97279e-06	5.35646e-05	0.0836254	18	18.1822	0.377436
At5g59020	-1.08376	0.231947	2.97603e-06	5.35646e-05	0	18	6.86453	0.985236
At1g71880	-1.16712	0.24983	2.98785e-06	5.37201e-05	0	18	7.65802	0.973323
At5g67200	-1.16359	0.249148	3.00791e-06	5.40032e-05	0	18	13.3741	0.710806
At1g53920	-1.09592	0.234677	3.01304e-06	5.40032e-05	0	18	8.72125	0.948603
At5g16520	-1.21808	0.260973	3.04979e-06	5.45655e-05	0.0137047	18	17.1757	0.442524
At1g04360	-1.0902	0.233594	3.05499e-06	5.45655e-05	0	18	11.0545	0.853719
At5g08370	-1.15227	0.246898	3.0562e-06	5.45655e-05	0	18	8.46862	0.955474
At1g47900	-1.10559	0.236919	3.06322e-06	5.46454e-05	0	18	5.61718	0.995411
At1g68760	-1.2144	0.260429	3.11492e-06	5.54811e-05	0	18	6.97513	0.983869
At1g66250	-1.12385	0.241136	3.152e-06	5.60977e-05	0	18	10.3326	0.889088
At3g63240	-1.14518	0.245747	3.16227e-06	5.62367e-05	0	18	6.14938	0.992124
At1g04520	-1.25289	0.268879	3.16697e-06	5.62766e-05	0.0449422	18	17.5743	0.41616
At1g66890	-1.19722	0.257076	3.20735e-06	5.69055e-05	0	18	12.7808	0.750732
At2g27130	-1.13461	0.243781	3.2521e-06	5.76248e-05	0	18	8.91508	0.942888
At5g53590	-1.19366	0.256471	3.25293e-06	5.76248e-05	0	18	15.8834	0.532114
At1g73930	-1.15264	0.247676	3.25843e-06	5.76775e-05	0	18	4.74863	0.998396
At4g11450	-1.17101	0.251647	3.26574e-06	5.77175e-05	0	18	13.5104	0.701404
At1g28440	-1.24725	0.26808	3.27866e-06	5.7901e-05	0	18	16.2793	0.504128
At5g50160	-1.15974	0.24931	3.29058e-06	5.80667e-05	0	18	5.96611	0.99341
At5g55540	-1.11474	0.239671	3.301e-06	5.81248e-05	0	18	7.06422	0.982702
At3g53380	-1.18908	0.255655	3.3015e-06	5.81248e-05	0	18	11.4137	0.834268
At1g34640	-1.12555	0.242208	3.3676e-06	5.91972e-05	0	18	9.77612	0.912735
At3g13740	-1.08706	0.234038	3.40413e-06	5.97934e-05	0	18	11.9694	0.801985
At5g54200	-1.1932	0.256926	3.41514e-06	5.99407e-05	0	18	13.8698	0.676295
At4g36250	-1.15371	0.248488	3.43546e-06	6.02511e-05	0	18	13.7972	0.681403
At1g13750	-1.11471	0.240112	3.44285e-06	6.03067e-05	0	18	7.22259	0.980479
At1g30840	-1.10816	0.238724	3.45064e-06	6.03782e-05	0	18	9.46755	0.924443
At3g23750	-1.15989	0.249924	3.46766e-06	6.06296e-05	0	18	7.94864	0.967632
At3g10720	-1.16114	0.25024	3.48226e-06	6.07888e-05	0	18	8.30481	0.959587
At3g54990	-1.20625	0.259969	3.48474e-06	6.07888e-05	0	18	15.8625	0.533601
At4g33160	-1.14895	0.24766	3.49724e-06	6.09603e-05	0	18	7.08749	0.982387
At1g49780	-1.09331	0.235785	3.53661e-06	6.15995e-05	0	18	14.7574	0.612949
At3g57330	-1.1538	0.248864	3.54776e-06	6.1708e-05	0	18	3.25273	0.999876
At3g16060	-1.14234	0.246394	3.54824e-06	6.1708e-05	0	18	9.97922	0.90448
At4g22130	-1.37798	0.29732	3.5753e-06	6.21314e-05	0.077314	18	17.8403	0.398983
At1g64670	-1.15156	0.248536	3.59717e-06	6.24639e-05	0	18	10.5002	0.881338
At3g10525	-1.11622	0.241064	3.65004e-06	6.32858e-05	0	18	8.00853	0.966364
At3g62630	-1.18801	0.256619	3.66606e-06	6.35154e-05	0	18	6.01218	0.993103
At2g46330	-1.15786	0.25027	3.72017e-06	6.43553e-05	0	18	7.9222	0.968182
At1g66880	-1.15897	0.250534	3.72786e-06	6.44396e-05	0	18	6.4179	0.989909
At1g31470	-1.17154	0.253474	3.80194e-06	6.55219e-05	0	18	5.36619	0.996532
At3g06510	-1.12455	0.243336	3.81159e-06	6.56387e-05	0	18	16.3151	0.501617
At1g74850	-1.1371	0.246121	3.83587e-06	6.6007e-05	0	18	11.5931	0.824124
At2g37040	-1.14125	0.247092	3.86111e-06	6.63914e-05	0	18	15.9979	0.523983
At3g23810	-1.16161	0.251567	3.88371e-06	6.67296e-05	0	18	14.7123	0.616196
At3g25860	-1.15195	0.249486	3.88773e-06	6.67486e-05	0	18	13.2561	0.718877
At1g75500	-1.21158	0.262411	3.89138e-06	6.67612e-05	0	18	9.79412	0.912021
At1g60800	-1.18843	0.257437	3.90455e-06	6.69369e-05	0	18	10.2784	0.89153
At5g52230	-1.1062	0.239632	3.90783e-06	6.69429e-05	0	18	10.8604	0.863727
At1g23480	-1.14876	0.249094	3.99315e-06	6.83021e-05	0	18	9.33773	0.929067
At1g67040	-1.20208	0.260765	4.02978e-06	6.87742e-05	0	18	15.675	0.546981
At4g30060	-1.1098	0.240775	4.04015e-06	6.88997e-05	0	18	4.21523	0.999265
At5g59730	-1.14333	0.248138	4.07231e-06	6.9293e-05	0	18	12.6522	0.759139
At2g28390	-1.21534	0.263818	4.09032e-06	6.95477e-05	0	18	14.3639	0.641196
At5g41140	-1.13367	0.246124	4.10347e-06	6.97193e-05	0	18	12.8121	0.748669
At5g29771	-1.13144	0.245673	4.11542e-06	6.98703e-05	0	18	14.1809	0.654259
At5g17010	-1.11281	0.241738	4.15712e-06	7.03692e-05	0	18	15.0259	0.593614
At5g07320	-1.17003	0.254328	4.21537e-06	7.12497e-05	0	18	14.2599	0.648629
At2g24170	-1.16227	0.252725	4.24658e-06	7.17242e-05	0	18	7.19797	0.980837
At1g07650	-1.16414	0.253183	4.26511e-06	7.19309e-05	0	18	11.2843	0.841408
At5g48485	-1.11493	0.242501	4.27319e-06	7.2014e-05	0	18	15.2069	0.580583
At4g16880	-1.13098	0.246098	4.31416e-06	7.26508e-05	0	18	14.0861	0.660995
At3g21760	-1.52901	0.332827	4.34803e-06	7.31673e-05	0.327943	18	20.8637	0.232446
At1g77260	-1.13764	0.247812	4.41716e-06	7.40484e-05	0	18	5.84119	0.994191
At2g28670	-1.13673	0.247622	4.41983e-06	7.40484e-05	0	18	14.0198	0.665702
At5g13980	-1.12609	0.245356	4.44099e-06	7.42882e-05	0	18	15.4793	0.561
At1g52310	-1.20272	0.262067	4.44604e-06	7.42882e-05	0	18	11.9352	0.804046
rps18	-1.0702	0.233194	4.44686e-06	7.42882e-05	0	18	5.67343	0.995125
At1g58270	-1.13572	0.247479	4.45069e-06	7.4293e-05	0	18	6.41836	0.989905
At3g22120	-1.10734	0.241313	4.45807e-06	7.4362e-05	0	18	11.7212	0.816715
At5g54890	-1.07587	0.234498	4.47513e-06	7.45921e-05	0	18	6.67218	0.98741
At5g54180	-1.10662	0.241243	4.49282e-06	7.48259e-05	0	18	4.75481	0.998383
At4g23290	-1.18252	0.257796	4.49571e-06	7.48259e-05	0.0183768	18	17.2493	0.437607
At1g29950	-1.67389	0.36511	4.54805e-06	7.5587e-05	0.326741	18	20.2299	0.262639
At2g47930	-1.07705	0.234964	4.56432e-06	7.58022e-05	0	18	4.75157	0.99839
At1g78820	-1.09936	0.240057	4.65897e-06	7.73179e-05	0	18	6.02809	0.992995
At3g16340	-1.16693	0.254821	4.66252e-06	7.73206e-05	0	18	7.93087	0.968003
At4g39560	-1.07476	0.234714	4.67166e-06	7.74161e-05	0	18	7.66463	0.973202
At3g13870	-1.12387	0.245613	4.74483e-06	7.82315e-05	0	18	5.05871	0.9976
At4g33630	-1.1397	0.24915	4.77726e-06	7.87094e-05	0	18	10.4912	0.88176
At2g26330	-1.16851	0.255472	4.78679e-06	7.88095e-05	0	18	15.129	0.586188
At4g38320	-1.14707	0.250841	4.81042e-06	7.91417e-05	0	18	9.83755	0.910284
At1g29530	-1.13812	0.248999	4.85881e-06	7.97009e-05	0.04094	18	17.6288	0.412609
At4g29750	-1.09978	0.240617	4.86185e-06	7.97009e-05	0	18	15.6325	0.550022
At4g22580	-1.11034	0.242978	4.88408e-06	7.99506e-05	0	18	3.9414	0.999532
At1g49890	-1.18263	0.258928	4.93799e-06	8.07752e-05	0	18	16.8203	0.466606
At1g19850	-1.13835	0.249319	4.97548e-06	8.12722e-05	0	18	12.2664	0.783746
At1g53500	-1.11062	0.243266	4.98383e-06	8.13503e-05	0	18	7.63133	0.973808
At1g79600	-1.06854	0.234113	5.01405e-06	8.17269e-05	0	18	14.0786	0.661529
At3g13480	-1.1292	0.247572	5.08839e-06	8.26438e-05	0	18	9.14773	0.935513
At3g54690	-1.08501	0.237908	5.10039e-06	8.27799e-05	0	18	6.1101	0.992415
At5g58900	-1.20038	0.263376	5.17309e-06	8.38408e-05	0	18	14.9693	0.597692
At2g25180	-1.09172	0.239822	5.30856e-06	8.59144e-05	0	18	14.4596	0.634347
At4g33410	-1.14617	0.251974	5.39623e-06	8.72715e-05	0	18	7.35114	0.97853
At5g53550	-1.11081	0.244262	5.42553e-06	8.76213e-05	0	18	5.13112	0.997376
At1g15100	-1.21144	0.266516	5.48165e-06	8.84651e-05	0	18	15.0635	0.590909
At4g10770	-1.07318	0.236163	5.51338e-06	8.89144e-05	0	18	14.2495	0.649366
At1g55890	-1.14152	0.251229	5.52629e-06	8.8997e-05	0	18	8.97052	0.941182
At1g26650	-1.13096	0.248962	5.55414e-06	8.93825e-05	0	18	6.06639	0.992728
At2g01250	-1.14604	0.252405	5.61193e-06	9.01856e-05	0	18	12.8064	0.749047
At1g74160	-1.14726	0.252691	5.62029e-06	9.02563e-05	0	18	13.0932	0.729923
At1g43310	-1.07716	0.237486	5.7424e-06	9.18945e-05	0	18	9.52585	0.922308
At3g18690	-1.05071	0.231686	5.75882e-06	9.20928e-05	0	18	5.55205	0.995725
At1g48050	-1.09589	0.241875	5.87572e-06	9.38309e-05	0	18	7.67969	0.972925
At5g61250	-1.00401	0.22163	5.89528e-06	9.40775e-05	0	18	7.25373	0.980019
At5g20540	-1.04166	0.229973	5.91335e-06	9.41686e-05	0	18	12.8805	0.74415
At3g21550	-1.10872	0.244981	6.01883e-06	9.57815e-05	0	18	12.5454	0.766044
At4g12110	-1.14344	0.252698	6.04162e-06	9.60105e-05	0	18	8.27152	0.960391
At5g67510	-1.16193	0.256887	6.09356e-06	9.67687e-05	0	18	7.41249	0.977552
At2g47910	-1.02762	0.227253	6.12834e-06	9.72533e-05	0	18	5.60623	0.995465
At1g77330	-1.01938	0.225484	6.15937e-06	9.75514e-05	0	18	9.16057	0.935089
At1g55120	-1.10927	0.245369	6.16058e-06	9.75514e-05	0	18	9.48278	0.923889
At2g19880	-1.60625	0.355314	6.16509e-06	9.75514e-05	0.154589	18	18.2576	0.372765
At4g00880	-1.42443	0.315107	6.17085e-06	9.75514e-05	0.261412	18	20.272	0.260554
At1g01630	-1.114	0.246439	6.17274e-06	9.75514e-05	0	18	10.31	0.890109
At2g17150	-1.08058	0.239123	6.2155e-06	9.80755e-05	0	18	10.1769	0.896029
At2g19990	-1.09594	0.242634	6.27653e-06	9.88499e-05	0	18	7.90515	0.968533
At5g04160	-1.08317	0.239841	6.29524e-06	9.90763e-05	0	18	7.59703	0.974422
At5g39760	-1.1059	0.244962	6.34422e-06	9.97099e-05	0	18	9.44318	0.925325
At5g23890	-1.12437	0.249234	6.44227e-06	0.000101136	0	18	14.3765	0.640298
At3g27540	-1.09369	0.242436	6.44459e-06	0.000101136	0	18	15.2468	0.577711
At3g43600	-1.12282	0.2489	6.44825e-06	0.000101136	0	18	13.6729	0.690106
At2g30890	-1.07727	0.238833	6.46549e-06	0.000101337	0	18	6.5979	0.988182
At5g02190	-1.06782	0.236748	6.47144e-06	0.00010134	0.0041223	18	17.0655	0.449938
At1g23720	-1.1322	0.251027	6.47458e-06	0.00010134	0	18	15.4859	0.560526
At4g03010	-1.1581	0.256985	6.59155e-06	0.000103101	0	18	13.7532	0.684491
At1g13440	-1.37754	0.305709	6.60509e-06	0.000103171	0.155773	18	18.8292	0.338426
At2g41770	-1.2007	0.266588	6.66974e-06	0.00010411	0	18	11.6372	0.821593
At2g22670	-1.64964	0.366278	6.67491e-06	0.000104119	0.348898	18	20.4829	0.250276
At4g13345	-1.04082	0.231146	6.70411e-06	0.000104504	0	18	11.6083	0.823255
At2g01760	-1.06216	0.235956	6.74703e-06	0.000105029	0	18	5.43942	0.996229
At5g18860	-1.11059	0.246812	6.80312e-06	0.000105759	0	18	5.72633	0.994844
At3g04480	-1.05272	0.233976	6.81905e-06	0.000105862	0	18	12.3968	0.775536
At1g01430	-1.15168	0.255998	6.8347e-06	0.000106033	0	18	7.07421	0.982567
At2g26870	-1.11692	0.248287	6.84297e-06	0.000106089	0.0610077	18	17.9848	0.389801
At3g53260	-1.14075	0.253674	6.89492e-06	0.000106678	0	18	14.2184	0.651584
At3g53720	-1.09068	0.242585	6.92233e-06	0.000107029	0	18	6.71239	0.986976
At5g59130	-1.19757	0.266424	6.95743e-06	0.000107499	0.144134	18	19.2532	0.314193
At3g13110	-1.07804	0.239841	6.96403e-06	0.000107528	0	18	6.05969	0.992776
At5g36710	-1.16579	0.259494	7.03798e-06	0.000108597	0	18	16.3548	0.498836
At4g13050	-1.09288	0.243323	7.07277e-06	0.00010906	0	18	10.8612	0.863686
At1g74690	-1.35262	0.301216	7.10408e-06	0.000109429	0.142258	18	18.6987	0.346099
At4g32980	-1.09219	0.243279	7.14083e-06	0.000109813	0	18	15.7039	0.544914
At1g69970	-1.07242	0.238907	7.16036e-06	0.000109925	0	18	14.5945	0.624661
At5g67330	-1.07249	0.238925	7.16254e-06	0.000109925	0	18	8.76875	0.947238
At5g45460	-1.11045	0.247525	7.24928e-06	0.000111182	0	18	9.08385	0.937595
At2g39430	-1.0908	0.243266	7.32683e-06	0.000112294	0	18	13.3615	0.711671
At1g26210	-1.1037	0.246152	7.33164e-06	0.000112294	0	18	6.44522	0.98966
At1g75150	-1.05684	0.235765	7.37417e-06	0.000112794	0	18	11.4168	0.834094
At1g14350	-1.18982	0.265512	7.42168e-06	0.000113369	0.0649066	18	17.9064	0.394769
At1g44760	-1.01113	0.225725	7.48207e-06	0.000114215	0	18	6.94664	0.984229
At5g35740	-1.03711	0.231615	7.54445e-06	0.000115036	0	18	14.272	0.647766
At4g34820	-1.07504	0.240089	7.54592e-06	0.000115036	0	18	13.59	0.695878
At5g07720	-1.006	0.224721	7.58175e-06	0.000115429	0	18	9.08446	0.937575
At4g13510	-1.20232	0.268605	7.59927e-06	0.000115618	0	18	16.5471	0.485433
At1g30600	-1.10225	0.246468	7.74158e-06	0.000117627	0	18	14.7462	0.613753
At4g22790	-1.07644	0.240758	7.78479e-06	0.000118205	0	18	11.6689	0.819758
At1g79380	-1.12611	0.251972	7.85229e-06	0.00011915	0	18	14.2064	0.65244
At2g40270	-1.07796	0.241208	7.85881e-06	0.00011917	0	18	9.8961	0.907911
At1g58360	-1.11757	0.250151	7.91062e-06	0.000119876	0	18	11.998	0.800258
At3g03000	-1.04762	0.234553	7.95221e-06	0.000120427	0	18	7.18305	0.981052
At5g36940	-1.13737	0.254719	7.99984e-06	0.000120968	0	18	15.3464	0.570545
At3g06890	-1.10254	0.246924	8.00381e-06	0.000120968	0	18	12.6105	0.761844
At5g66000	-1.03833	0.232613	8.05402e-06	0.000121646	0	18	8.54896	0.953359
At4g18425	-1.08653	0.243473	8.09669e-06	0.00012221	0	18	16.1606	0.512479
At2g46060	-1.11892	0.250821	8.15674e-06	0.000123035	0	18	9.53925	0.921813
At4g19020	-1.3075	0.293154	8.19181e-06	0.000123482	0.175559	18	19.329	0.30998
At5g44510	-1.06442	0.23868	8.21171e-06	0.000123701	0	18	11.0739	0.852696
At3g02880	-1.08872	0.244171	8.24005e-06	0.000123966	0	18	5.12019	0.997411
At2g03420	-1.06011	0.237859	8.31571e-06	0.00012502	0	18	16.3487	0.499263
At5g02940	-1.09539	0.245788	8.32537e-06	0.000125083	0	18	13.8121	0.680358
At5g10560	-1.03834	0.233014	8.34611e-06	0.000125312	0	18	8.51914	0.954152
At4g18480	-1.08722	0.244115	8.43971e-06	0.000126634	0	18	14.508	0.630875
At4g18970	-1.0837	0.243371	8.47304e-06	0.000126885	0	18	8.35445	0.958369
At1g79750	-1.07652	0.241772	8.48316e-06	0.000126906	0	18	15.7656	0.540508
At4g04850	-1.1076	0.248917	8.59955e-06	0.000128359	0	18	13.5579	0.698114
At1g33240	-1.07027	0.240758	8.77214e-06	0.000130679	0	18	9.66543	0.917051
At1g69450	-1.08289	0.243698	8.84716e-06	0.000131625	0	18	10.0624	0.900973
At5g67460	-1.06631	0.240005	8.87759e-06	0.000131991	0	18	8.36769	0.95804
At4g37610	-1.07051	0.241055	8.95684e-06	0.00013291	0	18	11.2161	0.845113
At3g42570	-1.03776	0.233946	9.17013e-06	0.000135811	0	18	6.92073	0.984552
At1g66200	-1.05222	0.23731	9.25301e-06	0.000136949	0.0045979	18	17.0722	0.449486
At4g09630	-1.1391	0.256945	9.28229e-06	0.000137294	0	18	8.06062	0.965233
At3g53960	-1.15597	0.260829	9.34099e-06	0.000138073	0.0313022	18	17.4259	0.425888
At1g13580	-1.10186	0.248674	9.38246e-06	0.000138596	0	18	7.24855	0.980096
At1g67800	-1.03786	0.234264	9.41017e-06	0.000138826	0	18	7.56287	0.975023
At4g13950	-1.14596	0.258686	9.42725e-06	0.000138898	0	18	12.2725	0.783365
At2g16400	-1.12426	0.253827	9.45621e-06	0.000139235	0	18	14.1526	0.656274
At3g15800	-1.07846	0.243532	9.49258e-06	0.000139469	0	18	15.7354	0.542665
At3g11170	-1.02339	0.231149	9.53748e-06	0.000139981	0	18	15.4267	0.564777
At1g01900	-1.05738	0.238854	9.56008e-06	0.000140223	0	18	12.2047	0.787588
At1g71030	-1.07633	0.243213	9.62324e-06	0.000140788	0	18	8.82647	0.945549
At4g40030	-1.1223	0.253631	9.64734e-06	0.00014105	0	18	16.3481	0.499303
At5g59030	-1.04229	0.235684	9.76125e-06	0.000142442	0	18	8.77999	0.946912
At5g07240	-1.76051	0.398147	9.79066e-06	0.00014278	0.713293	18	24.4275	0.108278
At3g22400	-1.08772	0.246032	9.82159e-06	0.000143102	0	18	15.5077	0.558962
At1g47230	-1.31482	0.297404	9.82528e-06	0.000143102	0.118284	18	18.4057	0.363692
At4g16890	-1.08326	0.245097	9.88176e-06	0.000143833	0	18	14.7455	0.613806
At1g11440	-1.09416	0.247591	9.90481e-06	0.000143904	0	18	12.8068	0.749019
At1g04140	-1.10792	0.250713	9.91224e-06	0.000143904	0	18	9.19662	0.933891
At1g12310	-1.10909	0.250985	9.9176e-06	0.000143904	0	18	9.42002	0.926157
At3g13750	-1.11843	0.253193	9.99352e-06	0.000144906	0.0138691	18	17.1923	0.441411
At1g56510	-1.02287	0.231627	1.00526e-05	0.000145661	0	18	7.25951	0.979933
At3g28080	-1.02416	0.231926	1.00583e-05	0.000145661	0	18	14.5532	0.627628
At2g21210	-1.11283	0.252034	1.00827e-05	0.000145921	0	18	14.6028	0.624068
At3g15470	-1.06968	0.24231	1.01248e-05	0.000146438	0	18	13.3126	0.71502
At3g14067	-1.60219	0.363151	1.02469e-05	0.000148017	0.607563	18	24.1127	0.116404
At5g45380	-1.08166	0.245234	1.03018e-05	0.000148715	0	18	4.31779	0.999138
At4g20960	-1.03109	0.23383	1.03575e-05	0.000149143	0	18	13.1283	0.727553
At1g75140	-1.08375	0.24594	1.05012e-05	0.000151095	0	18	4.90827	0.998018
At3g47670	-1.14492	0.259831	1.05104e-05	0.000151095	0	18	10.4272	0.884749
At1g72200	-1.05873	0.240277	1.05146e-05	0.000151095	0	18	6.01745	0.993068
At2g27060	-1.02506	0.232648	1.05269e-05	0.000151106	0	18	10.1186	0.898564
At2g34670	-1.03714	0.235419	1.05545e-05	0.000151406	0	18	13.4706	0.70416
At4g04540	-1.08154	0.245752	1.07793e-05	0.000154052	0	18	3.84173	0.999607
At2g36050	-1.04301	0.237077	1.08531e-05	0.000154912	0	18	8.586	0.952362
At3g18000	-1.13665	0.258431	1.09118e-05	0.000155519	0	18	15.0939	0.588722
At3g11750	-1.0828	0.246192	1.0916e-05	0.000155519	0	18	14.3927	0.639136
At5g01090	-1.10299	0.250882	1.10029e-05	0.000156562	0	18	15.1292	0.586174
At1g80510	-1.08986	0.247903	1.10106e-05	0.000156574	0	18	6.57696	0.988394
At3g12780	-1.05528	0.240237	1.11978e-05	0.00015884	0	18	14.278	0.647337
At1g80520	-1.0712	0.24391	1.12416e-05	0.000159264	0	18	6.87451	0.985116
At1g76380	-1.0437	0.237663	1.12563e-05	0.000159373	0	18	7.21817	0.980544
At3g47220	-1.02771	0.234188	1.14191e-05	0.000161311	0	18	13.8832	0.675351
At1g55690	-1.04683	0.238562	1.14341e-05	0.000161391	0	18	10.7328	0.870111
At5g66060	-1.07175	0.244329	1.1518e-05	0.000162275	0	18	6.72022	0.986891
At2g30420	-1.06608	0.243055	1.15359e-05	0.000162426	0	18	11.6256	0.822262
At5g53280	-1.06715	0.243363	1.15971e-05	0.000163169	0	18	11.2347	0.844105
At1g21060	-1.0554	0.240921	1.18306e-05	0.000166268	0	18	7.22418	0.980456
At4g29060	-1.09483	0.249949	1.18569e-05	0.000166447	0	18	11.5556	0.826271
At2g05790	-1.14295	0.260937	1.18578e-05	0.000166447	0	18	11.9724	0.801807
At4g18630	-1.04666	0.23896	1.18658e-05	0.000166456	0	18	5.00428	0.997759
At4g35870	-1.05814	0.241622	1.19045e-05	0.000166897	0	18	4.48614	0.998891
At4g31130	-1.06909	0.244131	1.19124e-05	0.000166905	0	18	5.83295	0.99424
At5g27950	-1.05697	0.241455	1.20053e-05	0.000167847	0	18	14.871	0.604774
At2g28080	-1.14561	0.261708	1.2009e-05	0.000167847	0	18	15.3424	0.570832
At5g35210	-1.16297	0.265719	1.20482e-05	0.000168291	0.0997034	18	18.4765	0.359395
At2g35770	-1.14698	0.262103	1.20835e-05	0.000168682	0.0318544	18	17.4175	0.426442
At3g43800	-1.06403	0.243178	1.21135e-05	0.000168997	0	18	16.4713	0.490707
At1g18080	-1.03874	0.237423	1.21401e-05	0.000169265	0	18	10.1895	0.895474
At3g14340	-1.02511	0.234315	1.21484e-05	0.000169278	0	18	6.41647	0.989922
At3g51770	-1.07458	0.245699	1.22247e-05	0.000170237	0	18	4.47585	0.998908
At1g12800	-1.21441	0.277782	1.23222e-05	0.000171177	0.092976	18	18.2331	0.374277
At1g09310	-1.0477	0.239695	1.23687e-05	0.000171614	0	18	16.8039	0.46773
At4g11530	-1.03795	0.237573	1.24824e-05	0.000172982	0	18	10.9204	0.860673
At2g41950	-1.1476	0.262793	1.26e-05	0.000174506	0	18	15.3526	0.570097
At5g67020	-1.00974	0.231238	1.26157e-05	0.000174618	0	18	9.99534	0.903805
At3g56040	-1.07046	0.245164	1.26372e-05	0.000174704	0	18	13.8201	0.679796
At4g01720	-1.03335	0.236687	1.26599e-05	0.000174806	0	18	5.34044	0.996633
At1g27460	-1.0215	0.234357	1.30804e-05	0.000179828	0	18	9.74395	0.914003
At5g55450	-1.01587	0.233071	1.30866e-05	0.000179828	0	18	10.3503	0.88828
At2g03750	-1.21252	0.278214	1.31126e-05	0.000180077	0.0397577	18	17.4656	0.423281
At1g18540	-1.09922	0.252243	1.31374e-05	0.00018031	0	18	7.08241	0.982456
At1g80380	-1.01763	0.233542	1.31638e-05	0.000180563	0	18	16.9384	0.458549
At2g37950	-1.03922	0.238526	1.31947e-05	0.000180879	0	18	14.3362	0.643177
At1g55360	-1.09935	0.252589	1.34694e-05	0.000184203	0	18	13.0647	0.731847
At3g04110	-1.0462	0.240581	1.3698e-05	0.000186881	0	18	10.3161	0.889833
At5g26665	-1.05391	0.242458	1.38149e-05	0.000188251	0	18	12.1679	0.789866
At1g19710	-1.11864	0.25738	1.38486e-05	0.000188486	0	18	11.4334	0.833169
At4g04340	-1.12881	0.25973	1.38592e-05	0.000188519	0	18	15.9918	0.524415
At1g24625	-1.04181	0.239722	1.38715e-05	0.000188573	0	18	4.76664	0.998357
At5g03610	-1.1447	0.263494	1.39705e-05	0.000189694	0	18	9.00381	0.940142
At5g03900	-1.25472	0.288866	1.4016e-05	0.000190198	0.117883	18	18.4936	0.358359
At2g40070	-1.05732	0.243456	1.40581e-05	0.000190656	0	18	9.95862	0.905337
At5g42310	-1.2342	0.284264	1.41365e-05	0.000191605	0.120728	18	18.5859	0.352813
At5g02040	-1.02335	0.235725	1.41649e-05	0.000191877	0	18	6.99422	0.983624
At1g04640	-1.0432	0.240423	1.43124e-05	0.000193595	0	18	12.335	0.779439
At2g11140	-1.02313	0.235803	1.43194e-05	0.000193595	0	18	6.31267	0.990826
At4g13195	-1.05654	0.243606	1.4437e-05	0.000194985	0	18	14.0221	0.665538
At4g24090	-1.0592	0.244367	1.46108e-05	0.000196983	0.0226904	18	17.3533	0.43069
At1g02500	-1.06424	0.245561	1.46477e-05	0.000197363	0	18	10.6782	0.872795
At1g01970	-1.57365	0.363159	1.46937e-05	0.000197679	0.518332	18	22.8442	0.154392
At5g59500	-1.09384	0.25247	1.47393e-05	0.000198131	0	18	8.99808	0.940322
At3g51160	-1.07536	0.248268	1.48132e-05	0.00019889	0	18	4.6123	0.998671
At3g18560	-1.08058	0.249805	1.52049e-05	0.000203633	0	18	8.74572	0.947903
At3g13730	-1.01302	0.234252	1.52877e-05	0.000204541	0	18	8.23641	0.961227
At5g10510	-1.02034	0.235982	1.53358e-05	0.000205063	0	18	16.9185	0.459902
At2g22890	-1.04008	0.240761	1.56062e-05	0.000207706	0	18	7.31647	0.979069
At5g07580	-1.02179	0.236601	1.56991e-05	0.000208701	0	18	7.88052	0.969035
At3g02450	-1.0918	0.252821	1.57116e-05	0.000208745	0	18	11.1307	0.849688
At3g07340	-1.02451	0.23732	1.58153e-05	0.000210001	0	18	6.15543	0.992079
At2g40460	-1.04617	0.24235	1.58307e-05	0.000210083	0	18	13.2401	0.719973
At5g65520	-1.11567	0.258637	1.6057e-05	0.00021284	0	18	16.123	0.515129
At3g53520	-1.08359	0.251227	1.60928e-05	0.00021319	0	18	9.1393	0.93579
At3g48200	-1.08762	0.25224	1.61906e-05	0.000214237	0.0254715	18	17.3626	0.430072
At5g63710	-1.06989	0.248211	1.62964e-05	0.000215263	0.00731782	18	17.1044	0.447314
At5g01790	-1.35516	0.314561	1.64664e-05	0.000217258	0.30157	18	20.9096	0.230362
At5g19240	-1.00896	0.23425	1.65334e-05	0.000217889	0	18	5.65428	0.995224
At1g09200	-1.17761	0.27345	1.6587e-05	0.000218471	0.0337841	18	17.408	0.427071
At5g48930	-1.00522	0.233491	1.66835e-05	0.000219614	0	18	10.0729	0.900527
At5g35790	-1.05502	0.245123	1.67719e-05	0.000220651	0	18	15.5783	0.5539
At1g02150	-1.02974	0.239385	1.69577e-05	0.000222583	0	18	9.89255	0.908056
At5g14720	-1.05191	0.244611	1.70545e-05	0.000223725	0	18	13.3191	0.714576
At1g31920	-1.09032	0.253571	1.70918e-05	0.000223957	0	18	14.5075	0.630908
At1g56230	-1.0173	0.236648	1.71733e-05	0.000224896	0	18	9.94423	0.905933
At3g20015	-1.07829	0.250979	1.73652e-05	0.00022678	0	18	9.63233	0.918317
At3g56580	-1.04885	0.244128	1.73668e-05	0.00022678	0	18	15.9128	0.530027
At1g12860	-1.33035	0.309746	1.74704e-05	0.000227738	0.180605	18	19.1541	0.319758
At1g12240	-1.01074	0.235343	1.74899e-05	0.000227738	0	18	10.0234	0.902627
At4g20360	-1.0652	0.24807	1.75521e-05	0.000228396	0	18	16.7353	0.472432
rpl22	-1.00099	0.233205	1.76826e-05	0.000229592	0	18	16.1203	0.515321
At5g41790	-1.04252	0.24294	1.77651e-05	0.000230402	0	18	11.0705	0.852874
At4g31600	-1.08199	0.252209	1.78628e-05	0.000231538	0	18	6.90191	0.984784
At4g16750	-1.04361	0.243402	1.80636e-05	0.000233742	0	18	7.78015	0.971024
At4g23690	-1.14128	0.266206	1.80926e-05	0.000233985	0.00368149	18	17.039	0.451729
At3g28920	-1.10131	0.25698	1.82265e-05	0.000235185	0	18	12.8287	0.747573
At5g57930	-1.06504	0.24853	1.82433e-05	0.000235269	0	18	16.1261	0.51491
At4g35270	-1.25745	0.293461	1.82816e-05	0.000235497	0.212403	18	19.9523	0.276676
At2g02960	-1.03437	0.241409	1.82958e-05	0.000235517	0	18	8.43315	0.956387
At5g24020	-1.02091	0.238272	1.83038e-05	0.000235517	0	18	7.9866	0.966832
At4g18640	-1.14043	0.266235	1.83941e-05	0.000236413	0.0352414	18	17.456	0.423912
At1g47530	-1.0526	0.245786	1.84734e-05	0.000237299	0	18	12.2225	0.786479
At1g01860	-1.01364	0.237148	1.91755e-05	0.000245489	0	18	14.8977	0.602849
At3g58580	-1.0229	0.239393	1.92971e-05	0.000246908	0	18	6.96949	0.983941
At4g14440	-1.69134	0.396115	1.95633e-05	0.000249894	0.498109	18	21.8473	0.190663
At4g26940	-1.11842	0.262009	1.96675e-05	0.000250306	0	18	13.3269	0.714041
At4g10060	-1.03704	0.242946	1.9672e-05	0.000250306	0.00601732	18	17.0904	0.448255
At3g52710	-1.05284	0.246653	1.96795e-05	0.000250306	0	18	7.4179	0.977464
At3g20870	-1.03491	0.242494	1.97425e-05	0.000250781	0	18	8.1549	0.963121
At3g28910	-1.07506	0.252095	2.00334e-05	0.000253707	0	18	8.98354	0.940777
At3g52610	-1.052	0.24669	2.00394e-05	0.000253707	0	18	13.1169	0.728328
At3g09210	-1.0323	0.242589	2.08747e-05	0.000262971	0	18	6.81815	0.985784
At4g37080	-1.05297	0.247458	2.08907e-05	0.000263028	0	18	12.0256	0.798584
At1g70160	-1.09491	0.25733	2.09145e-05	0.000263182	0	18	14.9418	0.599676
At1g27360	-1.41967	0.333822	2.11129e-05	0.000265324	0.46187	18	22.9968	0.149356
At4g25640	-1.06963	0.251717	2.14398e-05	0.000268756	0	18	14.5984	0.624385
At5g40150	-1.07379	0.252735	2.15018e-05	0.000269386	0	18	12.3097	0.781031
At3g63110	-1.05179	0.247577	2.15353e-05	0.000269593	0	18	14.4526	0.634845
At5g62410	-1.02638	0.241719	2.17461e-05	0.000271851	0	18	7.89529	0.968735
At4g30560	-1.03298	0.243415	2.1987e-05	0.000274562	0	18	7.38195	0.978043
At2g37380	-1.58658	0.374188	2.23441e-05	0.00027826	0.570376	18	23.4646	0.134729
At4g30410	-1.03063	0.243091	2.23819e-05	0.000278579	0	18	15.0181	0.594176
At1g31350	-1.08201	0.255222	2.24031e-05	0.000278615	0.0859135	18	18.3597	0.366497
At1g75710	-1.0551	0.249121	2.28264e-05	0.000283493	0	18	16.7787	0.469453
At5g18410	-1.02119	0.241218	2.30108e-05	0.000285318	0	18	7.87574	0.969132
At4g18820	-1.05298	0.248812	2.31575e-05	0.000286671	0	18	12.8825	0.744017
At4g00820	-1.03935	0.245627	2.32243e-05	0.000287342	0	18	11.9461	0.803393
At2g35620	-1.06754	0.252319	2.32719e-05	0.000287776	0	18	12.9668	0.738403
At4g18910	-1.053	0.249015	2.35064e-05	0.000290048	0	18	9.34608	0.928775
At5g12940	-1.61926	0.382941	2.35283e-05	0.000290161	0.7461	18	25.5632	0.0827944
At1g53840	-1.01684	0.240526	2.36209e-05	0.000291146	0	18	5.52732	0.99584
At1g43650	-1.15468	0.273157	2.3665e-05	0.000291533	0.134639	18	18.9843	0.329433
At2g41540	-1.26621	0.299653	2.38309e-05	0.000293261	0.104229	18	18.1859	0.377205
At4g31920	-1.0186	0.241113	2.39367e-05	0.000293771	0	18	12.1671	0.789917
At2g20515	-1.01012	0.239145	2.40125e-05	0.000294385	0	18	14.3894	0.63937
At1g10180	-1.06475	0.252181	2.41963e-05	0.000296088	0	18	12.6442	0.759657
At3g02470	-1.0741	0.25452	2.4419e-05	0.000298249	0	18	10.2999	0.890566
At5g24290	-1.00901	0.239156	2.4533e-05	0.00029932	0	18	12.9536	0.739286
At5g60390	-1.06799	0.253218	2.46816e-05	0.000300813	0	18	15.2743	0.575734
At3g03305	-1.00255	0.237736	2.47503e-05	0.000301489	0	18	2.47452	0.999983
At1g54540	-1.04078	0.246822	2.47874e-05	0.00030162	0	18	8.37688	0.957811
At1g59720	-1.03286	0.24502	2.49319e-05	0.000302733	0	18	14.7039	0.616797
At3g10230	-1.01831	0.241613	2.50187e-05	0.000303465	0	18	16.0511	0.520215
At3g60750	-1.31386	0.311875	2.52253e-05	0.000305808	0.313869	18	21.2346	0.215973
At3g06040	-1.05111	0.24978	2.57467e-05	0.000310975	0	18	7.63657	0.973713
At1g48110	-1.01445	0.241142	2.58957e-05	0.000312443	0	18	7.40952	0.9776
At4g29240	-1.33753	0.31802	2.60174e-05	0.000313581	0.197043	18	19.2783	0.312791
At3g29375	-1.0197	0.242485	2.60827e-05	0.000314202	0	18	12.7308	0.754014
At5g13720	-1.0023	0.238388	2.61682e-05	0.000315066	0.00719335	18	17.114	0.44667
At1g66840	-1.13551	0.270083	2.61874e-05	0.000315132	0.0753188	18	18.0254	0.387243
At1g49730	-1.01768	0.242102	2.6279e-05	0.000316038	0	18	7.77114	0.971199
At1g28670	-1.03458	0.246129	2.62941e-05	0.000316038	0	18	7.6305	0.973823
At3g61580	-1.02494	0.243895	2.64123e-05	0.000317004	0	18	12.2717	0.783411
At4g17880	-1.02388	0.24371	2.65457e-05	0.000318271	0	18	8.35708	0.958304
At5g04820	-1.22106	0.290791	2.67977e-05	0.000320451	0.117405	18	18.4672	0.359959
At3g44100	-1.0081	0.240122	2.68945e-05	0.000321272	0	18	13.0779	0.730958
At5g04620	-1.00544	0.239699	2.73358e-05	0.000325184	0	18	11.6649	0.819992
At5g46240	-1.06175	0.253346	2.77848e-05	0.000329593	0	18	12.4001	0.775329
At1g72310	-1.0207	0.243556	2.7793e-05	0.000329593	0	18	12.1583	0.790456
At5g62960	-1.08633	0.259296	2.795e-05	0.000331283	0.0581587	18	17.8485	0.398461
At3g19720	-1.18913	0.283869	2.80158e-05	0.00033189	0.116331	18	18.5222	0.356638
At2g01990	-1.01363	0.242023	2.81223e-05	0.000332979	0	18	12.4722	0.770738
At1g03687	-1.0101	0.241279	2.83361e-05	0.000335164	0	18	16.8542	0.464282
At4g23820	-1.02695	0.245327	2.83858e-05	0.000335577	0	18	11.9178	0.805089
At2g28790	-1.08354	0.258866	2.84273e-05	0.000335895	0	18	13.9562	0.670201
At4g30610	-1.29153	0.308725	2.87161e-05	0.000338606	0.274084	18	20.6035	0.24453
At4g31550	-1.0201	0.244185	2.94652e-05	0.000346545	0	18	9.40666	0.926634
At1g60890	-1.03222	0.247119	2.95346e-05	0.000347152	0	18	11.4056	0.834719
At1g30900	-1.05115	0.251753	2.97555e-05	0.000349241	0	18	14.6767	0.618757
At1g17840	-1.02849	0.246529	3.02078e-05	0.000353641	0	18	11.6114	0.823077
At1g62420	-1.0493	0.251737	3.06941e-05	0.000358667	0	18	8.99713	0.940352
At4g19160	-1.30075	0.312065	3.06999e-05	0.000358667	0.202752	18	19.4457	0.303557
At5g26820	-1.01657	0.244031	3.10337e-05	0.000361775	0	18	13.2307	0.720612
At2g16430	-1.0241	0.245851	3.10609e-05	0.000361775	0	18	13.2866	0.716796
At1g67940	-1.09273	0.262417	3.12592e-05	0.0003639	0.0671373	18	17.9676	0.390887
At5g62670	-1.02788	0.247077	3.18036e-05	0.000369202	0.0556744	18	17.8965	0.395397
At5g03760	-1.42284	0.34224	3.21835e-05	0.000372384	0.320059	18	20.6114	0.244155
At3g26570	-1.01424	0.244069	3.24479e-05	0.000374684	0.0310318	18	17.4882	0.421792
At2g38080	-1.01356	0.24401	3.27066e-05	0.000377397	0	18	8.58434	0.952407
At1g60660	-1.05708	0.254493	3.27201e-05	0.000377397	0	18	6.95584	0.984114
At1g11545	-1.00615	0.242267	3.28055e-05	0.000377858	0	18	4.88188	0.998085
At4g16490	-1.01791	0.245226	3.31123e-05	0.000380816	0	18	12.4427	0.772623
At1g32060	-1.29081	0.311473	3.40972e-05	0.00038979	0.291575	18	20.8549	0.232847
At3g22970	-1.00279	0.242015	3.4206e-05	0.000390838	0	18	9.70851	0.915387
At1g80770	-1.03609	0.250175	3.4512e-05	0.000393744	0	18	16.7715	0.469947
At2g28810	-1.53775	0.3714	3.46687e-05	0.000394987	0.605624	18	24.1631	0.115071
At2g30210	-1.00734	0.243298	3.46729e-05	0.000394987	0	18	7.27489	0.979702
At3g03780	-1.29546	0.312908	3.47198e-05	0.000395186	0.201405	18	19.4447	0.303613
At3g13030	-1.05484	0.254789	3.47249e-05	0.000395186	0	18	13.5089	0.70151
At2g02070	-1.00384	0.242479	3.47433e-05	0.000395199	0	18	9.91407	0.907175
At2g24280	-1.45574	0.351704	3.48663e-05	0.0003964	0.410785	18	21.6581	0.198229
At2g44090	-1.07994	0.260998	3.5077e-05	0.000398201	0.0791364	18	18.172	0.378066
At3g12870	-1.01562	0.245485	3.51595e-05	0.000398573	0	18	15.8178	0.536789
At3g21580	-1.00389	0.242652	3.5162e-05	0.000398573	0	18	15.8408	0.53515
At2g07050	-1.00585	0.243189	3.53302e-05	0.000399884	0	18	15.3561	0.569847
At4g35620	-1.01604	0.245845	3.58269e-05	0.000404904	0	18	14.7824	0.611151
At2g18980	-1.03763	0.251113	3.59436e-05	0.000405861	0	18	12.8215	0.748049
At4g16650	-1.0093	0.24427	3.59784e-05	0.000405874	0	18	6.95804	0.984086
At1g27480	-1.01875	0.24656	3.59838e-05	0.000405874	0	18	16.2659	0.505066
At3g48610	-1.1048	0.267557	3.64018e-05	0.00040978	0.022769	18	17.2742	0.435944
At5g64620	-1.07434	0.26025	3.65774e-05	0.000411554	0	18	15.0682	0.590571
At1g55840	-1.0382	0.251935	3.77376e-05	0.000422115	0	18	15.2468	0.577712
At3g61950	-1.06374	0.258166	3.78274e-05	0.000422912	0.0136401	18	17.1768	0.442449
At5g60230	-1.0198	0.247573	3.8017e-05	0.000424173	0	18	7.82778	0.970092
At4g38840	-1.01036	0.245517	3.86786e-05	0.000429695	0	18	8.38947	0.957495
At2g26710	-1.00327	0.24385	3.88361e-05	0.000431026	0	18	3.13206	0.999905
At1g08280	-1.02728	0.250153	4.01478e-05	0.000442574	0	18	8.75273	0.947701
At2g39710	-1.03365	0.252055	4.11582e-05	0.000453025	0	18	14.9754	0.597254
At5g01810	-1.07852	0.263184	4.16784e-05	0.000458122	0	18	16.2213	0.508203
At1g22710	-1.47886	0.361036	4.20041e-05	0.000461258	0.493508	18	22.6994	0.159295
At2g24420	-1.01433	0.247814	4.25636e-05	0.000466005	0	18	11.9691	0.802002
At4g25760	-1.05008	0.25656	4.2597e-05	0.000466005	0.00778462	18	17.1032	0.447393
At3g16660	-1.3556	0.331292	4.27908e-05	0.000467528	0.263063	18	20.0185	0.273283
At2g45180	-1.04596	0.255623	4.28001e-05	0.000467528	0	18	16.661	0.47755
At5g13460	-1.03707	0.253626	4.33277e-05	0.000472614	0	18	13.2979	0.716023
At5g40060	-1.21617	0.297505	4.35302e-05	0.000474154	0.217711	18	19.9553	0.276522
At5g15770	-1.01998	0.249516	4.35413e-05	0.000474154	0	18	12.9387	0.740283
At2g39770	-1.24462	0.304509	4.36437e-05	0.00047463	0.151176	18	18.7954	0.340403
At3g21770	-1.03769	0.253951	4.38551e-05	0.00047632	0	18	14.9957	0.595794
At3g13120	-1.31369	0.321741	4.44438e-05	0.000480885	0.284556	18	20.5348	0.247792
At5g02260	-1.04585	0.256538	4.56632e-05	0.000491983	0	18	12.6511	0.759211
At2g16380	-1.2225	0.300034	4.6108e-05	0.000495607	0.282655	18	20.9844	0.226987
At1g70710	-1.35227	0.333696	5.06941e-05	0.000539572	0.368682	18	21.5615	0.202177
At5g66920	-1.08391	0.268011	5.24883e-05	0.000555804	0.0130588	18	17.1456	0.444542
At3g04860	-1.01691	0.251607	5.30735e-05	0.000560202	0	18	13.0912	0.73006
At5g57460	-1.04401	0.258482	5.36806e-05	0.000565303	0	18	12.9665	0.738425
At5g19260	-1.71261	0.424386	5.44864e-05	0.000572734	0.989984	18	27.2587	0.0543809
At4g13840	-1.18768	0.294397	5.47667e-05	0.000575151	0.163425	18	19.1385	0.320642
At1g32470	-1.26772	0.314347	5.51016e-05	0.000578137	0.287018	18	20.6864	0.240635
At5g67280	-1.41736	0.351606	5.552e-05	0.000582259	0.382162	18	21.2754	0.214211
At3g04030	-1.09349	0.271279	5.55756e-05	0.000582575	0.179963	18	19.8417	0.282405
At5g44680	-1.00053	0.248375	5.61804e-05	0.000588091	0	18	15.4616	0.562271
At1g70100	-1.07284	0.266332	5.62047e-05	0.000588091	0.0597202	18	17.818	0.400409
At5g47640	-1.70694	0.424058	5.69159e-05	0.000594171	0.927514	18	26.7593	0.0616936
At3g16350	-1.43842	0.35757	5.7519e-05	0.000599372	0.347954	18	20.6774	0.241054
At2g03090	-1.13957	0.283573	5.85403e-05	0.000608628	0.130331	18	18.7562	0.342705
At5g42860	-1.43826	0.357934	5.86404e-05	0.000609391	0.366194	18	21.0198	0.225405
At3g05910	-1.00414	0.250401	6.0687e-05	0.000627236	0	18	8.19796	0.962128
At4g37470	-1.28975	0.322658	6.40769e-05	0.00065663	0.26641	18	20.2416	0.262061
At2g26640	-1.00871	0.252581	6.50733e-05	0.000665945	0	18	15.3297	0.571747
At2g41940	-1.1248	0.282023	6.6542e-05	0.000677637	0.0814927	18	18.019	0.387643
At4g09510	-1.0305	0.258898	6.88155e-05	0.000697062	0.0358421	18	17.4939	0.421419
At5g08170	-1.0595	0.266194	6.88585e-05	0.000697189	0.0879645	18	18.2686	0.372088
At3g63410	-1.20105	0.303082	7.40744e-05	0.000744719	0.298322	18	21.1903	0.217896
At3g12920	-1.01975	0.257622	7.54838e-05	0.000757223	0	18	13.778	0.682751
At1g07720	-1.30358	0.329462	7.59941e-05	0.000761007	0.248943	18	19.8918	0.279799
At5g25090	-1.10118	0.278371	7.62822e-05	0.000763222	0.0542135	18	17.6607	0.410543
At3g57040	-1.12677	0.284923	7.66437e-05	0.000766169	0.0944779	18	18.1844	0.377297
At1g80640	-1.4943	0.378885	8.01574e-05	0.000794344	0.460548	18	21.9252	0.187611
At2g44230	-1.399	0.354954	8.10247e-05	0.000801202	0.549633	18	23.7183	0.127295
At5g15490	-1.00187	0.254316	8.16581e-05	0.000805721	0	18	11.8166	0.811113
At3g17640	-1.33733	0.339537	8.1925e-05	0.00080731	0.36964	18	21.5381	0.203139
At3g52290	-1.28809	0.327603	8.42942e-05	0.000827445	0.368833	18	21.7527	0.194419
At2g24230	-1.73802	0.442934	8.71308e-05	0.000851267	1.06988	18	27.4865	0.0513076
At1g79410	-1.17446	0.300109	9.09831e-05	0.000883062	0.101286	18	18.1143	0.381662
At4g39330	-1.15114	0.294152	9.10034e-05	0.000883062	0.174585	18	19.3157	0.310716
At2g03480	-1.01314	0.260494	0.000100532	0.000961239	0	18	10.8576	0.863869
At2g17265	-1.15571	0.297773	0.000103949	0.000988536	0.132016	18	18.6002	0.351958
