# Supplementary material for: Meta-analysis of Arabidopsis thaliana microarray data in relation to heat stress response
Source: Front Plant Sci. 2023 Dec 19;14:1250728. doi: 10.3389/fpls.2023.1250728 (PMC10758499; doi:10.3389/fpls.2023.1250728)
Supplement: Supplementary file 6 [file Table_6.xlsx]

## Sheet: DEGsGEO0
List of selected DEGs with effect size and p-values for each gene obtained in the third meta-analysis (with removing all mutant samples and removing E-MEXP-1725 and E-MEXP-98 datasets) without removing heterogeneous DEGs
	effectSize	effectSizeStandardError	effectSizePval	effectSizeFDR	tauSquared	numStudies	cochranesQ	heterogeneityPval
At3g12580	3.10667	0.372261	7.09752e-17	1.6144e-12	0	16	7.86228	0.929185
At2g20560	3.23546	0.394403	2.33586e-16	2.65657e-12	0	16	14.8163	0.464726
At5g58070	3.13326	0.393998	1.82835e-15	1.32938e-11	0	16	14.6895	0.474007
At1g59860	2.84035	0.360446	3.27165e-15	1.32938e-11	0	16	11.4086	0.723131
At5g48570	2.85585	0.362767	3.47917e-15	1.32938e-11	0	16	12.9311	0.607622
At5g52640	2.79119	0.35504	3.79203e-15	1.32938e-11	0	16	11.2844	0.732188
At3g24500	2.86909	0.365391	4.09113e-15	1.32938e-11	0	16	13.5379	0.560823
At3g09460	2.62884	0.341569	1.39989e-14	3.60794e-11	0	16	9.89203	0.826476
At1g04130	2.65515	0.3451	1.42757e-14	3.60794e-11	0	16	7.88892	0.928159
At3g10640	2.51447	0.329734	2.42576e-14	5.51762e-11	0	16	11.427	0.721779
At1g30070	2.55732	0.339581	5.04244e-14	9.55794e-11	0	16	9.84632	0.829294
At1g68300	2.63204	0.350403	5.84765e-14	1.0137e-10	0	16	13.0264	0.600257
At5g54940	2.58274	0.34423	6.23923e-14	1.0137e-10	0	16	12.1327	0.668959
At2g19310	2.59235	0.346695	7.58567e-14	1.15029e-10	0	16	10.3275	0.798647
At1g54050	2.55468	0.342179	8.27218e-14	1.17599e-10	0	16	13.1182	0.593171
At1g21550	2.46983	0.333146	1.22846e-13	1.64368e-10	0	16	7.54498	0.940729
At1g78380	2.43927	0.330774	1.65041e-13	2.08556e-10	0	16	10.4197	0.792541
At5g35320	2.52871	0.343855	1.92374e-13	2.30302e-10	0	16	14.3881	0.49632
At4g12400	2.45382	0.333998	2.03019e-13	2.30894e-10	0	16	10.7946	0.767016
At2g46240	2.49277	0.339855	2.22078e-13	2.3859e-10	0	16	13.5828	0.557376
At5g12110	2.42202	0.330441	2.30765e-13	2.3859e-10	0	16	9.60525	0.843809
At5g10695	2.38677	0.328875	3.94669e-13	3.9031e-10	0	16	10.6328	0.778161
At4g11220	2.35985	0.326341	4.78651e-13	4.35496e-10	0	16	11.7465	0.698108
At5g64510	2.41747	0.334785	5.16134e-13	4.51538e-10	0	16	13.7896	0.541539
At5g65900	2.26434	0.314144	5.67964e-13	4.71401e-10	0	16	5.51198	0.986832
cox1	2.43309	0.337712	5.82054e-13	4.71401e-10	0	16	11.774	0.696045
At4g22740	2.35398	0.32693	6.01012e-13	4.71401e-10	0	16	8.74436	0.8905
At4g21320	2.43528	0.339682	7.53748e-13	5.33357e-10	0	16	13.4937	0.564225
nad5.1	2.42911	0.339044	7.80264e-13	5.33357e-10	0	16	11.9628	0.681842
At2g07727	2.44233	0.341892	9.09437e-13	5.9103e-10	0	16	13.043	0.598976
At2g07687	2.44357	0.342794	1.0155e-12	6.32957e-10	0	16	13.8712	0.535319
At3g63310	2.33194	0.327222	1.02961e-12	6.32957e-10	0	16	12.9874	0.603273
At4g39235	2.44766	0.34371	1.06906e-12	6.39919e-10	0	16	12.565	0.635857
At5g58787	2.402	0.338801	1.34392e-12	7.48358e-10	0	16	13.3619	0.574363
At5g66090	2.3025	0.324789	1.34893e-12	7.48358e-10	0	16	7.92058	0.926927
At5g43330	2.39744	0.339769	1.71261e-12	8.85341e-10	0.0162937	16	15.1204	0.442783
At3g10020	2.32135	0.329394	1.82374e-12	9.15072e-10	0	16	12.5234	0.639058
nad5.2	2.40872	0.341891	1.85058e-12	9.15072e-10	0	16	14.3463	0.499442
At2g07698	2.39584	0.340787	2.0608e-12	9.97341e-10	0	16	13.2924	0.579727
At5g57910	2.0871	0.297294	2.21346e-12	1.02749e-09	0	16	5.93111	0.980882
At2g34040	2.14504	0.305671	2.25869e-12	1.02752e-09	0	16	6.43913	0.97139
At1g74310	2.22515	0.317273	2.32658e-12	1.03766e-09	0	16	11.0772	0.747105
At1g01940	2.22982	0.318996	2.74646e-12	1.1787e-09	0	16	9.9679	0.821754
At5g51440	2.18727	0.314057	3.29414e-12	1.36234e-09	0	16	9.96817	0.821737
At1g17870	2.26743	0.326432	3.75491e-12	1.4639e-09	0	16	12.0928	0.671993
At5g42300	2.06905	0.297939	3.79716e-12	1.4639e-09	0	16	10.5973	0.780583
nad3	2.25944	0.327942	5.5886e-12	2.01775e-09	0	16	12.5176	0.639501
At5g22480	2.16837	0.315692	6.48243e-12	2.19739e-09	0	16	11.2732	0.732997
At1g62740	2.1975	0.319963	6.51157e-12	2.19739e-09	0	16	13.3429	0.575833
At1g09140	2.14503	0.31238	6.56919e-12	2.19739e-09	0	16	9.39944	0.855724
At4g36990	2.16898	0.316374	7.09327e-12	2.30491e-09	0	16	12.0652	0.674084
orf25	2.24171	0.327082	7.19862e-12	2.30619e-09	0	16	14.2462	0.506943
At3g29810	2.10003	0.306578	7.38978e-12	2.33455e-09	0	16	12.5139	0.639786
At2g41170	2.06427	0.302045	8.23992e-12	2.56747e-09	0	16	6.34834	0.973284
At2g04520	2.05297	0.300538	8.4332e-12	2.59218e-09	0	16	6.00555	0.979654
At1g61340	2.04776	0.301879	1.17407e-11	3.46823e-09	0	16	10.5508	0.783736
At5g18040	2.11619	0.312249	1.22491e-11	3.57203e-09	0	16	9.02813	0.876042
At5g58110	2.10105	0.310709	1.36005e-11	3.86503e-09	0	16	7.73119	0.934107
At3g53970	2.05023	0.303705	1.47118e-11	4.0809e-09	0	16	13.8847	0.53429
At2g41160	2.08891	0.309574	1.50232e-11	4.11708e-09	0	16	11.2339	0.735846
At1g10260	2.06398	0.306888	1.74984e-11	4.70924e-09	0	16	11.9607	0.682
At3g15770	1.97726	0.29403	1.75981e-11	4.70924e-09	0	16	8.01879	0.923027
nad4L	2.14508	0.321134	2.39459e-11	6.18948e-09	0	16	14.8766	0.46034
At1g66510	2.08535	0.312438	2.48194e-11	6.34316e-09	0	16	11.7454	0.698193
At4g35860	1.93659	0.29027	2.52861e-11	6.39063e-09	0	16	3.21035	0.999389
At5g47830	2.06489	0.309592	2.56263e-11	6.40545e-09	0	16	10.8551	0.762794
At3g09350	2.04991	0.30834	2.96683e-11	7.1791e-09	0	16	12.0102	0.678255
At5g05410	2.00889	0.302335	3.04041e-11	7.20388e-09	0	16	9.93412	0.823863
At5g18340	2.0453	0.308041	3.14323e-11	7.34078e-09	0	16	8.8497	0.885244
At4g10040	2.0663	0.311259	3.16829e-11	7.34078e-09	0	16	13.5512	0.559802
At5g51740	2.20983	0.332942	3.19501e-11	7.34078e-09	0.0292641	16	15.2274	0.435164
At2g33590	2.02399	0.30528	3.35776e-11	7.63755e-09	0	16	8.33436	0.909679
At5g11680	2.07677	0.313557	3.51341e-11	7.8349e-09	0	16	12.4742	0.642837
At1g07500	2.11338	0.320083	4.03956e-11	8.83497e-09	0	16	13.8504	0.536904
At3g08970	2.06833	0.313624	4.25466e-11	9.21681e-09	0	16	13.9113	0.532264
At4g24280	1.99412	0.302696	4.46239e-11	9.43912e-09	0	16	6.92623	0.959664
At5g04750	1.85292	0.281277	4.47178e-11	9.43912e-09	0	16	4.24907	0.996801
At3g17615	2.03032	0.308222	4.48178e-11	9.43912e-09	0	16	11.9005	0.686542
At2g07725	2.04403	0.310785	4.80121e-11	9.88169e-09	0	16	9.30913	0.860807
At2g07734	2.04395	0.310979	4.94371e-11	9.95129e-09	0	16	10.3393	0.797873
At1g10230	2.00049	0.304807	5.26889e-11	1.05128e-08	0	16	9.87811	0.827336
At5g56630	1.96912	0.300565	5.70028e-11	1.09645e-08	0	16	11.5221	0.714782
ccb203	2.06286	0.314928	5.7445e-11	1.09645e-08	0	16	14.1548	0.51382
At1g66500	1.89971	0.290108	5.81999e-11	1.09645e-08	0	16	4.90403	0.992908
orf275	2.0247	0.310205	6.71116e-11	1.23106e-08	0	16	12.7748	0.619689
At1g27330	1.8237	0.279474	6.77854e-11	1.23348e-08	0	16	9.66519	0.840255
At2g25140	1.99636	0.306561	7.40946e-11	1.33758e-08	0	16	11.4863	0.717423
At1g03070	2.05678	0.316609	8.23411e-11	1.46323e-08	0	16	14.9557	0.454616
At4g18580	1.79645	0.277403	9.42107e-11	1.63003e-08	0	16	14.8376	0.463179
At1g71170	1.84686	0.285734	1.02266e-10	1.74898e-08	0	16	11.131	0.743254
At4g26270	1.93236	0.299241	1.06413e-10	1.78578e-08	0	16	7.52747	0.941329
At4g33690	1.82136	0.282074	1.06773e-10	1.78578e-08	0	16	9.29989	0.861322
At1g03180	1.8501	0.286929	1.13394e-10	1.88267e-08	0	16	3.47396	0.999015
At2g34590	1.91445	0.298204	1.36331e-10	2.19928e-08	0	16	9.40344	0.855496
orf114	1.98752	0.309866	1.41637e-10	2.25291e-08	0	16	14.2559	0.506213
At1g13690	1.92475	0.3003	1.46065e-10	2.27562e-08	0	16	10.2822	0.801622
At5g59820	1.87172	0.292634	1.59393e-10	2.45683e-08	0	16	9.3621	0.857836
At3g08690	1.91491	0.299407	1.59857e-10	2.45683e-08	0	16	11.471	0.718549
At5g19480	1.83253	0.286966	1.70395e-10	2.60121e-08	0	16	4.02615	0.99765
At1g03970	1.83867	0.288174	1.76601e-10	2.66024e-08	0	16	11.1034	0.745233
At2g17900	1.89709	0.297506	1.81006e-10	2.70866e-08	0	16	6.87943	0.960909
At2g30000	1.93204	0.303563	1.95861e-10	2.87792e-08	0	16	12.8664	0.61262
At5g40930	1.92023	0.301717	1.96112e-10	2.87792e-08	0	16	14.9849	0.452509
At1g65980	1.89715	0.299002	2.22518e-10	3.20341e-08	0	16	11.5276	0.71438
At3g07150	1.93408	0.30499	2.27593e-10	3.25586e-08	0	16	12.8878	0.61096
At3g28210	1.82863	0.28847	2.31171e-10	3.28638e-08	0	16	7.66978	0.936338
At2g07677	1.88731	0.298435	2.54858e-10	3.57839e-08	0	16	9.66585	0.840216
At2g33740	1.77761	0.281443	2.6832e-10	3.74196e-08	0	16	4.68143	0.994497
At4g22350	1.78794	0.283913	3.02502e-10	4.12019e-08	0	16	9.90889	0.825432
orf107c	1.86427	0.296346	3.15721e-10	4.24934e-08	0	16	10.2515	0.803627
At1g03860	1.81767	0.289577	3.45196e-10	4.61872e-08	0	16	9.06946	0.873857
At3g27100	1.79223	0.285616	3.49733e-10	4.65206e-08	0	16	13.348	0.575439
orf240a	2.30654	0.367742	3.56032e-10	4.70831e-08	0.0990296	16	15.6784	0.403742
At5g62020	1.81698	0.289788	3.61002e-10	4.74645e-08	0	16	8.30895	0.9108
At2g23110	1.89158	0.301771	3.65094e-10	4.75558e-08	0	16	13.9861	0.526582
orf118	1.92433	0.307096	3.69902e-10	4.75558e-08	0.0030822	16	15.0271	0.449469
At2g39020	1.82327	0.291112	3.77362e-10	4.75558e-08	0	16	14.3944	0.495851
At1g29470	1.79609	0.286792	3.78422e-10	4.75558e-08	0	16	7.69103	0.935571
At3g59280	1.82594	0.291809	3.91668e-10	4.89499e-08	0	16	12.3125	0.65524
At2g07696	1.82399	0.29177	4.06577e-10	5.05355e-08	0	16	7.13767	0.953716
At3g06420	1.75403	0.280631	4.09635e-10	5.06389e-08	0	16	9.83002	0.830294
At1g08460	1.79136	0.286705	4.15473e-10	5.08814e-08	0	16	6.63061	0.967102
At2g07739	1.85531	0.29695	4.1607e-10	5.08814e-08	0	16	9.03567	0.875645
At3g03310	2.91819	0.467166	4.19539e-10	5.10311e-08	0.478161	16	17.8416	0.271086
At3g04710	1.88936	0.302668	4.30993e-10	5.18696e-08	0	16	14.1295	0.51573
At5g14250	1.75717	0.28158	4.36438e-10	5.22485e-08	0	16	8.4778	0.903203
At1g02700	1.82758	0.293175	4.55444e-10	5.42383e-08	0	16	8.75242	0.890102
At5g37350	1.80812	0.290676	4.95921e-10	5.84467e-08	0	16	11.6707	0.703761
At4g14300	1.85498	0.298331	5.03953e-10	5.90872e-08	0	16	14.451	0.491636
At5g59420	1.75951	0.283278	5.25663e-10	6.11426e-08	0	16	13.057	0.597898
At4g30390	1.79302	0.288997	5.49422e-10	6.26274e-08	0	16	9.06529	0.874079
At3g57810	1.80402	0.290969	5.64529e-10	6.38845e-08	0	16	6.49134	0.970261
At1g16280	1.79018	0.288968	5.82546e-10	6.52739e-08	0	16	14.2715	0.505048
At3g03950	1.76245	0.284712	6.00576e-10	6.69642e-08	0	16	12.9516	0.606036
At2g07681	1.84485	0.299065	6.88455e-10	7.50813e-08	0	16	13.3327	0.576615
orf215b	1.84876	0.299701	6.88567e-10	7.50813e-08	0	16	13.1269	0.592496
At5g42470	1.71737	0.278436	6.92004e-10	7.50813e-08	0	16	4.11583	0.997333
At1g12650	1.81161	0.293729	6.9318e-10	7.50813e-08	0	16	12.3824	0.649883
At2g07701	1.80817	0.293631	7.3684e-10	7.86862e-08	0	16	8.5506	0.89982
orf107g	1.84092	0.299443	7.85687e-10	8.23559e-08	0	16	13.2374	0.583964
At1g68140	1.77339	0.288715	8.13136e-10	8.44548e-08	0	16	8.7809	0.888692
orf149	2.83691	0.461935	8.18142e-10	8.45885e-08	0.464705	16	17.8127	0.272641
At2g07695	1.78726	0.291066	8.23275e-10	8.4734e-08	0	16	9.80308	0.83194
orf294	2.07971	0.338761	8.29591e-10	8.49994e-08	0.0741998	16	15.5974	0.409299
At4g15420	1.84315	0.300595	8.69647e-10	8.8308e-08	0	16	13.1143	0.593469
At4g15880	1.76586	0.288194	8.93654e-10	9.03425e-08	0	16	9.74191	0.835653
At1g77440	1.74475	0.284968	9.20509e-10	9.22375e-08	0	16	12.4156	0.647335
At5g13200	1.76516	0.288793	9.82676e-10	9.73537e-08	0.0266762	16	15.2822	0.431286
At1g67440	1.76888	0.289759	1.03011e-09	1.00562e-07	0	16	7.93648	0.926304
At1g14360	1.80998	0.296611	1.04625e-09	1.00839e-07	0.000927672	16	15.0086	0.4508
At3g23990	1.79522	0.294709	1.11857e-09	1.06904e-07	0	16	13.862	0.536019
At1g59980	1.77469	0.291607	1.15834e-09	1.09326e-07	0	16	8.00763	0.923476
At5g03200	1.6562	0.272324	1.18888e-09	1.11744e-07	0	16	8.26773	0.912601
At2g07702	1.74408	0.286891	1.20755e-09	1.13033e-07	0	16	6.88515	0.960759
At5g58200	1.7332	0.285157	1.21646e-09	1.13067e-07	0	16	10.3456	0.797457
At2g07741	2.62037	0.431758	1.28657e-09	1.16128e-07	0.311373	16	16.9605	0.321234
At3g47630	1.65542	0.272895	1.31034e-09	1.17407e-07	0	16	9.23293	0.865026
At3g07370	1.71756	0.283144	1.31106e-09	1.17407e-07	0	16	9.33206	0.859525
orf145c	1.76227	0.290603	1.32629e-09	1.18305e-07	0	16	9.60942	0.843563
At2g36460	1.78373	0.294233	1.34184e-09	1.19225e-07	0	16	10.8842	0.76076
At3g51500	1.66872	0.275372	1.36227e-09	1.20102e-07	0	16	5.37183	0.988483
At4g25340	2.05209	0.339062	1.42844e-09	1.25449e-07	0.0957275	16	15.8033	0.395245
At1g62730	1.77043	0.292818	1.48337e-09	1.28781e-07	0	16	13.2576	0.582405
At3g63400	1.66744	0.275822	1.49081e-09	1.28935e-07	0	16	9.79979	0.832141
At5g51130	1.65264	0.273619	1.54174e-09	1.32835e-07	0	16	8.88697	0.883353
At1g67300	1.72331	0.285395	1.55717e-09	1.33658e-07	0	16	14.3872	0.49639
At2g07715	1.79796	0.298213	1.64841e-09	1.39906e-07	0	16	12.17	0.66612
At1g32870	1.70048	0.282338	1.71357e-09	1.43826e-07	0	16	8.04646	0.921907
At3g62560	1.64597	0.273358	1.73041e-09	1.44706e-07	0	16	9.17331	0.868283
At5g11100	2.52482	0.419487	1.75674e-09	1.46369e-07	0.249903	16	16.5776	0.344738
At1g78080	1.72313	0.286324	1.76453e-09	1.46482e-07	0	16	12.8864	0.611071
At5g09590	1.76941	0.294308	1.83142e-09	1.49847e-07	0	16	12.8642	0.612788
At2g27580	1.78284	0.296691	1.86597e-09	1.52127e-07	0	16	14.3883	0.496304
At1g55620	1.68471	0.280473	1.89378e-09	1.53295e-07	0	16	11.5852	0.710119
At5g65490	1.65664	0.276079	1.96591e-09	1.57478e-07	0	16	12.4252	0.646598
At5g53400	1.75251	0.292058	1.96623e-09	1.57478e-07	0	16	12.0843	0.672634
At3g08590	1.75089	0.292304	2.09911e-09	1.67531e-07	0	16	11.1813	0.739639
orf101b	2.14233	0.358125	2.2034e-09	1.7342e-07	0.123351	16	15.9479	0.385523
At5g63830	1.6708	0.279537	2.27253e-09	1.77632e-07	0	16	10.5373	0.78465
At5g19875	1.74088	0.291335	2.29362e-09	1.78666e-07	0	16	11.4926	0.716959
At2g07719	1.73361	0.290162	2.30609e-09	1.7889e-07	0	16	7.98328	0.924451
At3g25110	1.63681	0.27398	2.31222e-09	1.7889e-07	0	16	8.35184	0.908904
At1g49710	1.73935	0.291195	2.32731e-09	1.79448e-07	0	16	11.0311	0.750385
At2g36740	1.61772	0.27118	2.43888e-09	1.85195e-07	0	16	12.2972	0.656405
At3g53230	1.73556	0.290945	2.44256e-09	1.85195e-07	0	16	12.1929	0.664373
At4g16500	2.73243	0.458314	2.49306e-09	1.87152e-07	0.517166	16	18.3406	0.245183
At4g39520	1.70839	0.287398	2.77579e-09	2.0433e-07	0	16	10.6305	0.77832
At3g03270	2.5306	0.426251	2.9051e-09	2.11724e-07	0.369704	16	17.5333	0.287993
At2g24100	1.69141	0.284975	2.93307e-09	2.1247e-07	0	16	7.64047	0.937387
At2g38340	1.64672	0.278086	3.18824e-09	2.27334e-07	0	16	8.27727	0.912186
At3g17110	1.63627	0.276746	3.36868e-09	2.38704e-07	0	16	7.79918	0.931581
At3g06400	1.56599	0.264947	3.40887e-09	2.40801e-07	0	16	6.60885	0.96761
At3g57880	1.64512	0.278396	3.43574e-09	2.41202e-07	0	16	8.9585	0.879677
orf105a	1.71204	0.289747	3.44724e-09	2.41206e-07	0	16	12.8688	0.612428
At2g15790	1.86093	0.31513	3.5206e-09	2.44145e-07	0.0612285	16	15.5738	0.410929
At3g51520	1.73646	0.294088	3.53552e-09	2.44434e-07	0	16	11.6555	0.704895
At5g64950	1.66956	0.283572	3.91779e-09	2.65221e-07	0	16	7.48432	0.942792
At5g06960	1.54853	0.263133	3.98169e-09	2.67951e-07	0	16	9.16344	0.868818
orf107f	1.68485	0.286425	4.04486e-09	2.70601e-07	0	16	8.05003	0.921761
ccb452	2.22739	0.37872	4.06906e-09	2.70628e-07	0.192627	16	16.4412	0.353348
At1g65040	1.59466	0.271207	4.10654e-09	2.72325e-07	0	16	14.3084	0.50228
At5g03340	1.70012	0.28938	4.22754e-09	2.78723e-07	0	16	13.8286	0.538565
At1g64200	1.65829	0.28231	4.25347e-09	2.79623e-07	0	16	8.81321	0.88708
At2g21820	2.35492	0.40128	4.39668e-09	2.8593e-07	0.284097	16	17.0761	0.314334
At3g08990	1.57481	0.268371	4.41035e-09	2.8593e-07	0	16	5.45165	0.987562
At2g27200	1.54718	0.263782	4.4806e-09	2.88713e-07	0	16	6.40608	0.97209
At1g02090	1.66829	0.28454	4.54273e-09	2.90529e-07	0	16	9.63184	0.842237
At2g07676	1.68837	0.288213	4.68265e-09	2.97519e-07	0	16	11.448	0.720237
At4g31670	1.65576	0.282767	4.75373e-09	3.01193e-07	0	16	14.9234	0.456949
At3g24100	2.45614	0.420844	5.34011e-09	3.33698e-07	0.376176	16	17.688	0.279424
At1g35660	1.64111	0.281251	5.37786e-09	3.35136e-07	0	16	8.72546	0.891429
At2g26000	1.61351	0.27661	5.43903e-09	3.37101e-07	0	16	9.11078	0.871654
At1g44414	1.86412	0.320026	5.7141e-09	3.49987e-07	0.0429115	16	15.3651	0.425453
At1g77000	1.63471	0.280655	5.72388e-09	3.49987e-07	0	16	6.61455	0.967477
orf106f	2.25893	0.387995	5.81306e-09	3.5354e-07	0.20716	16	16.5001	0.349616
At1g16030	2.21037	0.37992	5.9563e-09	3.59369e-07	0.181247	16	16.3249	0.360794
At5g01990	1.64629	0.283144	6.08772e-09	3.66326e-07	0	16	7.83944	0.930058
At5g01350	1.59509	0.274544	6.24871e-09	3.74035e-07	0	16	7.82535	0.930593
At2g07722	2.03123	0.350496	6.81938e-09	4.03942e-07	0.122033	16	15.9876	0.382875
At5g16260	1.99334	0.344294	7.05364e-09	4.13561e-07	0.117234	16	15.9722	0.383899
At4g17420	1.5278	0.263957	7.11951e-09	4.15232e-07	0	16	6.32589	0.973738
At5g09390	1.57506	0.272227	7.21571e-09	4.19766e-07	0	16	11.7369	0.698824
At1g10050	1.64877	0.285274	7.48723e-09	4.3445e-07	0	16	10.2213	0.805592
At4g16660	1.93326	0.334532	7.51516e-09	4.34961e-07	0.135642	16	16.255	0.36531
At3g03320	1.61753	0.280247	7.84378e-09	4.48278e-07	0	16	9.31736	0.860348
At3g25230	1.65978	0.287723	7.9897e-09	4.55473e-07	0	16	13.1468	0.590958
At1g55530	1.66584	0.289323	8.52468e-09	4.81147e-07	0	16	12.9132	0.608999
At1g71000	1.65194	0.287225	8.85254e-09	4.98415e-07	0	16	11.2078	0.737726
At1g30480	1.59552	0.27777	9.24388e-09	5.17885e-07	0	16	8.86257	0.884593
At5g04850	1.44132	0.250996	9.3344e-09	5.21671e-07	0	16	5.63984	0.985183
At3g22090	1.53444	0.267306	9.4459e-09	5.26605e-07	0	16	5.97276	0.980202
At3g06540	1.52255	0.265254	9.46898e-09	5.26605e-07	0	16	8.66989	0.894136
At1g51710	1.75827	0.306506	9.66519e-09	5.34582e-07	0.0874805	16	15.9186	0.387479
At5g03560	1.59303	0.27776	9.73543e-09	5.3618e-07	0	16	7.23139	0.950908
At1g49560	1.5647	0.272993	9.94538e-09	5.43792e-07	0	16	10.2385	0.804478
At1g75980	1.58225	0.276451	1.04383e-08	5.66e-07	0	16	8.58026	0.898423
At3g60190	1.53009	0.267697	1.09212e-08	5.84505e-07	0	16	9.59315	0.844522
At5g42220	1.58961	0.278223	1.10713e-08	5.91144e-07	0	16	7.98001	0.924582
At2g32120	2.60597	0.456443	1.13438e-08	6.02469e-07	0.405537	16	17.4979	0.28998
At1g74240	1.58008	0.276769	1.13628e-08	6.02469e-07	0	16	10.7197	0.772197
At5g47200	1.48588	0.260319	1.14375e-08	6.05017e-07	0	16	8.25824	0.913012
At2g47710	1.60993	0.282299	1.17758e-08	6.2003e-07	0	16	12.818	0.616357
At1g29150	1.61531	0.28333	1.18995e-08	6.25095e-07	0	16	11.2956	0.731375
At1g70810	1.43769	0.252222	1.19745e-08	6.27585e-07	0	16	7.35632	0.946998
At1g76260	1.52674	0.26835	1.27517e-08	6.62168e-07	0	16	14.3868	0.496421
At5g57100	1.56638	0.275494	1.30264e-08	6.72034e-07	0	16	7.07376	0.955571
At2g07705	1.61928	0.284857	1.31182e-08	6.72182e-07	0	16	9.5031	0.849779
At5g27460	1.54836	0.272383	1.31209e-08	6.72182e-07	0	16	9.72958	0.836396
At4g21980	1.51719	0.267022	1.33209e-08	6.8035e-07	0	16	12.9183	0.608612
At4g14385	1.87787	0.330996	1.40012e-08	7.03029e-07	0.0961345	16	15.8272	0.393629
At5g50780	1.55692	0.274567	1.42419e-08	7.1197e-07	0	16	13.2355	0.584117
At3g16050	1.62808	0.287162	1.4317e-08	7.12591e-07	0	16	14.6196	0.479152
At4g17250	1.62542	0.286814	1.45184e-08	7.19466e-07	0	16	13.5029	0.563518
orf215a	1.60959	0.284122	1.46904e-08	7.24834e-07	0	16	11.3916	0.724371
At4g28830	1.48672	0.26252	1.48526e-08	7.31247e-07	0	16	7.19841	0.951908
At3g11050	1.49035	0.263412	1.53285e-08	7.51427e-07	0	16	11.3725	0.725769
At5g62730	1.54561	0.273985	1.68845e-08	8.17138e-07	0	16	13.0555	0.598009
At4g10330	1.55068	0.274903	1.69243e-08	8.17325e-07	0	16	6.87632	0.960991
At5g64180	1.55849	0.27634	1.70291e-08	8.18908e-07	0	16	9.02589	0.87616
At4g36010	1.5168	0.269059	1.72609e-08	8.2656e-07	0	16	13.5011	0.563652
At3g48070	1.54933	0.275479	1.8644e-08	8.89047e-07	0	16	5.59269	0.985808
At5g15090	1.78618	0.317638	1.87332e-08	8.91435e-07	0.0963803	16	15.9408	0.386
At4g08230	1.56373	0.278117	1.88132e-08	8.929e-07	0	16	6.96513	0.95861
At3g12050	1.60453	0.285386	1.88425e-08	8.929e-07	0	16	13.342	0.575903
At5g58590	1.60272	0.285147	1.90203e-08	8.99453e-07	0	16	13.4641	0.566499
At1g72800	1.5324	0.272709	1.91868e-08	9.05443e-07	0	16	7.353	0.947104
nad7	1.45295	0.258638	1.93494e-08	9.11224e-07	0	16	8.11329	0.91916
At2g25750	1.48727	0.264885	1.96821e-08	9.2117e-07	0	16	11.4666	0.718871
At5g46030	1.35727	0.24177	1.97844e-08	9.22996e-07	0	16	13.5625	0.558935
orf204	1.50703	0.268454	1.98022e-08	9.22996e-07	0	16	4.81434	0.993585
At2g21940	1.59234	0.283985	2.05715e-08	9.56893e-07	0	16	9.42498	0.85427
At2g36220	1.54918	0.276339	2.06963e-08	9.60732e-07	0	16	10.9767	0.754243
At4g03430	1.50985	0.269342	2.0744e-08	9.60983e-07	0	16	7.13217	0.953878
At1g79920	1.58446	0.282823	2.11528e-08	9.77929e-07	0	16	12.3495	0.652405
At5g61510	1.59123	0.28424	2.16592e-08	9.91269e-07	0	16	11.8452	0.690704
At5g05480	1.48539	0.265524	2.21672e-08	1.00675e-06	0	16	4.5966	0.995026
At5g19180	1.4023	0.250873	2.27492e-08	1.02771e-06	0	16	12.1614	0.666772
At4g38020	1.44784	0.259238	2.33747e-08	1.05075e-06	0	16	12.6118	0.632254
At5g41990	1.46252	0.261964	2.36498e-08	1.05685e-06	0	16	7.2972	0.948872
At5g14680	1.42538	0.255354	2.37778e-08	1.06049e-06	0	16	6.13416	0.977405
At4g21090	1.56336	0.280194	2.41146e-08	1.07131e-06	0	16	9.68638	0.83899
At5g08535	1.52567	0.273541	2.44019e-08	1.08196e-06	0	16	13.1502	0.590698
At1g72175	1.43459	0.257341	2.47995e-08	1.096e-06	0	16	8.74161	0.890636
At5g56750	1.63227	0.293962	2.8136e-08	1.22191e-06	0.0763929	16	15.8673	0.390929
At2g18780	1.52807	0.275311	2.85089e-08	1.23315e-06	0	16	12.7912	0.61842
At3g02990	1.49703	0.269727	2.85401e-08	1.23315e-06	0	16	4.89638	0.992968
At3g12510	1.48945	0.268404	2.86858e-08	1.23315e-06	0	16	10.374	0.79558
At5g04340	1.50692	0.271567	2.87333e-08	1.23315e-06	0	16	9.581	0.845237
At5g15450	1.60049	0.288618	2.9333e-08	1.25651e-06	0	16	11.3373	0.72834
At1g73380	1.50373	0.27175	3.13882e-08	1.32953e-06	0	16	9.71128	0.837497
At3g62190	1.49658	0.270524	3.16325e-08	1.33738e-06	0	16	8.64009	0.895572
At1g11400	1.50282	0.271743	3.19696e-08	1.34913e-06	0.0124274	16	15.1494	0.440713
At3g10030	1.48326	0.26868	3.37952e-08	1.40788e-06	0	16	9.84524	0.82936
At3g01100	1.40254	0.254329	3.49481e-08	1.44946e-06	0	16	7.37495	0.946398
At2g42680	1.44483	0.262008	3.49843e-08	1.44946e-06	0	16	12.1269	0.669396
At5g05220	1.48619	0.269775	3.60913e-08	1.4899e-06	0	16	5.35728	0.988645
At5g09570	1.40654	0.255808	3.83179e-08	1.55362e-06	0	16	2.92099	0.999659
At3g60210	1.49241	0.271773	3.98808e-08	1.60838e-06	0	16	13.9511	0.529238
At2g07728	1.52174	0.277268	4.05724e-08	1.63049e-06	0	16	10.7157	0.772473
At2g07736	1.44712	0.263804	4.12061e-08	1.65304e-06	0	16	2.91263	0.999665
At5g48030	1.60732	0.293053	4.14017e-08	1.65796e-06	0.0793887	16	15.911	0.387991
orf135b	1.54145	0.281341	4.27926e-08	1.70168e-06	0	16	12.3023	0.65602
nad4	1.48207	0.270711	4.38202e-08	1.7395e-06	0	16	8.43801	0.905025
At2g07718	1.53705	0.281006	4.50541e-08	1.78157e-06	0	16	8.82363	0.886557
At3g06660	1.52157	0.278266	4.55035e-08	1.78923e-06	0	16	8.4349	0.905167
At5g62620	1.44791	0.265086	4.70725e-08	1.83341e-06	0	16	10.0234	0.818268
At4g27750	1.39879	0.256143	4.73585e-08	1.8414e-06	0	16	9.50333	0.849766
At1g60830	1.35428	0.248045	4.76641e-08	1.85011e-06	0	16	11.4309	0.721495
At4g12410	1.51308	0.277583	5.01147e-08	1.93533e-06	0	16	10.315	0.799473
At2g30320	1.4293	0.262265	5.04162e-08	1.94367e-06	0	16	4.16283	0.997154
At3g07565	1.38955	0.255394	5.3041e-08	2.02428e-06	0	16	4.6876	0.994457
At5g37710	1.50162	0.276103	5.36925e-08	2.04229e-06	0	16	11.6529	0.705087
At5g53870	1.35477	0.249184	5.42334e-08	2.05257e-06	0	16	11.1893	0.739062
At2g07693	1.41706	0.260736	5.48505e-08	2.06561e-06	0	16	3.01436	0.999586
At2g26590	1.51457	0.278723	5.51203e-08	2.06892e-06	0	16	12.6743	0.627436
At2g07721	1.43696	0.264745	5.70789e-08	2.12184e-06	0	16	4.59352	0.995044
At2g34840	1.49011	0.274553	5.71833e-08	2.12184e-06	0	16	14.1002	0.517943
nad6	2.41346	0.445601	6.08862e-08	2.2519e-06	0.395025	16	17.603	0.284112
At4g01550	1.43947	0.266384	6.52626e-08	2.38455e-06	0	16	7.32519	0.94799
At3g18940	1.36354	0.252378	6.56261e-08	2.38455e-06	0	16	10.7464	0.770354
At5g03030	1.43883	0.266692	6.84801e-08	2.47246e-06	0	16	11.0682	0.747747
At1g58150	1.43094	0.26582	7.32084e-08	2.61823e-06	0	16	9.39553	0.855945
At4g25130	1.4925	0.277542	7.54953e-08	2.67621e-06	0	16	9.48971	0.850554
At4g09150	1.4786	0.275035	7.6141e-08	2.69347e-06	0	16	8.46462	0.903809
At3g54380	1.41607	0.263507	7.70365e-08	2.72092e-06	0	16	11.8084	0.693468
At4g11835	1.44484	0.268894	7.73202e-08	2.72403e-06	0	16	10.0251	0.818157
At5g20620	1.60437	0.298723	7.841e-08	2.75659e-06	0.0783862	16	15.857	0.39162
At4g08320	1.44569	0.26924	7.89521e-08	2.77137e-06	0	16	10.9382	0.756962
At2g41500	1.38995	0.258922	7.95132e-08	2.78247e-06	0	16	10.0881	0.814159
At2g47180	3.0693	0.572719	8.36004e-08	2.88993e-06	0.783831	16	18.9175	0.217498
At3g59430	1.46613	0.273612	8.39461e-08	2.89748e-06	0	16	8.55898	0.899426
At2g01100	1.39729	0.261423	9.0447e-08	3.10266e-06	0	16	13.0999	0.59458
At3g13520	1.43274	0.268091	9.07937e-08	3.10498e-06	0	16	12.5852	0.634306
At2g35900	1.43719	0.268935	9.09134e-08	3.10498e-06	0	16	11.6861	0.702617
At1g14980	1.48446	0.277832	9.1413e-08	3.11736e-06	0	16	13.8647	0.535812
At2g21150	1.42934	0.267831	9.46439e-08	3.21292e-06	0	16	5.42612	0.987862
At1g07350	2.09222	0.392061	9.47802e-08	3.21292e-06	0.260715	16	16.992	0.31934
orf109	1.38511	0.259586	9.51107e-08	3.21933e-06	0	16	5.0203	0.991953
At3g13860	1.85595	0.348679	1.0218e-07	3.41289e-06	0.213847	16	17.0199	0.317676
At5g59830	1.36628	0.256837	1.03969e-07	3.46364e-06	0	16	8.55074	0.899813
At2g33700	1.42987	0.268925	1.05491e-07	3.49781e-06	0	16	8.10594	0.919465
At4g18400	1.46284	0.275557	1.10422e-07	3.64538e-06	0.0401231	16	15.4903	0.416709
At1g12470	1.35697	0.255634	1.10682e-07	3.64867e-06	0	16	9.06334	0.874183
orf110b	2.04546	0.385397	1.11187e-07	3.65694e-06	0.259339	16	17.0774	0.314258
At4g02195	1.31034	0.247105	1.14063e-07	3.73726e-06	0	16	9.78969	0.832756
At4g36750	1.3569	0.255895	1.14191e-07	3.73726e-06	0	16	8.3296	0.90989
At5g11110	1.40696	0.2654	1.15004e-07	3.75845e-06	0	16	14.6835	0.474444
orf106b	1.40795	0.265649	1.15783e-07	3.77848e-06	0	16	7.35174	0.947144
At2g07706	1.41466	0.267047	1.17447e-07	3.81247e-06	0	16	5.19987	0.990295
At1g75860	1.41384	0.266899	1.17531e-07	3.81247e-06	0	16	11.0293	0.750511
At1g74230	1.78173	0.336981	1.24111e-07	3.99897e-06	0.205998	16	17.0659	0.314942
At1g26690	1.35089	0.255496	1.24122e-07	3.99897e-06	0	16	10.1046	0.813107
At4g29330	1.71893	0.325358	1.26954e-07	4.07868e-06	0.10054	16	15.9337	0.386474
At5g25060	1.357	0.257473	1.36091e-07	4.33546e-06	0	16	12.0146	0.67792
At2g03690	1.36707	0.259778	1.42153e-07	4.50663e-06	0	16	10.3132	0.799588
At1g25988	1.32956	0.252657	1.42256e-07	4.50663e-06	0	16	8.50972	0.901728
At4g34230	1.37513	0.261582	1.46445e-07	4.62644e-06	0	16	7.83462	0.930242
At1g20440	1.42263	0.271055	1.53348e-07	4.81776e-06	0	16	13.1245	0.592684
At2g29460	1.2972	0.247185	1.53847e-07	4.82011e-06	0	16	10.2552	0.803388
At1g23180	1.45879	0.278307	1.59141e-07	4.97229e-06	0	16	10.7508	0.770052
At1g72660	2.81576	0.537477	1.61581e-07	5.0278e-06	0.798964	16	19.6666	0.1851
At5g67290	1.37817	0.263233	1.64498e-07	5.09763e-06	0	16	10.2525	0.803561
At3g46460	1.70119	0.32534	1.70476e-07	5.25426e-06	0.153421	16	16.5571	0.346021
At2g30480	1.35526	0.259269	1.72049e-07	5.26706e-06	0	16	2.93143	0.999652
At1g56170	1.42875	0.273614	1.77219e-07	5.41803e-06	0	16	9.4301	0.853978
At1g15860	1.67405	0.320692	1.78816e-07	5.45954e-06	0.144252	16	16.4965	0.349845
At2g15400	1.34564	0.257808	1.79349e-07	5.46656e-06	0	16	12.82	0.616197
At1g16050	1.41984	0.272032	1.79527e-07	5.46656e-06	0	16	8.07155	0.920882
At3g11020	1.43456	0.275081	1.83769e-07	5.56077e-06	0	16	8.23719	0.913922
At3g15080	1.39111	0.266754	1.83843e-07	5.56077e-06	0	16	14.4676	0.490399
ccb206	1.78602	0.342676	1.86845e-07	5.63657e-06	0.164077	16	16.5065	0.349208
At5g03720	1.43083	0.275114	1.98385e-07	5.93745e-06	0	16	11.6212	0.707446
At4g29770	1.42373	0.273919	2.01845e-07	6.02235e-06	0	16	7.65165	0.936988
orf107e	1.38874	0.267195	2.02016e-07	6.02235e-06	0	16	10.3183	0.799252
At1g36730	1.39635	0.268795	2.04877e-07	6.09167e-06	0	16	10.5858	0.781367
At5g02430	1.36599	0.263048	2.07018e-07	6.13928e-06	0	16	6.51506	0.969738
At5g18100	1.44049	0.277717	2.13822e-07	6.31637e-06	0	16	14.4254	0.493543
At1g80480	1.39492	0.269076	2.17039e-07	6.37827e-06	0	16	13.2469	0.583237
At1g71950	1.2954	0.249917	2.17947e-07	6.38842e-06	0	16	11.1695	0.740491
At1g50390	1.35651	0.261904	2.2258e-07	6.50308e-06	0	16	10.2066	0.806547
At1g16040	2.47789	0.478612	2.25193e-07	6.56697e-06	0.686609	16	19.8204	0.178933
At4g28020	1.30346	0.251877	2.27918e-07	6.62945e-06	0	16	6.05714	0.978772
At5g13880	1.31493	0.254173	2.29901e-07	6.67383e-06	0	16	7.84104	0.929997
At2g29500	3.39256	0.656519	2.37251e-07	6.86578e-06	1.53432	16	22.3035	0.100088
At2g18510	1.43585	0.277875	2.3759e-07	6.86687e-06	0	16	14.4584	0.491083
At2g01470	1.49892	0.290123	2.38513e-07	6.8848e-06	0.116371	16	16.4461	0.353036
At1g75390	1.3196	0.255438	2.39121e-07	6.88486e-06	0	16	12.3615	0.651483
At1g03140	1.34317	0.260092	2.41478e-07	6.94394e-06	0.0225672	16	15.3038	0.429764
At3g43160	1.28557	0.249794	2.65373e-07	7.49837e-06	0	16	5.6851	0.984566
At1g54150	1.31973	0.256757	2.74731e-07	7.7317e-06	0	16	14.0217	0.523884
At1g29260	1.3686	0.266335	2.7672e-07	7.7707e-06	0	16	9.2059	0.866508
At5g13800	1.28471	0.250045	2.77777e-07	7.78117e-06	0	16	14.5497	0.484313
At1g33055	1.28482	0.250233	2.8292e-07	7.9155e-06	0	16	5.98434	0.98001
At5g28540	1.96611	0.382967	2.83837e-07	7.92251e-06	0.326295	16	17.866	0.269778
At3g47120	1.33213	0.25948	2.83867e-07	7.92251e-06	0	16	10.2284	0.805131
At3g05570	1.59774	0.311387	2.8814e-07	8.02208e-06	0.200961	16	17.3815	0.296573
At5g08190	1.24504	0.242713	2.90247e-07	8.0572e-06	0	16	7.23635	0.950756
At5g18420	1.29777	0.253024	2.91224e-07	8.06842e-06	0	16	11.7564	0.697364
At2g07707	2.58278	0.503667	2.92899e-07	8.10302e-06	0.717275	16	19.6637	0.185218
At4g25200	2.19383	0.428374	3.03428e-07	8.34556e-06	0.415687	16	18.0841	0.258269
At1g24340	1.2944	0.252819	3.05739e-07	8.39895e-06	0	16	6.92106	0.959803
At1g72750	1.88765	0.368821	3.08686e-07	8.45948e-06	0.28537	16	17.5978	0.2844
At4g03120	1.32462	0.259011	3.15185e-07	8.58587e-06	0	16	8.01831	0.923047
At5g17710	1.2859	0.251796	3.27454e-07	8.85645e-06	0	16	6.05842	0.97875
At2g32340	1.30126	0.254858	3.29324e-07	8.88589e-06	0	16	8.96582	0.879298
At3g19290	1.26733	0.248753	3.49205e-07	9.35605e-06	0	16	12.4787	0.642497
At5g40490	1.26777	0.249248	3.64957e-07	9.7233e-06	0	16	5.57384	0.986052
At4g12120	1.2681	0.24939	3.67957e-07	9.77752e-06	0	16	7.4439	0.944142
At2g32260	1.29819	0.255471	3.74325e-07	9.93511e-06	0	16	12.304	0.65589
At5g20000	1.28888	0.253911	3.85236e-07	1.01772e-05	0	16	14.259	0.505983
At4g18593	1.28145	0.25248	3.86525e-07	1.01994e-05	0	16	11.3564	0.726944
At1g45976	1.59343	0.314065	3.90425e-07	1.02666e-05	0.108547	16	16.109	0.374848
At4g35985	1.29786	0.255823	3.91037e-07	1.02708e-05	0	16	12.3003	0.656173
At5g01180	1.40374	0.27682	3.95886e-07	1.0386e-05	0	16	11.0295	0.750499
At5g57300	1.33607	0.263499	3.96791e-07	1.0386e-05	0	16	14.1933	0.510921
At1g78600	1.35874	0.268158	4.0427e-07	1.05574e-05	0	16	12.5181	0.639465
At5g38895	1.41179	0.278807	4.11231e-07	1.07146e-05	0	16	10.3884	0.794621
At3g28740	1.29862	0.256874	4.29258e-07	1.10953e-05	0	16	4.81056	0.993612
At5g62910	1.39164	0.275405	4.34715e-07	1.11982e-05	0.0571779	16	15.7238	0.400641
At4g23493	3.56518	0.705711	4.37427e-07	1.12553e-05	1.68707	16	22.4302	0.0970108
At5g25450	3.53147	0.699525	4.45586e-07	1.14136e-05	1.82122	16	23.7614	0.0692579
At5g23090	1.28179	0.253962	4.48374e-07	1.14721e-05	0	16	10.7608	0.769357
At4g02550	1.38847	0.275186	4.52223e-07	1.15446e-05	0	16	10.9971	0.752801
At1g07530	1.26571	0.250875	4.53092e-07	1.15538e-05	0	16	13.4823	0.5651
At4g30480	1.2991	0.257531	4.54807e-07	1.15764e-05	0	16	12.0206	0.677472
At2g02230	1.25667	0.249572	4.77145e-07	1.20057e-05	0	16	8.73589	0.890917
At2g25910	1.21603	0.241602	4.82385e-07	1.21241e-05	0	16	10.7587	0.769501
At1g27000	1.24925	0.248287	4.86744e-07	1.22202e-05	0	16	10.0302	0.817839
At5g11960	1.25754	0.249966	4.8832e-07	1.22462e-05	0	16	14.7706	0.468062
At3g13235	1.29299	0.25726	5.00734e-07	1.25299e-05	0	16	8.24449	0.913607
At1g13340	1.17903	0.23471	5.0771e-07	1.26905e-05	0	16	5.82262	0.982576
At3g07770	1.69577	0.337717	5.13303e-07	1.28022e-05	0.15582	16	16.47	0.351521
orf143	1.30196	0.259579	5.28495e-07	1.30949e-05	0	16	9.75025	0.835149
At5g17270	1.49686	0.298538	5.33142e-07	1.31957e-05	0.117473	16	16.3781	0.357377
At3g60250	1.53198	0.305703	5.40507e-07	1.33345e-05	0.0781604	16	15.8053	0.395111
At4g03240	1.25986	0.251428	5.42043e-07	1.33579e-05	0	16	8.74862	0.89029
At5g27860	1.27357	0.254316	5.50529e-07	1.35301e-05	0.0245983	16	15.3525	0.426338
At5g46210	1.31043	0.261961	5.6625e-07	1.38197e-05	0	16	10.7699	0.768727
At1g15230	1.29253	0.258763	5.88326e-07	1.42971e-05	0	16	9.10917	0.871741
nad9	2.61882	0.524695	6.00319e-07	1.45419e-05	0.841516	16	20.4607	0.154961
At1g10970	1.3608	0.272656	6.01008e-07	1.45431e-05	0	16	12.2515	0.659899
At2g26150	1.97191	0.395132	6.02214e-07	1.45568e-05	0.309856	16	17.5288	0.28825
cox2	2.81968	0.565127	6.05477e-07	1.46046e-05	1.12304	16	21.8732	0.111172
orf106d	1.29957	0.260695	6.19513e-07	1.48644e-05	0	16	5.66876	0.984791
At1g27840	1.23261	0.247275	6.20305e-07	1.48677e-05	0	16	7.26363	0.949917
At5g37370	1.22013	0.244903	6.2903e-07	1.50451e-05	0	16	5.34028	0.988832
At2g27100	1.26377	0.253874	6.4257e-07	1.53367e-05	0	16	12.7655	0.620404
At1g27830	1.22101	0.245297	6.43538e-07	1.53437e-05	0	16	10.7633	0.769186
At4g11740	1.80826	0.363869	6.71188e-07	1.5903e-05	0.240196	16	17.1659	0.309043
At1g29220	1.32693	0.267087	6.75935e-07	1.59988e-05	0	16	9.92055	0.824708
At4g19600	1.20717	0.243076	6.82759e-07	1.61267e-05	0	16	12.3681	0.650977
At1g50400	1.56749	0.315875	6.96423e-07	1.63645e-05	0.171828	16	16.9202	0.32366
At5g62520	1.25682	0.253356	7.02459e-07	1.64723e-05	0	16	9.29047	0.861846
At4g26060	1.20866	0.243811	7.14482e-07	1.67241e-05	0	16	10.1321	0.811346
At4g02430	1.3421	0.270916	7.27218e-07	1.69829e-05	0	16	10.9852	0.753644
At3g56740	1.29031	0.260737	7.47201e-07	1.73781e-05	0	16	9.99812	0.819858
At5g14240	1.21293	0.245124	7.4889e-07	1.73996e-05	0	16	13.9744	0.527468
At2g44170	1.29563	0.262172	7.73616e-07	1.7901e-05	0	16	5.64543	0.985108
At4g28480	1.34467	0.272352	7.924e-07	1.81876e-05	0	16	12.4612	0.643838
At1g23860	1.22692	0.248894	8.24361e-07	1.88641e-05	0	16	7.43689	0.944374
At1g22310	1.24461	0.25259	8.33361e-07	1.90318e-05	0	16	7.52431	0.941437
At4g21580	2.79395	0.567071	8.35115e-07	1.90527e-05	1.33757	16	23.6597	0.0711018
At2g40830	1.33131	0.27022	8.36089e-07	1.90558e-05	0	16	10.5535	0.783555
At1g80670	1.26064	0.255889	8.37065e-07	1.90589e-05	0	16	8.64625	0.895276
At4g20330	1.73192	0.351576	8.38566e-07	1.9074e-05	0.437497	16	19.9231	0.174903
At4g21310	1.28334	0.260717	8.55111e-07	1.94115e-05	0	16	7.1802	0.952455
At5g45620	1.5543	0.316202	8.85477e-07	2.00011e-05	0.188857	16	17.1483	0.310074
At3g14075	1.29667	0.263851	8.90529e-07	2.00952e-05	0	16	11.7383	0.698718
At4g30460	1.21254	0.246762	8.93261e-07	2.0117e-05	0	16	7.94576	0.925939
At5g64760	1.24131	0.252648	8.95995e-07	2.01586e-05	0	16	14.728	0.471185
At1g73040	1.24994	0.254478	9.02467e-07	2.02641e-05	0	16	3.79328	0.998339
orf262	1.91624	0.390319	9.13453e-07	2.04703e-05	0.308613	16	17.5858	0.285064
rpl16.mitochondria	2.32113	0.472914	9.19408e-07	2.05633e-05	0.666833	16	19.8229	0.178831
At3g13240	1.20491	0.245541	9.24051e-07	2.06468e-05	0	16	3.37837	0.999167
At1g73690	1.21062	0.246762	9.29336e-07	2.07136e-05	0	16	7.86432	0.929107
At5g20060	1.24064	0.253399	9.78223e-07	2.16236e-05	0	16	13.6163	0.554803
At2g02730	1.22829	0.250945	9.84836e-07	2.17486e-05	0	16	7.91543	0.927128
At1g01930	1.66329	0.339962	9.95247e-07	2.19359e-05	0.270687	16	17.8989	0.268017
At1g33500	1.21991	0.249619	1.02327e-06	2.24883e-05	0	16	5.10264	0.991221
At5g20900	1.21829	0.249617	1.05744e-06	2.31051e-05	0	16	14.0086	0.524874
At1g62010	1.2771	0.261839	1.07482e-06	2.344e-05	0	16	12.7004	0.625429
At1g56450	1.18248	0.242542	1.08613e-06	2.36639e-05	0	16	6.6807	0.965912
At3g01070	1.29561	0.265773	1.08886e-06	2.37006e-05	0	16	8.01409	0.923217
At5g51430	1.34544	0.276538	1.14291e-06	2.47116e-05	0.00449986	16	15.0471	0.448029
At4g19440	1.13948	0.234288	1.15267e-06	2.48623e-05	0	16	10.1728	0.808729
At2g23170	1.21142	0.249084	1.15325e-06	2.48623e-05	0	16	13.4252	0.569494
At1g61620	1.20862	0.248519	1.15453e-06	2.48623e-05	0	16	10.1776	0.808425
At1g61780	1.20138	0.247046	1.15623e-06	2.48623e-05	0	16	6.71966	0.964967
At1g27385	1.16909	0.240407	1.15644e-06	2.48623e-05	0	16	3.7069	0.99855
At2g43630	1.3218	0.271926	1.16871e-06	2.51024e-05	0	16	13.0606	0.59762
At5g35460	1.32697	0.27306	1.17591e-06	2.52333e-05	0	16	10.2527	0.803548
At3g53110	1.23182	0.253525	1.18134e-06	2.53258e-05	0	16	12.0635	0.674215
At1g73980	1.21412	0.250056	1.20155e-06	2.57107e-05	0	16	13.0819	0.595975
At2g48100	1.18384	0.243952	1.21743e-06	2.59772e-05	0	16	11.1569	0.741393
At4g34210	1.22551	0.252565	1.22067e-06	2.60131e-05	0	16	10.7102	0.772857
At1g09150	1.20206	0.247811	1.23013e-06	2.61745e-05	0	16	5.34493	0.988781
At3g59800	1.18682	0.244741	1.23897e-06	2.63379e-05	0	16	9.14851	0.869625
At4g05460	1.19686	0.246844	1.24308e-06	2.64005e-05	0	16	10.6771	0.775133
At4g21810	1.24565	0.256958	1.24914e-06	2.648e-05	0	16	8.47907	0.903145
At4g21110	1.25203	0.258314	1.25394e-06	2.65323e-05	0	16	10.7362	0.771058
At1g54830	1.25118	0.258213	1.26276e-06	2.66692e-05	0	16	6.57439	0.968403
At5g45130	1.21586	0.251005	1.27287e-06	2.68578e-05	0	16	9.40337	0.8555
orf101a	1.25094	0.258285	1.27727e-06	2.69256e-05	0	16	7.5477	0.940635
At3g44110	1.37255	0.283465	1.28505e-06	2.70395e-05	0.0163419	16	15.1615	0.439849
orf131	1.30909	0.270706	1.32576e-06	2.76441e-05	0	16	14.4077	0.494857
At4g23910	1.15857	0.239581	1.32593e-06	2.76441e-05	0	16	10.0969	0.813602
At3g04500	1.22813	0.254171	1.35225e-06	2.81205e-05	0	16	11.31	0.730322
At2g02350	1.19827	0.248163	1.3751e-06	2.85644e-05	0	16	2.29441	0.999927
At2g31350	1.20615	0.249845	1.38204e-06	2.86824e-05	0	16	10.1533	0.809988
At2g24940	1.27506	0.264216	1.39418e-06	2.89079e-05	0.0927427	16	16.3697	0.357918
At3g50670	1.35146	0.280094	1.39988e-06	2.89996e-05	0.131313	16	16.8132	0.330152
At1g29850	1.15352	0.239233	1.4229e-06	2.93002e-05	0	16	7.79648	0.931683
At1g18030	1.20254	0.249423	1.42645e-06	2.93363e-05	0	16	12.8037	0.617454
At2g07672	1.27132	0.263732	1.43205e-06	2.93984e-05	0	16	10.364	0.796239
At5g67480	1.19715	0.248535	1.45862e-06	2.98575e-05	0	16	12.374	0.650526
At3g12300	1.27182	0.264044	1.45967e-06	2.98575e-05	0	16	9.47032	0.851671
At2g34260	1.2127	0.251935	1.48267e-06	3.02465e-05	0	16	14.6858	0.47428
At4g27680	1.39065	0.289008	1.49566e-06	3.04842e-05	0.0301727	16	15.314	0.429048
At1g55150	1.24857	0.259743	1.53247e-06	3.11507e-05	0.00701794	16	15.0914	0.444856
At4g22670	1.27293	0.264856	1.5387e-06	3.12479e-05	0	16	8.27016	0.912495
orf154	1.23695	0.257507	1.5586e-06	3.1569e-05	0	16	4.35035	0.996344
At3g61630	1.21628	0.253294	1.57198e-06	3.18117e-05	0	16	10.3739	0.795588
At4g26500	1.29473	0.269709	1.58305e-06	3.20072e-05	0	16	9.24196	0.86453
At1g34160	1.2227	0.254754	1.59022e-06	3.21235e-05	0	16	14.689	0.474039
At1g10170	1.27653	0.266459	1.66174e-06	3.33314e-05	0	16	13.6221	0.554358
At4g13550	1.30009	0.271523	1.68325e-06	3.37034e-05	0	16	9.4775	0.851258
At3g23490	1.12528	0.235206	1.71648e-06	3.42182e-05	0	16	12.5903	0.633907
At4g20020	2.20348	0.460665	1.72473e-06	3.43225e-05	0.719542	16	20.7957	0.143483
At5g40770	1.65918	0.34718	1.76154e-06	3.49939e-05	0.259211	16	17.6579	0.28108
At3g10390	1.18154	0.247654	1.83389e-06	3.62069e-05	0	16	11.8755	0.688427
At5g37380	1.18475	0.2488	1.9182e-06	3.77346e-05	0	16	8.55141	0.899782
At4g03320	1.91351	0.401853	1.91941e-06	3.77346e-05	0.523302	16	19.9241	0.174865
At2g34900	1.48496	0.311948	1.93313e-06	3.79716e-05	0.268803	16	18.4181	0.241324
At2g42270	1.26714	0.266203	1.93544e-06	3.79841e-05	0	16	12.358	0.651753
At3g24492	1.19825	0.251769	1.94244e-06	3.80885e-05	0	16	4.29441	0.996602
At1g60970	1.17701	0.247554	1.98871e-06	3.87952e-05	0	16	3.29841	0.99928
At3g56990	1.09077	0.229575	2.02148e-06	3.9367e-05	0	16	10.8129	0.765743
At5g46410	1.22164	0.25725	2.04604e-06	3.97772e-05	0	16	13.617	0.554754
At3g19270	1.23677	0.26051	2.05962e-06	3.99728e-05	0	16	11.3166	0.729846
At4g18140	1.20794	0.25471	2.11181e-06	4.07316e-05	0	16	8.85933	0.884757
At3g60540	1.1581	0.244433	2.15942e-06	4.13801e-05	0	16	4.96168	0.992446
At1g03190	1.12993	0.238623	2.18836e-06	4.18641e-05	0	16	13.9037	0.532844
At5g58220	1.14884	0.242782	2.22338e-06	4.24627e-05	0	16	12.7005	0.62542
At1g55805	1.1643	0.246112	2.2367e-06	4.26812e-05	0	16	11.938	0.683717
At5g63670	1.14605	0.242324	2.25191e-06	4.29353e-05	0	16	3.33859	0.999225
At1g70590	1.17417	0.248618	2.32616e-06	4.41291e-05	0	16	6.35491	0.97315
At4g15680	2.14407	0.454148	2.34591e-06	4.44297e-05	0.558739	16	19.3462	0.198474
At4g33940	1.2155	0.257472	2.34821e-06	4.44363e-05	0	16	14.8461	0.462557
At1g27590	1.19161	0.252724	2.41613e-06	4.55698e-05	0	16	9.00935	0.877028
At4g11560	1.1396	0.241793	2.43944e-06	4.59714e-05	0	16	13.6175	0.554713
orf116	1.18531	0.251534	2.44935e-06	4.612e-05	0	16	5.09914	0.991253
At2g44510	1.16198	0.246623	2.45797e-06	4.62057e-05	0	16	14.818	0.464605
At1g68930	1.18864	0.252397	2.4846e-06	4.66679e-05	0	16	2.9636	0.999627
At2g01230	1.16033	0.24653	2.51802e-06	4.71399e-05	0	16	11.2994	0.731095
At3g24820	1.12284	0.238751	2.56373e-06	4.77989e-05	0	16	8.91336	0.882004
At3g61180	1.18848	0.252758	2.57584e-06	4.7946e-05	0	16	8.50071	0.902146
At2g36950	1.20751	0.256939	2.60673e-06	4.84814e-05	0	16	9.30139	0.861239
At5g47610	1.28301	0.273102	2.62845e-06	4.88055e-05	0	16	14.8299	0.463734
At2g26990	1.3952	0.297264	2.68624e-06	4.97567e-05	0.195131	16	17.5595	0.286529
At5g03740	1.54725	0.329688	2.69115e-06	4.97666e-05	0.144773	16	16.4203	0.354679
mitochondria.1	2.66434	0.567913	2.71262e-06	5.00822e-05	1.17056	16	22.4321	0.0969637
At4g31410	1.15411	0.24603	2.71951e-06	5.01687e-05	0	16	9.79237	0.832593
At3g21175	1.28961	0.275227	2.79121e-06	5.12007e-05	0.0960587	16	16.3064	0.361986
At3g18820	1.58542	0.338561	2.82967e-06	5.18644e-05	0.366497	16	19.3119	0.199946
At1g67370	1.17864	0.251733	2.8396e-06	5.20045e-05	0	16	4.52655	0.995433
At3g10380	1.28634	0.275001	2.90305e-06	5.29533e-05	0.0907535	16	16.2272	0.367114
At1g53540	3.09208	0.661595	2.95862e-06	5.38805e-05	1.54311	16	22.947	0.0852711
At4g05060	1.10434	0.236603	3.04944e-06	5.549e-05	0	16	10.8191	0.765309
At1g20575	1.13018	0.242177	3.05968e-06	5.56318e-05	0	16	13.147	0.590944
At1g21760	1.18051	0.253102	3.0989e-06	5.62101e-05	0	16	11.0004	0.752567
At4g28390	3.27176	0.702206	3.17351e-06	5.72439e-05	1.91862	16	25.4403	0.0443343
At4g00760	1.20616	0.258997	3.20795e-06	5.77278e-05	0	16	6.95032	0.959014
At5g61190	1.21741	0.261464	3.22197e-06	5.79343e-05	0	16	8.44398	0.904753
At2g41550	1.16195	0.249573	3.22838e-06	5.79629e-05	0	16	14.5676	0.482989
At5g27660	2.19775	0.47227	3.26197e-06	5.8443e-05	0.702045	16	20.4111	0.156722
At3g47490	1.19453	0.257077	3.37486e-06	6.02075e-05	0	16	8.95281	0.879972
At1g55310	1.25175	0.269567	3.42421e-06	6.08969e-05	0	16	14.091	0.518639
At4g00590	1.1096	0.239079	3.46474e-06	6.14734e-05	0	16	2.67712	0.999803
At1g05385	1.0941	0.235986	3.54764e-06	6.26025e-05	0	16	8.22956	0.91425
At4g27410	1.15243	0.24875	3.60649e-06	6.34441e-05	0	16	11.6425	0.705865
At1g73480	1.25762	0.2715	3.6193e-06	6.36202e-05	0	16	11.9185	0.685184
At5g57370	1.1544	0.249345	3.66146e-06	6.4262e-05	0	16	13.8241	0.538909
At1g19610	1.05666	0.228254	3.66892e-06	6.43432e-05	0	16	2.63081	0.999824
At1g07590	1.16142	0.251041	3.7206e-06	6.51491e-05	0	16	11.5187	0.715032
At2g13960	1.16849	0.252744	3.77811e-06	6.57009e-05	0	16	6.74363	0.964377
At1g76940	1.17352	0.253933	3.81222e-06	6.6193e-05	0	16	10.9752	0.754353
At1g80040	1.26907	0.274735	3.85105e-06	6.66637e-05	0.117159	16	16.6504	0.340187
At1g09950	1.12911	0.244646	3.92536e-06	6.78467e-05	0	16	7.9482	0.925843
At3g54170	1.10586	0.239656	3.94312e-06	6.81018e-05	0	16	14.8383	0.463123
At5g06550	1.802	0.390672	3.97716e-06	6.85856e-05	0.541512	16	20.4384	0.155753
At5g03440	1.19203	0.25844	3.98042e-06	6.85898e-05	0	16	8.52776	0.900888
At2g26060	1.1479	0.248999	4.02575e-06	6.93185e-05	0	16	13.9164	0.531878
At4g32050	1.12694	0.244515	4.04884e-06	6.95997e-05	0	16	10.1334	0.811267
At5g08380	1.58577	0.34408	4.05126e-06	6.95997e-05	0.331377	16	18.6845	0.22839
At5g18110	1.07495	0.233462	4.13707e-06	7.07532e-05	0	16	14.7531	0.469344
At4g34135	1.11872	0.243225	4.23441e-06	7.22549e-05	0	16	7.96212	0.925292
At5g12030	4.39505	0.956577	4.33658e-06	7.37219e-05	3.91952	16	29.2421	0.0149676
At4g19430	1.22604	0.266859	4.34157e-06	7.37516e-05	0	16	11.4781	0.718025
At1g55300	1.24129	0.270272	4.37449e-06	7.41508e-05	0	16	12.9176	0.608662
At5g64400	1.49884	0.326373	4.38139e-06	7.41511e-05	0.161371	16	16.6714	0.338884
At1g61640	1.73369	0.377618	4.40867e-06	7.45019e-05	0.378223	16	18.7119	0.227087
At5g04610	1.19905	0.261342	4.47383e-06	7.54909e-05	0	16	8.62572	0.89626
At2g32140	1.14545	0.249861	4.55424e-06	7.66203e-05	0	16	8.22019	0.914652
At3g56250	1.20669	0.263497	4.66068e-06	7.82375e-05	0	16	9.19228	0.867251
At4g13520	1.994	0.435513	4.6831e-06	7.85558e-05	0.721003	16	21.4426	0.123275
At2g06530	1.14214	0.249566	4.72827e-06	7.90803e-05	0	16	14.5069	0.487481
orf120	1.15546	0.252562	4.76372e-06	7.95894e-05	0	16	3.77542	0.998385
At3g20630	1.07332	0.234614	4.76571e-06	7.95894e-05	0	16	9.98503	0.820681
At1g22985	1.21416	0.265429	4.77774e-06	7.97244e-05	0	16	13.5687	0.55846
At1g67960	1.08001	0.23611	4.7808e-06	7.97244e-05	0	16	9.67733	0.839531
At5g30145	1.13921	0.249103	4.80223e-06	7.99645e-05	0	16	7.84765	0.929745
At1g65660	1.29539	0.283457	4.87771e-06	8.09843e-05	0.120009	16	16.5905	0.343927
At3g46660	1.10724	0.24244	4.94591e-06	8.17754e-05	0	16	11.1287	0.743418
At3g16190	1.10905	0.243001	5.01945e-06	8.27336e-05	0	16	8.92145	0.881588
At2g17975	1.1195	0.245423	5.07825e-06	8.3536e-05	0	16	5.1359	0.990912
At5g10870	1.17498	0.257777	5.16174e-06	8.47718e-05	0	16	10.3938	0.794265
At5g61530	1.07694	0.236335	5.19332e-06	8.52289e-05	0	16	6.70613	0.965297
orf106c	1.17703	0.2586	5.3252e-06	8.70166e-05	0	16	7.04855	0.956288
At5g24340	1.14688	0.252146	5.40387e-06	8.81753e-05	0	16	9.65848	0.840655
At1g17530	1.08624	0.238991	5.49085e-06	8.93802e-05	0.00194935	16	15.0305	0.44922
At2g47330	1.10573	0.243285	5.49343e-06	8.93802e-05	0	16	11.2426	0.735212
matR	2.11413	0.465231	5.513e-06	8.96346e-05	0.793105	16	21.661	0.117006
At2g16590	1.06986	0.235488	5.54229e-06	9.00463e-05	0	16	12.8608	0.613048
At3g13470	1.21678	0.268079	5.65525e-06	9.16198e-05	0	16	13.5609	0.559054
At1g56150	1.06199	0.233995	5.66479e-06	9.17091e-05	0	16	9.30711	0.86092
orf110a	1.95539	0.431277	5.78862e-06	9.33879e-05	0.637326	16	20.6963	0.146817
At5g40600	1.18495	0.261351	5.78902e-06	9.33879e-05	0	16	12.5162	0.639613
At1g34150	1.09318	0.241473	5.97887e-06	9.59741e-05	0	16	14.8733	0.46058
At4g36960	1.05195	0.232658	6.14179e-06	9.83119e-05	0	16	4.29617	0.996594
At5g51940	1.24398	0.275167	6.16043e-06	9.85409e-05	0.153769	16	17.2721	0.30286
At1g20920	1.08659	0.240386	6.17826e-06	9.87567e-05	0	16	7.8966	0.927861
At4g04020	1.18373	0.262198	6.34261e-06	0.000101029	0	16	7.8287	0.930467
At3g53160	1.07241	0.237791	6.48581e-06	0.000103093	0	16	11.0335	0.750212
At2g33735	1.20542	0.267412	6.55283e-06	0.000103941	0	16	12.2346	0.661191
At1g76150	1.04924	0.23293	6.65212e-06	0.000105368	0	16	12.8128	0.616757
At2g43180	1.0628	0.235956	6.66201e-06	0.000105452	0	16	6.52472	0.969524
At1g73130	1.06741	0.237042	6.69835e-06	0.00010588	0	16	12.9407	0.606877
At5g65260	1.10097	0.24454	6.72473e-06	0.000106075	0	16	11.0458	0.74934
At5g51170	1.01626	0.22585	6.80485e-06	0.000107265	0	16	12.8859	0.611112
At3g15351	1.15572	0.25701	6.89819e-06	0.000108511	0.0341119	16	15.483	0.417217
At5g61820	1.26743	0.282224	7.09364e-06	0.00011101	0.119272	16	16.5934	0.343744
At5g04410	1.19901	0.267249	7.24034e-06	0.000112646	0	16	14.8246	0.464121
At1g65220	1.08559	0.242021	7.27326e-06	0.000112892	0	16	8.10397	0.919547
At5g51410	1.11559	0.24878	7.31708e-06	0.000113452	0	16	8.79731	0.887875
At3g09840	1.1287	0.251737	7.33864e-06	0.000113631	0	16	9.02563	0.876174
At5g03070	1.03479	0.230961	7.45116e-06	0.000115061	0	16	5.90497	0.9813
At1g69680	1.08753	0.242747	7.46092e-06	0.000115133	0	16	12.4699	0.643166
At3g22370	1.09398	0.244304	7.53574e-06	0.000115942	0	16	7.7178	0.934597
At3g21350	1.09087	0.243704	7.59769e-06	0.000116611	0	16	9.39663	0.855883
At2g18410	1.60824	0.359483	7.68569e-06	0.000117723	0.367775	16	18.8949	0.218536
At2g25760	1.09763	0.245419	7.73155e-06	0.000118266	0	16	12.8955	0.610371
At1g08110	1.10074	0.246476	7.97292e-06	0.000121631	0	16	6.76221	0.963915
At4g01120	1.1821	0.264859	8.0775e-06	0.000122897	0.00990562	16	15.1149	0.443174
At1g04960	1.11448	0.249859	8.17952e-06	0.000124117	0	16	6.44833	0.971194
At2g29480	1.091	0.244744	8.28323e-06	0.000125454	0	16	5.63704	0.985221
At2g31200	1.37168	0.307746	8.30436e-06	0.000125676	0.266763	16	18.5295	0.235851
At2g39725	1.30517	0.293204	8.53061e-06	0.000128587	0.193918	16	17.6193	0.283206
At3g19840	1.03797	0.233226	8.56813e-06	0.000129067	0	16	14.7565	0.469093
At2g15270	1.08077	0.242921	8.62435e-06	0.000129613	0	16	9.50955	0.849406
At1g63840	1.13772	0.256022	8.83726e-06	0.000132245	0	16	8.72364	0.891518
At1g01720	1.1617	0.261863	9.1518e-06	0.000136324	0	16	14.9022	0.458485
At5g47120	1.59253	0.359053	9.19159e-06	0.000136827	0.268194	16	17.6371	0.282226
At2g19790	1.02119	0.230712	9.58809e-06	0.000142171	0	16	7.43149	0.944552
At2g36080	1.42214	0.321537	9.73673e-06	0.000144038	0.248203	16	17.9539	0.265098
At1g28960	1.05884	0.239431	9.76426e-06	0.000144298	0	16	7.48877	0.942642
At2g05840	1.10259	0.249329	9.7696e-06	0.000144298	0.0203457	16	15.2984	0.430146
orfX	1.18647	0.268387	9.83609e-06	0.000144998	0	16	11.1003	0.745455
At3g46230	3.75485	0.849543	9.87722e-06	0.00014551	3.08049	16	28.2889	0.0198293
At4g18700	1.08126	0.244711	9.93839e-06	0.000146127	0	16	12.6039	0.632862
At2g30550	1.0437	0.236352	1.0061e-05	0.000147739	0	16	7.27216	0.949653
At3g53000	1.08303	0.245336	1.0125e-05	0.000148583	0	16	13.7365	0.545601
At4g17170	1.09137	0.247275	1.01668e-05	0.000149099	0	16	7.12063	0.954215
At2g02750	1.09041	0.247093	1.01968e-05	0.000149444	0	16	5.60729	0.985617
At5g49840	1.13251	0.256707	1.02562e-05	0.000150217	0	16	14.1279	0.515848
At2g17870	1.11798	0.253508	1.03352e-05	0.000150889	0	16	14.8002	0.465905
At3g29090	1.27494	0.289278	1.04651e-05	0.000152358	0.16164	16	17.169	0.308865
At2g42160	1.00713	0.228536	1.04877e-05	0.000152527	0	16	4.69839	0.994387
At5g04170	1.21807	0.276671	1.0696e-05	0.000154864	0.0789178	16	16.0209	0.380664
At5g12040	1.16756	0.26523	1.07229e-05	0.000155007	0	16	14.5161	0.486798
At1g53850	1.08442	0.246355	1.07332e-05	0.000155007	0	16	11.2803	0.73248
At1g71230	1.06783	0.242595	1.07414e-05	0.000155028	0	16	5.34214	0.988812
At3g58600	1.08178	0.245837	1.08048e-05	0.000155739	0	16	11.4121	0.722873
At2g17390	1.03256	0.234763	1.09091e-05	0.000156977	0	16	11.2521	0.734531
At3g48880	1.08016	0.245586	1.0911e-05	0.000156977	0	16	4.16746	0.997135
At3g13200	1.15682	0.263126	1.10038e-05	0.000158013	0.108544	16	16.6656	0.339242
At3g50910	1.11115	0.252806	1.10642e-05	0.000158543	0.0450219	16	15.678	0.403771
At5g36290	1.09907	0.250064	1.10686e-05	0.000158543	0	16	9.54267	0.847479
At3g14230	1.25118	0.285128	1.14323e-05	0.000162815	0.113052	16	16.4616	0.352052
At5g06950	1.03996	0.237038	1.14764e-05	0.000163253	0	16	7.65239	0.936962
At3g02710	1.04361	0.237931	1.1536e-05	0.000163861	0	16	7.44086	0.944243
At3g62260	1.10889	0.252865	1.15815e-05	0.000164133	0	16	5.32117	0.98904
At5g52210	1.08415	0.247333	1.16854e-05	0.000165399	0	16	14.0955	0.5183
At5g38890	1.35931	0.310304	1.18375e-05	0.000167344	0.196659	16	17.3924	0.295952
At4g33070	1.09	0.248978	1.1984e-05	0.000169204	0	16	14.4079	0.494845
At4g02980	1.59502	0.364373	1.2008e-05	0.000169438	0.276997	16	17.672	0.2803
At5g49400	1.40586	0.32125	1.20752e-05	0.000170175	0.234226	16	17.755	0.275764
orf157	1.07679	0.24619	1.2209e-05	0.000171847	0	16	4.79237	0.993743
At1g17460	1.26501	0.289379	1.23428e-05	0.000173311	0.145583	16	16.9187	0.323749
At3g51010	1.0476	0.239647	1.23435e-05	0.000173311	0	16	4.95709	0.992483
At4g00231	1.10597	0.25301	1.23525e-05	0.000173332	0	16	13.2532	0.582746
At1g06200	1.04288	0.238616	1.23929e-05	0.000173791	0	16	13.6511	0.552139
At5g51980	1.06406	0.243505	1.24385e-05	0.000174001	0	16	8.89623	0.88288
At1g48450	1.12241	0.257224	1.27978e-05	0.000178698	0	16	12.9432	0.606682
At5g12020	2.77871	0.636867	1.28237e-05	0.000178949	1.49546	16	23.5809	0.0725604
At2g45070	1.05435	0.241791	1.2972e-05	0.000180686	0	16	10.8237	0.764991
At1g43160	1.00449	0.230382	1.29999e-05	0.000180964	0	16	11.3473	0.727611
At4g22340	1.13596	0.260645	1.31086e-05	0.000182032	0	16	9.58239	0.845155
At1g11660	2.25596	0.517647	1.31197e-05	0.000182075	1.08255	16	23.5825	0.072532
At1g68340	1.03796	0.238436	1.34176e-05	0.000185529	0	16	10.2121	0.80619
At5g55160	1.05949	0.243525	1.35755e-05	0.000187599	0.0108574	16	15.1623	0.439793
At1g11520	1.03202	0.237319	1.36978e-05	0.000189174	0	16	8.50924	0.90175
At1g04080	1.03437	0.237901	1.37457e-05	0.00018972	0	16	11.1382	0.742735
At1g69295	1.07744	0.247887	1.38343e-05	0.000190827	0	16	7.91068	0.927314
At2g30260	1.0177	0.234309	1.40288e-05	0.000192925	0	16	10.309	0.799867
At2g26430	1.03894	0.239433	1.43025e-05	0.000195979	0	16	12.7827	0.619078
At5g39510	1.0426	0.240308	1.4338e-05	0.000196347	0	16	8.33609	0.909603
At3g58620	1.05411	0.243301	1.47409e-05	0.000200777	0	16	13.8747	0.535053
At2g44820	1.06085	0.244886	1.47754e-05	0.000201126	0	16	10.7756	0.768333
At2g41420	1.04891	0.242164	1.4815e-05	0.000201424	0	16	12.0665	0.673985
At4g25810	1.62308	0.374778	1.48582e-05	0.00020189	0.465675	16	19.9724	0.172993
At1g18680	1.22539	0.283142	1.50592e-05	0.000204378	0.157043	16	17.1887	0.307708
orf111b	1.9896	0.460017	1.52495e-05	0.000206836	0.677671	16	20.6125	0.149672
At4g29430	1.18018	0.272894	1.52734e-05	0.000206936	0.120125	16	16.7313	0.335182
At1g62763	1.0464	0.241959	1.5275e-05	0.000206936	0	16	3.75651	0.998432
At4g19150	1.07212	0.247932	1.53061e-05	0.000207234	0	16	13.5308	0.561366
At4g00335	1.14159	0.264229	1.55711e-05	0.000210446	0.0640811	16	15.8969	0.388937
At4g14070	1.04607	0.242255	1.57398e-05	0.000212347	0	16	4.28748	0.996633
At5g47890	1.03659	0.240134	1.58359e-05	0.00021339	0	16	10.7745	0.76841
At1g13450	1.06973	0.24788	1.59213e-05	0.000214287	0.0228956	16	15.3357	0.427519
At3g15890	1.03477	0.239875	1.60468e-05	0.000215721	0	16	6.92424	0.959718
orf119	1.07095	0.248282	1.60733e-05	0.00021595	0	16	4.31287	0.996518
At5g63370	1.08933	0.252761	1.63458e-05	0.000218964	0	16	11.3045	0.730728
At3g07740	1.06765	0.247896	1.65587e-05	0.000221165	0	16	14.5142	0.486941
At1g53280	1.02008	0.236924	1.66584e-05	0.000222235	0	16	4.25751	0.996764
At3g30140	1.07713	0.250184	1.66715e-05	0.000222281	0	16	10.3491	0.797226
At1g02890	1.04665	0.243796	1.76161e-05	0.000231884	0	16	11.6329	0.706579
At5g16010	1.03374	0.240882	1.77497e-05	0.000233372	0	16	14.5988	0.480681
At4g30935	1.00529	0.2343	1.782e-05	0.000234026	0	16	9.2821	0.862311
At3g06240	1.08526	0.252966	1.78551e-05	0.000234352	0	16	9.18085	0.867873
At2g21240	1.03925	0.242249	1.78655e-05	0.000234353	0	16	14.571	0.482739
At3g01150	1.01832	0.237391	1.78971e-05	0.000234633	0	16	5.86978	0.981853
At1g43890	1.06312	0.247851	1.7918e-05	0.000234771	0.0262618	16	15.3933	0.423477
At5g12230	1.46126	0.341032	1.82887e-05	0.00023949	0.28053	16	18.097	0.257601
At2g02760	1.08496	0.253224	1.83074e-05	0.000239505	0	16	10.4933	0.787618
At5g52630	1.08246	0.252715	1.84113e-05	0.000240404	0	16	7.77126	0.932625
At5g37670	4.77342	1.11482	1.85395e-05	0.000241662	5.47002	16	33.8661	0.00355592
At1g29330	1.01984	0.238214	1.85876e-05	0.00024215	0	16	14.7411	0.470226
At2g41070	1.01441	0.237014	1.86941e-05	0.000243259	0	16	13.1703	0.589148
At5g14310	1.048	0.2449	1.87486e-05	0.000243828	0	16	8.33997	0.909431
At4g32930	1.04123	0.243653	1.92494e-05	0.000249485	0	16	11.8308	0.691786
At1g56440	1.10986	0.259821	1.94039e-05	0.000250773	0	16	14.798	0.466062
At5g19280	1.04342	0.244826	2.02721e-05	0.00025978	0	16	10.092	0.813915
At4g15660	1.1624	0.272852	2.04242e-05	0.000261287	0.0209421	16	15.2413	0.434181
At2g07675	2.30495	0.541116	2.04778e-05	0.000261679	0.976713	16	21.9346	0.10953
At4g17130	1.01661	0.23931	2.15599e-05	0.000273204	0	16	3.42021	0.999103
At5g13070	1.39497	0.328435	2.16342e-05	0.000273808	0.231715	16	17.6208	0.283126
At5g19900	1.04505	0.246179	2.18522e-05	0.000275832	0	16	10.8453	0.763485
At3g09980	1.06949	0.252057	2.20517e-05	0.000278042	0	16	8.60956	0.897032
At1g60170	1.03572	0.244134	2.21097e-05	0.00027862	0	16	13.4873	0.56471
At5g54960	1.40215	0.330666	2.23141e-05	0.000281039	0.272396	16	18.146	0.255069
At5g66100	1.09339	0.258267	2.30013e-05	0.000288417	0	16	12.4495	0.644733
At1g52560	2.90689	0.686771	2.30901e-05	0.000289212	1.8516	16	25.3098	0.045934
At1g20220	1.0872	0.256928	2.32112e-05	0.000290408	0	16	14.1827	0.511718
At3g50360	1.00183	0.237148	2.39493e-05	0.00029833	0	16	13.544	0.560357
At4g08170	1.01748	0.240994	2.42134e-05	0.00030129	0	16	11.5056	0.716
At3g58460	1.01852	0.241937	2.55543e-05	0.000316762	0	16	3.80111	0.998319
At4g02690	1.04905	0.249248	2.56651e-05	0.000317962	0	16	3.75309	0.99844
At3g07090	1.51181	0.359726	2.63797e-05	0.000324517	0.239532	16	17.2757	0.302652
At1g66000	1.0191	0.242557	2.65138e-05	0.000325815	0	16	6.94248	0.959226
At3g51910	1.12277	0.267492	2.69992e-05	0.000330351	0	16	14.6874	0.474158
At5g42970	1.27537	0.304077	2.73792e-05	0.000334462	0.219103	16	17.8537	0.270437
At1g14090	1.01627	0.242351	2.74808e-05	0.000335162	0	16	9.51263	0.849226
At4g33930	1.02259	0.244046	2.78768e-05	0.000338721	0	16	6.56759	0.968558
At2g40350	1.01236	0.242269	2.93248e-05	0.000352921	0	16	10.8888	0.760433
At1g27090	1.07108	0.256463	2.96199e-05	0.000355345	0	16	10.3879	0.794658
At5g49510	1.12614	0.269687	2.97046e-05	0.000355986	0.0918587	16	16.3021	0.362264
At2g45640	1.11761	0.267717	2.98519e-05	0.000357374	0.109642	16	16.6265	0.341677
At2g25110	1.42551	0.341869	3.04925e-05	0.000363703	0.275464	16	18.0432	0.260399
At4g05070	1.65155	0.396231	3.07086e-05	0.000365514	0.446852	16	19.3354	0.198937
At4g15030	1.15704	0.278033	3.16142e-05	0.000374334	0.12381	16	16.7254	0.335545
At1g19020	1.02399	0.246166	3.18629e-05	0.0003763	0	16	13.8285	0.538576
At1g60620	1.00578	0.242098	3.26093e-05	0.000384118	0	16	12.7877	0.618691
At4g04180	1.10841	0.266897	3.28237e-05	0.000386243	0.10103	16	16.4865	0.350473
At4g15930	1.09057	0.262627	3.2877e-05	0.000386671	0	16	11.6691	0.703882
At3g09640	3.9978	0.963708	3.34883e-05	0.00039325	4.30698	16	33.3163	0.00424296
At5g13310	1.16978	0.282177	3.39023e-05	0.000397701	0.0743707	16	15.9176	0.387549
At4g19400	1.19393	0.28808	3.40669e-05	0.000399425	0.189024	16	17.6807	0.279823
At1g03330	1.00047	0.241595	3.45646e-05	0.000403597	0.0214176	16	15.3375	0.427389
At2g29420	1.05007	0.25371	3.49076e-05	0.000406674	0.047529	16	15.7034	0.402034
At1g07410	1.01897	0.246649	3.60763e-05	0.000418029	0	16	7.01415	0.957256
At3g02555	1.02005	0.247175	3.6781e-05	0.000425112	0	16	9.97909	0.821053
At5g40880	1.01357	0.245621	3.68232e-05	0.000425168	0	16	8.49189	0.902554
At5g58770	1.06787	0.258903	3.71382e-05	0.00042837	0	16	9.9604	0.822224
At1g21010	1.09246	0.264986	3.74467e-05	0.000431054	0.092681	16	16.3688	0.357971
At1g07210	1.12525	0.273863	3.97691e-05	0.000452068	0.0990652	16	16.3761	0.357503
At5g12290	1.06837	0.260254	4.04147e-05	0.00045849	0	16	12.336	0.65344
At2g02810	1.35168	0.329608	4.11593e-05	0.000466007	0.218546	16	17.433	0.293646
At1g75750	2.87548	0.70206	4.20768e-05	0.000474978	2.81882	16	32.6551	0.00523726
At5g11090	1.0778	0.26346	4.29655e-05	0.000483887	0.0110612	16	15.1345	0.441771
At1g67360	2.10154	0.513886	4.32301e-05	0.000485826	0.986334	16	22.8747	0.0868373
At3g63350	1.06478	0.26108	4.5352e-05	0.000506917	0	16	10.2649	0.802752
At1g75270	1.40948	0.345639	4.54453e-05	0.00050771	0.323067	16	18.6539	0.229846
At3g01520	1.02442	0.251303	4.57352e-05	0.000510448	0.0735159	16	16.1776	0.370347
At1g22960	1.02568	0.251743	4.61473e-05	0.000514794	0	16	13.8461	0.537233
At2g21640	1.90373	0.467703	4.69341e-05	0.000521781	0.936474	16	23.4865	0.0743428
At2g43810	1.40978	0.346586	4.7497e-05	0.000526178	0.345084	16	18.9146	0.217629
At3g13910	1.17916	0.289982	4.77622e-05	0.000528147	0.222454	16	18.2121	0.25168
At4g23050	1.15826	0.284911	4.79632e-05	0.000530113	0.178353	16	17.5512	0.286994
At4g23570	1.4474	0.356182	4.8313e-05	0.00053346	0.250476	16	17.4734	0.291358
At3g04610	1.14325	0.282136	5.07534e-05	0.000558509	0.154845	16	17.1967	0.307245
At4g02210	1.00732	0.2486	5.07879e-05	0.000558618	0	16	6.88738	0.9607
At2g32600	1.06084	0.261948	5.12578e-05	0.00056297	0.0495328	16	15.6918	0.402825
At3g48170	1.08389	0.268347	5.36475e-05	0.000584699	0.133076	16	17.0388	0.316551
At2g38560	1.43002	0.354074	5.37379e-05	0.000585403	0.342971	16	18.7352	0.225985
At5g59720	5.42966	1.34935	5.72363e-05	0.000618479	8.41125	16	40.2272	0.00041902
At5g06140	1.03262	0.256649	5.7351e-05	0.000619424	0.0626915	16	15.9396	0.386075
At5g22060	1.42731	0.356727	6.30436e-05	0.000670076	0.267364	16	17.7167	0.277851
At1g63780	1.16388	0.291104	6.3835e-05	0.000676604	0.182453	16	17.5108	0.289257
orf113	2.06099	0.515591	6.40588e-05	0.000678343	0.945531	16	22.4778	0.0958743
At5g66180	1.0378	0.260215	6.6569e-05	0.000701333	0.0638011	16	15.9227	0.387207
At2g43020	1.70445	0.42743	6.67228e-05	0.000701978	0.784992	16	22.9776	0.0846166
At1g53320	1.13302	0.284849	6.96081e-05	0.000726954	0.167508	16	17.3684	0.297322
At1g01830	1.01752	0.256333	7.20189e-05	0.00074801	0	16	9.64254	0.841603
At4g27670	3.36074	0.847413	7.31255e-05	0.000757084	3.11363	16	30.0932	0.01159
At3g62840	1.39681	0.352217	7.31611e-05	0.000757107	0.483091	16	20.9223	0.13933
At5g57880	1.02347	0.258362	7.45176e-05	0.000769744	0	16	14.6	0.480591
At3g60300	1.05038	0.265403	7.5682e-05	0.000780355	0.108661	16	16.6428	0.34066
At2g17380	1.38786	0.352281	8.16075e-05	0.000834642	0.422385	16	19.9698	0.173093
At2g29590	1.30087	0.33023	8.17263e-05	0.000835019	0.406284	16	20.3468	0.159029
At3g60360	1.7415	0.44275	8.37627e-05	0.00085438	0.795919	16	22.7969	0.0885482
At1g78150	1.13775	0.289978	8.72501e-05	0.000881648	0.0783952	16	15.9059	0.388332
At5g60160	1.08147	0.27575	8.78519e-05	0.000886548	0.179235	16	17.7494	0.276067
At4g23885	2.53437	0.646986	8.95858e-05	0.000900513	2.1362	16	30.3356	0.0107673
At1g66070	1.23919	0.316619	9.08456e-05	0.000911099	0.221793	16	17.6996	0.278785
orf251	2.49296	0.637488	9.20712e-05	0.000920146	2.05783	16	30.1583	0.0113632
At3g54620	1.0339	0.264852	9.47337e-05	0.000943438	0.119573	16	16.847	0.328094
At5g08420	1.04514	0.268035	9.64789e-05	0.000957465	0.0694501	16	15.9581	0.38484
At4g10250	3.30816	0.850194	9.98025e-05	0.00098529	3.16332	16	30.4625	0.0103587
At3g60630	-2.46443	0.326739	4.6105e-14	9.53368e-11	0	16	10.1327	0.811313
At3g07270	-2.10795	0.291362	4.66167e-13	4.35496e-10	0	16	4.27001	0.99671
At1g15690	-2.25729	0.314323	6.89885e-13	5.23071e-10	0	16	8.13866	0.918103
At1g15260	-2.26593	0.316067	7.54669e-13	5.33357e-10	0	16	9.58066	0.845256
At5g65700	-2.24038	0.312831	7.97246e-13	5.33357e-10	0	16	6.9087	0.960134
At2g26730	-2.26893	0.319079	1.15321e-12	6.72588e-10	0	16	7.28098	0.949378
At3g60620	-2.15558	0.30437	1.41997e-12	7.5431e-10	0	16	8.45748	0.904136
At1g75820	-2.18341	0.308325	1.42598e-12	7.5431e-10	0	16	8.21111	0.91504
At3g20570	-2.08795	0.297122	2.10623e-12	9.98088e-10	0	16	4.31923	0.996489
At1g11670	-2.27836	0.325572	2.59623e-12	1.13565e-09	0	16	14.4111	0.494605
At1g10850	-2.07923	0.298192	3.10742e-12	1.30891e-09	0	16	9.2198	0.865747
At1g12500	-2.04593	0.294433	3.68586e-12	1.4639e-09	0	16	3.68635	0.998597
At1g53300	-2.12121	0.305395	3.76366e-12	1.4639e-09	0	16	8.13534	0.918242
At5g49760	-2.11745	0.305589	4.23559e-12	1.60571e-09	0	16	7.48462	0.942782
At1g12820	-1.97471	0.286272	5.27399e-12	1.96659e-09	0	16	9.86199	0.82833
At5g20885	-2.13675	0.310105	5.56307e-12	2.01775e-09	0	16	8.34459	0.909226
At1g66140	-2.05719	0.299337	6.30918e-12	2.19739e-09	0	16	8.41797	0.905935
At5g11420	-2.09887	0.305566	6.47437e-12	2.19739e-09	0	16	6.33716	0.973511
At4g29720	-2.12512	0.309973	7.09058e-12	2.30491e-09	0	16	10.9942	0.753007
At3g08680	-1.99602	0.293972	1.12282e-11	3.3799e-09	0	16	3.98133	0.997798
At2g45970	-1.88401	0.27751	1.12931e-11	3.3799e-09	0	16	6.69298	0.965616
At4g38420	-1.93117	0.285323	1.30234e-11	3.74976e-09	0	16	13.0652	0.59726
At3g04790	-1.95341	0.28895	1.37636e-11	3.86503e-09	0	16	7.59663	0.938935
At1g65295	-1.92428	0.287566	2.20727e-11	5.83798e-09	0	16	4.49689	0.995597
At1g13250	-1.93766	0.289999	2.36352e-11	6.17939e-09	0	16	5.04339	0.991753
At3g16370	-2.00053	0.300081	2.6173e-11	6.471e-09	0	16	6.01417	0.979509
At2g33170	-1.86974	0.280563	2.65994e-11	6.50569e-09	0	16	4.77723	0.99385
At2g33770	-1.88097	0.283052	3.02595e-11	7.20388e-09	0	16	7.76425	0.932886
At5g07110	-1.86264	0.281195	3.49607e-11	7.8349e-09	0	16	5.07594	0.991464
At5g16590	-1.96893	0.298022	3.93086e-11	8.68071e-09	0	16	6.41919	0.971814
At5g01075	-1.96446	0.298488	4.66162e-11	9.72782e-09	0	16	11.0243	0.750868
At4g02050	-1.86988	0.284364	4.84399e-11	9.88169e-09	0	16	7.49303	0.942499
At4g14480	-1.89051	0.287531	4.86569e-11	9.88169e-09	0	16	10.7185	0.772284
At3g13720	-1.8695	0.285139	5.51024e-11	1.08988e-08	0	16	4.81871	0.993553
At3g07390	-1.88643	0.287952	5.70866e-11	1.09645e-08	0	16	3.62331	0.998733
At5g55960	-1.88198	0.287383	5.80527e-11	1.09645e-08	0	16	8.28254	0.911956
At3g10160	-1.84549	0.281842	5.83269e-11	1.09645e-08	0	16	8.94549	0.88035
At5g48830	-1.91011	0.291853	5.95924e-11	1.11106e-08	0	16	7.74344	0.933656
At3g08600	-1.83832	0.281484	6.54052e-11	1.20952e-08	0	16	4.59617	0.995028
At5g53140	-1.8397	0.28298	7.96917e-11	1.4273e-08	0	16	2.5774	0.999845
At5g43880	-1.84792	0.285122	9.1026e-11	1.59776e-08	0	16	3.28991	0.999291
At5g09870	-1.86772	0.288199	9.13165e-11	1.59776e-08	0	16	11.1745	0.740132
At2g41180	-1.84511	0.284944	9.45943e-11	1.63003e-08	0	16	6.82051	0.96244
At5g55480	-1.87441	0.290054	1.03138e-10	1.75074e-08	0	16	6.98299	0.95812
At3g06750	-1.87005	0.290151	1.15531e-10	1.90425e-08	0	16	7.37375	0.946437
At3g12610	-1.91206	0.296799	1.17696e-10	1.92599e-08	0	16	7.54818	0.940618
At1g51805	-1.87138	0.290792	1.23105e-10	2.00011e-08	0	16	10.6971	0.773754
At5g12850	-1.78463	0.278081	1.38366e-10	2.2164e-08	0	16	4.30112	0.996572
At5g61420	-1.88545	0.294034	1.43308e-10	2.26367e-08	0	16	13.5297	0.561457
At1g22690	-1.70392	0.26578	1.44561e-10	2.26771e-08	0	16	10.3653	0.796154
At4g32410	-1.843	0.288841	1.76322e-10	2.66024e-08	0	16	4.75683	0.993993
At5g63140	-1.76296	0.276899	1.93005e-10	2.86934e-08	0	16	6.87406	0.961051
At2g30010	-1.79439	0.282327	2.07479e-10	3.0252e-08	0	16	9.98018	0.820984
At2g31400	-1.81501	0.286039	2.21962e-10	3.20341e-08	0	16	5.32371	0.989013
At1g12090	-1.83156	0.289353	2.45374e-10	3.46664e-08	0	16	6.07678	0.978429
At1g48030	-1.75473	0.277859	2.69798e-10	3.74196e-08	0	16	12.4841	0.642079
At2g26910	-1.76801	0.280181	2.78566e-10	3.82693e-08	0	16	5.78305	0.983166
At1g18880	-1.72095	0.27274	2.79289e-10	3.82693e-08	0	16	5.58062	0.985965
At1g22540	-1.77916	0.282761	3.13209e-10	4.24062e-08	0	16	6.74662	0.964303
At3g08010	-1.75057	0.279385	3.70881e-10	4.75558e-08	0	16	13.1582	0.590076
At2g45470	-1.82314	0.291008	3.73021e-10	4.75558e-08	0	16	8.36586	0.908279
At4g00150	-1.83661	0.293163	3.73298e-10	4.75558e-08	0	16	13.4413	0.568256
At5g09760	-1.8092	0.288857	3.76942e-10	4.75558e-08	0	16	8.78969	0.888254
At3g17840	-1.72647	0.276446	4.23111e-10	5.11919e-08	0	16	10.6173	0.779221
At4g34220	-1.85041	0.297083	4.70655e-10	5.57579e-08	0	16	12.3837	0.649782
At1g72610	-1.77851	0.286354	5.26859e-10	6.11426e-08	0	16	7.72791	0.934227
At3g50270	-1.73319	0.279166	5.35062e-10	6.17793e-08	0	16	5.41664	0.987972
At3g06650	-1.80491	0.290864	5.45776e-10	6.26274e-08	0.0151291	16	15.1578	0.440111
At4g12030	-1.72436	0.277946	5.50668e-10	6.26274e-08	0	16	9.43582	0.853651
At5g59350	-2.1114	0.340606	5.68403e-10	6.40045e-08	0.101647	16	15.8406	0.392723
At1g09840	-1.70774	0.276324	6.4021e-10	7.10352e-08	0	16	2.45018	0.999888
At3g21270	-1.68308	0.272768	6.81344e-10	7.50813e-08	0	16	12.033	0.67653
At1g59970	-1.70729	0.276945	7.05976e-10	7.61049e-08	0	16	11.4935	0.716888
At1g16750	-1.72074	0.279302	7.23456e-10	7.76214e-08	0	16	13.8871	0.53411
At1g27340	-1.6759	0.272344	7.57334e-10	8.04968e-08	0	16	6.03922	0.979081
At1g64390	-1.81263	0.294641	7.65111e-10	8.05793e-08	0	16	14.6969	0.473465
At5g12150	-1.72247	0.279986	7.65195e-10	8.05793e-08	0	16	9.24215	0.864519
At2g40540	-1.69259	0.275542	8.10987e-10	8.44548e-08	0	16	8.14852	0.917691
At1g68130	-1.67169	0.272411	8.42962e-10	8.59822e-08	0	16	8.1299	0.918469
At1g14345	-1.58922	0.259528	9.15338e-10	9.21252e-08	0	16	9.81044	0.831491
At1g51500	-1.67637	0.274071	9.56136e-10	9.53871e-08	0	16	9.78645	0.832954
At4g30000	-1.63255	0.267109	9.84409e-10	9.73537e-08	0	16	7.06708	0.955762
At5g62890	-1.6794	0.274838	9.933e-10	9.78078e-08	0	16	2.80945	0.999733
At1g72300	-1.66978	0.273379	1.00924e-09	9.89486e-08	0	16	8.07429	0.92077
At3g56010	-1.71145	0.280426	1.04069e-09	1.00839e-07	0	16	13.321	0.577518
At4g22010	-1.8693	0.306305	1.0427e-09	1.00839e-07	0	16	14.9132	0.457687
At1g63850	-1.63807	0.268596	1.06976e-09	1.0267e-07	0	16	9.91823	0.824852
At1g32080	-2.06158	0.338523	1.12953e-09	1.07499e-07	0.206433	16	16.9979	0.318993
At1g49580	-1.73524	0.285119	1.15749e-09	1.09326e-07	0	16	11.4963	0.716683
At2g45310	-1.60929	0.264791	1.22019e-09	1.13067e-07	0	16	6.20795	0.976039
At3g15030	-1.60629	0.264313	1.22283e-09	1.13067e-07	0	16	2.89468	0.999678
At3g11320	-1.63195	0.268623	1.23783e-09	1.13741e-07	0	16	3.00316	0.999595
At3g49670	-1.7638	0.290376	1.24611e-09	1.13741e-07	0	16	12.7839	0.618987
At1g72970	-1.67912	0.276471	1.25232e-09	1.13741e-07	0	16	11.7718	0.696215
At4g00370	-1.64834	0.271418	1.25478e-09	1.13741e-07	0	16	7.28313	0.949311
At2g20890	-1.60753	0.264699	1.25512e-09	1.13741e-07	0	16	13.3671	0.573964
At2g01830	-1.65323	0.272775	1.35456e-09	1.19886e-07	0	16	11.4997	0.716434
At5g49660	-1.62558	0.268668	1.44385e-09	1.26315e-07	0	16	5.04679	0.991723
At1g78180	-1.68962	0.279336	1.46003e-09	1.27241e-07	0	16	9.71251	0.837423
At1g51570	-1.69096	0.28011	1.57225e-09	1.34446e-07	0	16	8.8647	0.884485
At1g55260	-1.67919	0.278191	1.57875e-09	1.34496e-07	0	16	10.9492	0.75619
At1g54500	-1.60417	0.266181	1.67437e-09	1.41568e-07	0	16	10.4055	0.793488
At1g69420	-1.69117	0.280644	1.68045e-09	1.41568e-07	0	16	9.50081	0.849911
At3g58990	-1.65547	0.275143	1.77957e-09	1.46879e-07	0	16	10.7602	0.769403
At1g47740	-1.73401	0.288226	1.78604e-09	1.46879e-07	0	16	11.5556	0.712305
At5g52060	-1.68214	0.279615	1.78868e-09	1.46879e-07	0	16	5.95845	0.980437
At1g37607	-1.65235	0.275021	1.87703e-09	1.52481e-07	0	16	13.0742	0.596568
At2g40230	-1.94451	0.324053	1.96587e-09	1.57478e-07	0.125944	16	16.2328	0.366753
At1g29660	-1.58245	0.26421	2.10663e-09	1.67543e-07	0	16	7.78576	0.932084
At3g04290	-1.72212	0.287668	2.14441e-09	1.69954e-07	0	16	10.2924	0.800954
At4g38770	-1.62774	0.272083	2.19721e-09	1.7342e-07	0	16	9.61602	0.843173
At3g03690	-1.61852	0.270623	2.22179e-09	1.74265e-07	0	16	5.87675	0.981744
At1g01420	-1.67692	0.280772	2.33596e-09	1.79506e-07	0	16	14.5117	0.487128
At4g20780	-1.62761	0.272572	2.35365e-09	1.80257e-07	0	16	6.87962	0.960905
At1g54820	-1.67886	0.281328	2.40714e-09	1.83735e-07	0	16	13.3624	0.574328
At3g06980	-1.59684	0.267738	2.45857e-09	1.85789e-07	0	16	8.97728	0.878702
At3g06770	-1.65299	0.277254	2.49153e-09	1.87152e-07	0	16	6.29768	0.974302
At1g05470	-1.64773	0.276719	2.60857e-09	1.95096e-07	0	16	10.0679	0.815446
At5g33280	-1.6321	0.274117	2.61604e-09	1.95096e-07	0	16	9.77703	0.833526
At2g28470	-1.7053	0.286605	2.68108e-09	1.99294e-07	0	16	11.2301	0.736123
At1g66820	-1.56898	0.263802	2.72159e-09	2.01646e-07	0	16	12.9434	0.60667
At4g25960	-1.60016	0.269102	2.74321e-09	2.02588e-07	0	16	6.3325	0.973605
At2g02780	-1.62433	0.273447	2.84692e-09	2.0889e-07	0	16	10.2418	0.80426
At4g31590	-1.64878	0.277662	2.88335e-09	2.10884e-07	0	16	7.24036	0.950633
At5g05090	-1.58127	0.266368	2.91346e-09	2.11724e-07	0	16	7.89766	0.92782
At3g01480	-1.62033	0.273093	2.9698e-09	2.14448e-07	0	16	13.0166	0.601019
At2g04570	-1.58397	0.267181	3.05804e-09	2.20121e-07	0	16	3.74013	0.998472
At1g19920	-1.66114	0.280351	3.11867e-09	2.23777e-07	0	16	14.5522	0.484125
At1g29520	-1.6154	0.272684	3.14047e-09	2.24633e-07	0	16	11.839	0.69117
At2g37710	-1.62859	0.275137	3.23501e-09	2.29949e-07	0	16	5.08547	0.991378
At3g25560	-1.56385	0.264622	3.42597e-09	2.41202e-07	0	16	9.04155	0.875335
At3g20820	-1.67822	0.284046	3.45701e-09	2.41206e-07	0	16	10.5975	0.780571
At3g62700	-1.65241	0.279779	3.50265e-09	2.43643e-07	0	16	11.3881	0.724631
At1g53230	-1.6323	0.27648	3.55056e-09	2.4473e-07	0	16	4.29526	0.996598
At1g68780	-1.62692	0.275682	3.60352e-09	2.47631e-07	0	16	8.92737	0.881285
At2g45590	-1.58792	0.269154	3.64222e-09	2.49536e-07	0	16	4.72971	0.994178
At3g25410	-1.5968	0.270972	3.79562e-09	2.58808e-07	0	16	10.4064	0.793428
At1g15000	-1.62815	0.276301	3.80031e-09	2.58808e-07	0	16	6.67125	0.966139
At1g20330	-1.58374	0.268973	3.90659e-09	2.65221e-07	0	16	4.48616	0.995655
At3g09580	-1.54148	0.261917	3.97176e-09	2.67951e-07	0	16	8.7252	0.891442
At3g56050	-1.5671	0.266378	4.02956e-09	2.70373e-07	0	16	9.90505	0.82567
At1g73630	-1.57504	0.267797	4.06705e-09	2.70628e-07	0	16	6.76332	0.963888
At5g22630	-1.63705	0.278631	4.21996e-09	2.78723e-07	0	16	8.93899	0.880686
At1g31420	-1.61027	0.274293	4.34151e-09	2.84588e-07	0	16	4.96157	0.992447
At3g45600	-1.52167	0.259268	4.38186e-09	2.8593e-07	0	16	3.80498	0.998309
At2g45160	-1.68646	0.287419	4.42133e-09	2.8593e-07	0	16	14.3793	0.496975
At3g55360	-1.62671	0.277242	4.42484e-09	2.8593e-07	0	16	6.33794	0.973495
At4g23930	-1.57057	0.2678	4.49947e-09	2.8911e-07	0	16	5.9266	0.980955
At4g28780	-1.54649	0.26378	4.55188e-09	2.90529e-07	0	16	8.32229	0.910213
At2g34710	-1.61473	0.275434	4.55987e-09	2.90529e-07	0	16	7.28421	0.949278
At5g40960	-1.54997	0.264942	4.90916e-09	3.10177e-07	0	16	7.16903	0.952788
At3g50530	-1.54893	0.264869	4.97836e-09	3.13678e-07	0	16	6.7086	0.965237
At1g49750	-1.62078	0.277347	5.10081e-09	3.20132e-07	0	16	12.0989	0.67153
At5g53500	-1.59217	0.272464	5.10894e-09	3.20132e-07	0	16	13.6207	0.554472
At5g03040	-1.57761	0.270441	5.42784e-09	3.37101e-07	0	16	4.31329	0.996517
At1g56010	-1.58575	0.271928	5.49305e-09	3.39524e-07	0	16	4.65943	0.994638
At4g38350	-1.61139	0.276377	5.52864e-09	3.40798e-07	0	16	13.8149	0.539608
At2g38210	-1.5017	0.257794	5.70536e-09	3.49987e-07	0	16	9.4985	0.850045
At2g33860	-1.59557	0.27398	5.75658e-09	3.51043e-07	0	16	5.20417	0.990252
At5g62220	-1.55132	0.266488	5.8375e-09	3.54079e-07	0	16	7.38467	0.946084
At3g62410	-1.5215	0.261483	5.93034e-09	3.58754e-07	0	16	12.9375	0.607123
At1g29670	-1.5915	0.273762	6.1198e-09	3.67285e-07	0	16	7.63995	0.937406
At1g04680	-1.56147	0.268912	6.37478e-09	3.80579e-07	0	16	6.52964	0.969414
At5g50420	-1.611	0.27766	6.55125e-09	3.90091e-07	0	16	4.25443	0.996778
At5g02550	-1.56355	0.26977	6.79712e-09	4.03674e-07	0	16	8.61154	0.896938
At4g16360	-1.52445	0.26324	6.99136e-09	4.13053e-07	0	16	2.65389	0.999814
At1g01300	-1.58615	0.27393	7.02376e-09	4.13561e-07	0	16	4.65309	0.994678
At4g30020	-1.65249	0.285423	7.0545e-09	4.13561e-07	0	16	10.3704	0.795814
At5g62630	-1.5689	0.271055	7.11673e-09	4.15232e-07	0	16	8.01239	0.923285
At2g45850	-1.52315	0.26363	7.57669e-09	4.3741e-07	0	16	6.76553	0.963832
At5g08130	-1.60647	0.278125	7.64722e-09	4.40364e-07	0	16	13.1618	0.589798
At5g67070	-1.60413	0.2778	7.7228e-09	4.43593e-07	0	16	8.81265	0.887108
At1g48480	-2.68415	0.465013	7.82372e-09	4.48258e-07	0.375216	16	17.1678	0.308934
At3g57230	-1.59681	0.276892	8.07303e-09	4.59073e-07	0	16	7.74334	0.93366
At5g37020	-1.50194	0.260491	8.12731e-09	4.61007e-07	0	16	7.1609	0.95303
At3g28040	-1.63944	0.284436	8.22393e-09	4.65327e-07	0	16	11.3505	0.727377
At1g13100	-1.46658	0.255023	8.88427e-09	4.98967e-07	0	16	6.07096	0.978531
At3g16630	-1.54865	0.269924	9.61711e-09	5.33538e-07	0	16	5.576	0.986024
At1g10470	-1.78109	0.3105	9.68293e-09	5.34582e-07	0.0942413	16	15.971	0.383981
At4g35760	-1.50629	0.262692	9.80707e-09	5.3882e-07	0	16	10.9188	0.758329
At1g41830	-1.57666	0.275044	9.9025e-09	5.42752e-07	0	16	10.1987	0.80706
At1g43190	-1.51221	0.264107	1.02985e-08	5.61752e-07	0	16	7.677	0.936078
At3g07510	-1.57456	0.275089	1.0415e-08	5.66e-07	0	16	5.0627	0.991582
At3g02600	-1.53092	0.267499	1.04602e-08	5.66e-07	0	16	3.35707	0.999199
At5g41050	-1.48166	0.258925	1.05064e-08	5.66e-07	0	16	12.5982	0.633304
At3g06150	-1.55128	0.271103	1.05221e-08	5.66e-07	0	16	6.2357	0.975511
At4g38250	-1.49776	0.261753	1.05257e-08	5.66e-07	0	16	10.155	0.80988
At4g39940	-1.52231	0.266224	1.07686e-08	5.77692e-07	0	16	12.0566	0.674738
At1g56720	-1.50568	0.26364	1.12218e-08	5.97779e-07	0	16	5.642	0.985154
At1g13110	-1.46663	0.257132	1.17162e-08	6.1832e-07	0	16	10.0603	0.815929
At5g10480	-1.55964	0.273659	1.20348e-08	6.29295e-07	0	16	11.3631	0.726456
At3g54220	-1.57271	0.275989	1.20899e-08	6.30728e-07	0	16	11.3516	0.727293
At4g38160	-1.5792	0.277148	1.21199e-08	6.30846e-07	0	16	7.90217	0.927645
At3g22210	-1.44157	0.253397	1.27799e-08	6.62168e-07	0	16	13.0553	0.598027
At5g44550	-1.77579	0.312328	1.30294e-08	6.72034e-07	0.151495	16	16.6642	0.33933
At4g12510	-1.77225	0.311746	1.30871e-08	6.72182e-07	0.0494397	16	15.4474	0.419697
At1g22900	-1.49307	0.262789	1.33402e-08	6.8035e-07	0	16	13.26	0.582227
At1g74090	-1.53566	0.270344	1.34396e-08	6.83887e-07	0	16	11.1033	0.745238
At5g11790	-1.48447	0.261351	1.34707e-08	6.83941e-07	0	16	11.9621	0.681895
At1g02360	-1.50412	0.264839	1.35196e-08	6.84892e-07	0	16	6.13523	0.977386
At3g22070	-1.48469	0.261502	1.36643e-08	6.89444e-07	0	16	8.02781	0.922663
At2g03980	-1.55732	0.274298	1.36701e-08	6.89444e-07	0	16	7.80786	0.931255
At3g07400	-1.50624	0.265374	1.37935e-08	6.94129e-07	0	16	11.7083	0.700961
At4g38220	-1.50037	0.264557	1.41752e-08	7.10197e-07	0	16	10.1068	0.812967
At1g04000	-1.52432	0.268848	1.4294e-08	7.12591e-07	0	16	12.8466	0.614144
At2g04780	-1.57569	0.27803	1.45029e-08	7.19466e-07	0	16	8.68664	0.893324
At5g62680	-1.51926	0.268176	1.46878e-08	7.24834e-07	0	16	3.5694	0.998841
At5g58530	-1.48531	0.26242	1.51347e-08	7.43529e-07	0	16	5.16583	0.990627
At1g55265	-1.47123	0.260116	1.54885e-08	7.57639e-07	0	16	3.86213	0.998155
At2g18940	-1.49577	0.264474	1.55276e-08	7.57922e-07	0	16	7.22317	0.951158
At1g78995	-1.44009	0.254745	1.57609e-08	7.6766e-07	0	16	13.7258	0.546416
At3g45850	-1.56076	0.276537	1.66203e-08	8.07791e-07	0	16	12.9959	0.602613
At4g36500	-1.46845	0.260229	1.67188e-08	8.10842e-07	0	16	5.7181	0.984104
At3g43720	-1.57512	0.279287	1.70266e-08	8.18908e-07	0	16	9.68373	0.839149
At5g47110	-1.50685	0.267254	1.71762e-08	8.24241e-07	0	16	6.11834	0.977691
At3g02250	-1.51404	0.269079	1.83665e-08	8.77655e-07	0	16	8.11521	0.919081
At5g55580	-1.45819	0.259611	1.94517e-08	9.14148e-07	0	16	9.552	0.846935
At2g19110	-1.45724	0.259515	1.96296e-08	9.20607e-07	0	16	4.22835	0.996888
At4g28050	-1.54945	0.276621	2.12705e-08	9.81375e-07	0	16	8.90977	0.882188
At3g27270	-1.50356	0.268485	2.14135e-08	9.84191e-07	0	16	10.155	0.809876
At3g61820	-1.55383	0.277463	2.1418e-08	9.84191e-07	0	16	7.54707	0.940656
At5g12860	-1.47859	0.264111	2.16411e-08	9.91269e-07	0	16	12.4935	0.641357
At5g18500	-1.44618	0.258407	2.18718e-08	9.98018e-07	0	16	7.42344	0.944818
At3g61310	-1.58216	0.282714	2.18944e-08	9.98018e-07	0.0158849	16	15.1758	0.438827
At2g05160	-1.47835	0.264269	2.21745e-08	1.00675e-06	0	16	9.89234	0.826457
At2g28930	-1.44196	0.257801	2.22782e-08	1.00944e-06	0	16	9.66862	0.840051
At2g02040	-1.46524	0.262141	2.27718e-08	1.02771e-06	0	16	4.75677	0.993993
At3g17650	-1.48563	0.265861	2.29721e-08	1.0347e-06	0	16	11.799	0.694174
At3g54050	-1.39755	0.250265	2.34662e-08	1.05278e-06	0	16	13.1647	0.589579
At5g36120	-1.45109	0.259884	2.35583e-08	1.05484e-06	0	16	13.151	0.590633
At5g52420	-1.48882	0.266824	2.40822e-08	1.07131e-06	0.0168529	16	15.2139	0.43612
At1g56020	-1.42138	0.254976	2.48148e-08	1.096e-06	0	16	8.79641	0.887919
At4g21960	-1.48924	0.26718	2.49092e-08	1.09803e-06	0	16	10.2448	0.804067
At3g08580	-1.4861	0.266648	2.49991e-08	1.09987e-06	0	16	10.8013	0.766551
At2g33330	-1.57194	0.282116	2.519e-08	1.10612e-06	0	16	13.5511	0.559809
At1g53290	-1.53048	0.274759	2.54348e-08	1.11472e-06	0	16	9.33011	0.859634
At4g16985	-1.39493	0.250541	2.58155e-08	1.12923e-06	0	16	10.3009	0.800399
At5g66330	-1.4328	0.257687	2.69402e-08	1.17616e-06	0	16	4.60701	0.994963
At5g18430	-1.46271	0.263416	2.81042e-08	1.22191e-06	0	16	10.2643	0.802794
At2g20610	-1.49408	0.269079	2.81491e-08	1.22191e-06	0	16	7.57932	0.93954
At3g46590	-1.74354	0.314181	2.86535e-08	1.23315e-06	0.1357	16	16.4495	0.352824
At1g44575	-1.44353	0.260142	2.87282e-08	1.23315e-06	0	16	13.618	0.554677
At2g35860	-1.51793	0.273781	2.95062e-08	1.26156e-06	0	16	9.82313	0.830716
At2g32860	-1.53898	0.277862	3.04821e-08	1.30084e-06	0	16	14.5987	0.480691
At4g33010	-1.59033	0.2873	3.10429e-08	1.32229e-06	0.0706796	16	15.838	0.392898
At5g09995	-1.44855	0.261703	3.11021e-08	1.32233e-06	0	16	8.58248	0.898317
At5g60450	-1.47938	0.267289	3.11635e-08	1.32247e-06	0	16	6.79219	0.963162
At1g09020	-1.40892	0.25496	3.27498e-08	1.37767e-06	0	16	7.71054	0.934863
At3g25500	-1.47476	0.266884	3.27928e-08	1.37767e-06	0	16	5.60534	0.985642
At3g13620	-1.47661	0.267228	3.28275e-08	1.37767e-06	0	16	12.8465	0.614155
At5g18460	-1.43526	0.259885	3.33853e-08	1.39849e-06	0	16	10.0759	0.814941
At1g14840	-1.42022	0.257212	3.35932e-08	1.4035e-06	0	16	6.54239	0.969128
At4g30520	-1.62543	0.294387	3.36282e-08	1.4035e-06	0.0773846	16	15.8773	0.390252
At3g25690	-1.47808	0.267894	3.44039e-08	1.43062e-06	0	16	11.9828	0.680333
At3g23160	-1.50773	0.273488	3.52852e-08	1.45927e-06	0	16	11.1254	0.743657
At3g14840	-1.47481	0.267743	3.62277e-08	1.49282e-06	0	16	7.01781	0.957154
At4g22710	-1.37219	0.24924	3.68113e-08	1.51412e-06	0	16	12.9824	0.603655
At4g38200	-1.45587	0.264479	3.69884e-08	1.51646e-06	0	16	4.83784	0.993413
At1g54790	-1.39402	0.253246	3.70038e-08	1.51646e-06	0	16	7.30688	0.948568
At4g19110	-1.45553	0.264435	3.70681e-08	1.51646e-06	0	16	5.26135	0.989673
At1g15490	-1.36503	0.248049	3.73263e-08	1.52428e-06	0	16	7.44133	0.944227
At4g00110	-1.41543	0.257389	3.81568e-08	1.55362e-06	0	16	3.23152	0.999364
At5g09850	-1.49298	0.271502	3.82045e-08	1.55362e-06	0	16	7.31606	0.948278
At5g38980	-1.42355	0.258901	3.83177e-08	1.55362e-06	0	16	13.4643	0.566482
At1g74800	-1.53624	0.279555	3.90055e-08	1.57868e-06	0	16	8.2635	0.912785
At4g25780	-1.4287	0.260001	3.9075e-08	1.57869e-06	0	16	9.4042	0.855453
At5g01620	-1.37363	0.250157	3.99544e-08	1.6085e-06	0	16	12.6505	0.629271
At4g13770	-1.44942	0.264299	4.15775e-08	1.66208e-06	0	16	6.95872	0.958785
At4g11175	-1.43804	0.262344	4.21713e-08	1.68286e-06	0	16	13.4817	0.565145
At5g64740	-1.49664	0.273055	4.22667e-08	1.68371e-06	0	16	8.20655	0.915235
At2g32810	-1.43377	0.261939	4.40718e-08	1.74644e-06	0	16	5.0644	0.991567
At1g01320	-1.46849	0.268483	4.5115e-08	1.78157e-06	0	16	14.821	0.464389
At5g63780	-1.45925	0.266869	4.55064e-08	1.78923e-06	0	16	11.9903	0.679763
At5g44410	-1.4327	0.26202	4.55449e-08	1.78923e-06	0	16	12.2123	0.662892
At2g01950	-1.50282	0.274911	4.58785e-08	1.79923e-06	0	16	12.7035	0.625185
At5g11890	-1.37245	0.251084	4.60111e-08	1.80132e-06	0	16	3.04055	0.999563
At1g77690	-1.53784	0.281477	4.6688e-08	1.82468e-06	0	16	9.6879	0.838899
At5g50375	-1.45807	0.266936	4.70148e-08	1.83341e-06	0	16	9.03213	0.875831
At2g28950	-1.472	0.269753	4.84733e-08	1.87832e-06	0	16	9.41102	0.855065
At3g54930	-1.41196	0.258809	4.88009e-08	1.8878e-06	0	16	6.14737	0.977165
At1g11720	-1.49089	0.273717	5.12715e-08	1.9733e-06	0	16	13.155	0.590326
At1g70330	-1.39531	0.256271	5.18993e-08	1.99409e-06	0	16	3.16088	0.999445
At4g29130	-1.49148	0.273964	5.20795e-08	1.99764e-06	0	16	12.4746	0.642807
At3g07320	-1.48661	0.273111	5.23243e-08	2.00181e-06	0	16	9.50059	0.849924
At1g60010	-1.39593	0.256458	5.23642e-08	2.00181e-06	0	16	13.0589	0.597747
At3g63200	-1.4381	0.264416	5.36495e-08	2.04229e-06	0.0219586	16	15.2829	0.431239
At4g28100	-1.39225	0.256031	5.39354e-08	2.0481e-06	0	16	13.8219	0.539079
At1g77700	-1.3671	0.25144	5.41601e-08	2.05257e-06	0	16	9.19422	0.867145
At2g22900	-1.85572	0.341359	5.44045e-08	2.05562e-06	0.160179	16	16.4657	0.351792
At2g01720	-1.47893	0.272093	5.46806e-08	2.06263e-06	0	16	5.20679	0.990226
At5g01890	-1.44945	0.266739	5.51102e-08	2.06892e-06	0	16	7.34054	0.947502
At4g18030	-1.4585	0.268542	5.59832e-08	2.09758e-06	0	16	4.91367	0.992832
At5g46690	-1.45258	0.267465	5.60683e-08	2.09758e-06	0	16	13.7812	0.542182
At4g34610	-1.4219	0.261906	5.66484e-08	2.1158e-06	0	16	8.77503	0.888984
At1g11580	-1.42119	0.261811	5.69004e-08	2.12173e-06	0	16	6.64289	0.966813
At1g53390	-1.39637	0.257271	5.71057e-08	2.12184e-06	0	16	3.85612	0.998172
At3g46290	-1.46122	0.26936	5.80267e-08	2.14963e-06	0	16	8.38909	0.907238
At4g12310	-1.48349	0.274055	6.19348e-08	2.28696e-06	0	16	14.377	0.497154
At4g30810	-1.41628	0.26173	6.25899e-08	2.30741e-06	0	16	12.4	0.648533
At4g26130	-1.39618	0.258199	6.39493e-08	2.35371e-06	0	16	4.83357	0.993444
At5g28500	-1.37616	0.254524	6.41571e-08	2.35754e-06	0	16	7.99721	0.923895
At4g23490	-1.37823	0.254941	6.44169e-08	2.36327e-06	0	16	9.83196	0.830175
At3g01660	-1.42712	0.264119	6.54188e-08	2.38455e-06	0	16	14.6136	0.479594
At2g40475	-1.45814	0.269877	6.5542e-08	2.38455e-06	0	16	7.89561	0.927899
At5g01015	-1.72214	0.318752	6.56217e-08	2.38455e-06	0.228971	16	17.6165	0.283365
At3g20680	-1.34012	0.248248	6.72714e-08	2.44044e-06	0	16	11.9758	0.680859
At5g67260	-1.40797	0.26089	6.78399e-08	2.45714e-06	0	16	14.4094	0.494731
At1g27190	-1.44008	0.266867	6.80537e-08	2.46097e-06	0	16	7.53618	0.941031
At5g05820	-1.47047	0.272671	6.93498e-08	2.49989e-06	0	16	7.20062	0.951841
At1g12850	-1.49746	0.277778	7.01293e-08	2.52399e-06	0	16	14.84	0.463
At1g55130	-1.43594	0.266386	7.02783e-08	2.52536e-06	0	16	6.36495	0.972944
At3g24160	-1.37316	0.254945	7.19992e-08	2.58311e-06	0	16	6.80052	0.96295
At4g33220	-1.40901	0.26174	7.31508e-08	2.61823e-06	0	16	5.58294	0.985935
At3g06035	-1.45152	0.269794	7.44447e-08	2.65827e-06	0	16	13.707	0.54786
At1g25390	-1.45855	0.271131	7.46908e-08	2.66288e-06	0	16	10.9881	0.753434
At1g77740	-1.42937	0.265787	7.53654e-08	2.67621e-06	0	16	14.8579	0.461702
At4g34720	-1.36331	0.253516	7.54801e-08	2.67621e-06	0	16	11.3569	0.726905
At5g47380	-1.38476	0.25751	7.55354e-08	2.67621e-06	0	16	13.3431	0.575816
At2g28870	-1.36682	0.254379	7.73642e-08	2.72403e-06	0	16	6.91737	0.959902
At1g25570	-1.37916	0.256879	7.92177e-08	2.7764e-06	0	16	4.28014	0.996665
At5g07860	-1.39116	0.25922	8.01823e-08	2.79728e-06	0	16	12.2209	0.662239
At1g33811	-1.32346	0.246652	8.06463e-08	2.80916e-06	0	16	3.79747	0.998329
At4g24340	-1.38496	0.258194	8.13764e-08	2.83026e-06	0	16	10.7557	0.76971
At4g03150	-1.35657	0.252949	8.18506e-08	2.8424e-06	0	16	13.5949	0.556446
At2g19780	-1.38277	0.257974	8.31674e-08	2.88268e-06	0	16	6.33807	0.973492
At4g19530	-1.32189	0.246626	8.32638e-08	2.88268e-06	0	16	9.33455	0.859385
At5g02890	-1.38465	0.258465	8.45155e-08	2.91271e-06	0	16	9.15436	0.869309
At3g19930	-1.43437	0.268148	8.83486e-08	3.04021e-06	0	16	8.51239	0.901604
At5g45280	-1.38749	0.259581	9.03511e-08	3.10266e-06	0	16	5.56562	0.986158
At4g22190	-1.4345	0.268398	9.05728e-08	3.10266e-06	0	16	8.58378	0.898256
At5g43600	-1.35882	0.25451	9.34792e-08	3.18256e-06	0	16	8.00374	0.923633
At3g13560	-1.43967	0.269666	9.36046e-08	3.18256e-06	0	16	6.07554	0.978451
At1g67830	-1.41635	0.265696	9.7829e-08	3.30642e-06	0	16	7.58331	0.939401
At5g15410	-1.38196	0.259281	9.82313e-08	3.31146e-06	0	16	5.85123	0.98214
At4g00740	-1.43138	0.268558	9.82692e-08	3.31146e-06	0	16	8.73901	0.890763
At4g24780	-1.44569	0.27136	9.95368e-08	3.34767e-06	0	16	14.1142	0.516889
At5g49890	-1.40193	0.263155	9.96382e-08	3.34767e-06	0	16	8.67056	0.894104
At3g23880	-1.5575	0.292432	1.0039e-07	3.36797e-06	0.106026	16	16.2763	0.363932
At1g75210	-1.40549	0.264032	1.01974e-07	3.41289e-06	0	16	13.2435	0.583496
At3g62980	-1.39661	0.26237	1.02048e-07	3.41289e-06	0	16	10.5227	0.78564
At1g54350	-1.33527	0.251011	1.04009e-07	3.46364e-06	0.0107261	16	15.1545	0.440348
At5g42100	-1.37436	0.258372	1.04156e-07	3.46364e-06	0	16	6.37017	0.972837
At1g62200	-1.37419	0.258394	1.04803e-07	3.48008e-06	0	16	4.57684	0.995143
At4g25940	-1.26957	0.238847	1.06422e-07	3.52354e-06	0	16	8.2534	0.913222
At2g40900	-1.32781	0.24983	1.06753e-07	3.52938e-06	0	16	3.70128	0.998563
At1g49470	-1.33874	0.252245	1.11255e-07	3.65694e-06	0	16	10.3231	0.798939
At3g46900	-1.35379	0.255143	1.12043e-07	3.67753e-06	0	16	13.7421	0.545169
At3g07010	-1.41532	0.267073	1.16194e-07	3.78118e-06	0	16	11.0843	0.746595
At5g45480	-1.3898	0.262258	1.16198e-07	3.78118e-06	0	16	5.67349	0.984726
At3g11090	-1.36967	0.258571	1.17662e-07	3.81247e-06	0	16	13.1475	0.590904
At1g06980	-1.44369	0.272886	1.22016e-07	3.94789e-06	0.0476862	16	15.6091	0.408496
At4g33530	-1.58804	0.300226	1.2267e-07	3.96344e-06	0.146996	16	16.7565	0.33363
At3g44380	-1.32657	0.251069	1.26597e-07	4.07295e-06	0	16	9.0146	0.876753
At2g39130	-1.38114	0.261487	1.27881e-07	4.10264e-06	0	16	8.23323	0.914092
At5g46290	-1.32365	0.250767	1.30321e-07	4.17505e-06	0	16	14.0535	0.521477
At4g36220	-1.36054	0.257867	1.3192e-07	4.22032e-06	0	16	10.8714	0.761656
At2g39220	-1.38548	0.262775	1.3458e-07	4.29939e-06	0	16	7.97146	0.924922
At4g28080	-1.50519	0.285539	1.35381e-07	4.31891e-06	0.0549803	16	15.6356	0.406675
At3g22104	-1.34771	0.255754	1.36748e-07	4.34537e-06	0	16	9.68515	0.839064
At1g36160	-1.36335	0.258725	1.36784e-07	4.34537e-06	0	16	12.8855	0.611145
At4g36550	-1.38285	0.263015	1.45891e-07	4.61535e-06	0	16	6.71367	0.965114
At1g28710	-1.3591	0.258558	1.46855e-07	4.63294e-06	0	16	8.81474	0.887003
At4g02680	-1.34666	0.256323	1.49018e-07	4.69469e-06	0	16	6.35215	0.973206
At4g09650	-1.36744	0.260501	1.52703e-07	4.80413e-06	0.014737	16	15.1954	0.437434
At5g64340	-1.40581	0.267879	1.53829e-07	4.82011e-06	0	16	10.8273	0.76474
At2g45670	-1.30484	0.248829	1.57197e-07	4.91831e-06	0	16	5.30868	0.989174
At5g14210	-1.86459	0.355884	1.61168e-07	5.02302e-06	0.304612	16	18.0017	0.262575
At3g52540	-1.3108	0.250188	1.61207e-07	5.02302e-06	0	16	8.81102	0.88719
At1g09750	-1.35031	0.25781	1.62655e-07	5.05431e-06	0	16	5.67461	0.984711
At4g39010	-1.30464	0.249151	1.63796e-07	5.0828e-06	0	16	8.1977	0.915612
At2g38010	-1.30523	0.249511	1.68449e-07	5.21298e-06	0	16	4.67633	0.99453
At5g45950	-1.33991	0.256173	1.69065e-07	5.22492e-06	0	16	7.49248	0.942517
At3g53100	-1.33979	0.256194	1.69895e-07	5.24345e-06	0	16	14.917	0.457414
At4g27720	-1.40408	0.268545	1.70931e-07	5.2568e-06	0	16	7.28474	0.949261
At4g19380	-1.36586	0.261241	1.7102e-07	5.2568e-06	0	16	13.6776	0.55011
At3g62390	-1.29073	0.246905	1.71664e-07	5.26554e-06	0	16	13.8993	0.533181
At4g05200	-1.34194	0.256706	1.71768e-07	5.26554e-06	0	16	4.91721	0.992804
At4g27520	-1.30966	0.251042	1.8195e-07	5.53295e-06	0	16	7.78606	0.932073
At1g70280	-1.33044	0.255045	1.82357e-07	5.53791e-06	0	16	7.32625	0.947956
At1g16060	-1.36258	0.261254	1.83295e-07	5.55897e-06	0	16	12.4776	0.642578
At3g24503	-1.28942	0.247336	1.85561e-07	5.60528e-06	0	16	14.086	0.519021
At1g14020	-1.38378	0.265523	1.87298e-07	5.64276e-06	0	16	13.8574	0.536369
At1g44970	-1.29981	0.249445	1.88026e-07	5.65721e-06	0	16	4.79169	0.993748
At2g15320	-1.31198	0.251837	1.89211e-07	5.68534e-06	0	16	4.65027	0.994696
At3g11490	-1.33414	0.256169	1.90824e-07	5.72622e-06	0	16	8.99069	0.878004
At4g38970	-1.30853	0.251509	1.96369e-07	5.88486e-06	0	16	13.2991	0.579208
At4g04970	-1.35462	0.260591	2.01165e-07	6.01273e-06	0	16	6.12361	0.977596
At3g07990	-1.3356	0.257075	2.0432e-07	6.08306e-06	0	16	8.98468	0.878317
At5g15440	-1.34383	0.258771	2.06807e-07	6.13928e-06	0	16	8.11667	0.91902
At4g28240	-1.3566	0.261268	2.07611e-07	6.14886e-06	0	16	8.86607	0.884416
At5g15310	-1.31886	0.254067	2.09175e-07	6.18711e-06	0	16	9.87315	0.827642
At1g63130	-1.35855	0.261943	2.14359e-07	6.324e-06	0	16	8.63942	0.895604
At2g15530	-1.32779	0.256046	2.1516e-07	6.33941e-06	0	16	11.7804	0.695569
At4g31500	-1.33278	0.257071	2.16609e-07	6.37384e-06	0	16	4.1062	0.997368
At3g15680	-1.41809	0.27357	2.17599e-07	6.38646e-06	0	16	13.3139	0.578065
At4g38430	-1.31154	0.253129	2.20332e-07	6.45002e-06	0	16	11.0284	0.750577
At1g03420	-1.36224	0.263015	2.22716e-07	6.50308e-06	0	16	6.10876	0.977862
At3g03710	-1.29698	0.25057	2.2654e-07	6.5978e-06	0	16	12.1219	0.66978
At3g03790	-1.27413	0.246291	2.30031e-07	6.67383e-06	0	16	4.84867	0.993332
At3g19553	-1.33613	0.258447	2.343e-07	6.78903e-06	0	16	7.61553	0.938271
At2g23430	-1.29379	0.25044	2.39039e-07	6.88486e-06	0	16	7.9679	0.925063
At4g32880	-1.31588	0.254873	2.43171e-07	6.98381e-06	0	16	4.33847	0.9964
At1g60600	-1.24541	0.241327	2.46091e-07	7.0539e-06	0	16	7.49583	0.942404
At5g25100	-1.32648	0.257043	2.46232e-07	7.0539e-06	0	16	5.02854	0.991882
rpl33	-1.36175	0.263902	2.46887e-07	7.06378e-06	0.0520468	16	15.7243	0.40061
At5g58150	-1.36403	0.264495	2.50822e-07	7.16732e-06	0	16	5.81601	0.982675
At3g50750	-1.28053	0.24841	2.53749e-07	7.23875e-06	0	16	6.24566	0.975319
At3g14067	-1.85606	0.360074	2.54085e-07	7.23875e-06	0.403303	16	19.1538	0.206848
At2g16280	-1.35862	0.263578	2.54276e-07	7.23875e-06	0	16	5.41733	0.987964
At2g36880	-1.76403	0.342325	2.56256e-07	7.28598e-06	0.145333	16	16.2854	0.363341
At5g16000	-1.34215	0.260528	2.58173e-07	7.32781e-06	0	16	8.28268	0.91195
At1g07110	-1.44907	0.281289	2.58371e-07	7.32781e-06	0.0605434	16	15.7381	0.399666
At5g04530	-1.40772	0.273294	2.5919e-07	7.34188e-06	0	16	12.5929	0.633713
At1g18840	-1.32076	0.256582	2.63957e-07	7.46761e-06	0	16	6.42207	0.971753
At2g05920	-1.34094	0.260673	2.68756e-07	7.58451e-06	0	16	5.64709	0.985086
At2g17450	-1.37768	0.26802	2.74465e-07	7.7317e-06	0	16	9.2417	0.864544
At5g45680	-1.25234	0.243654	2.74991e-07	7.7317e-06	0	16	10.1955	0.807265
At5g54630	-1.26413	0.246028	2.77466e-07	7.78117e-06	0	16	9.57643	0.845505
At2g24630	-1.34523	0.262092	2.85665e-07	7.9629e-06	0	16	14.6534	0.476657
At5g61010	-1.28729	0.250951	2.90322e-07	8.0572e-06	0	16	2.8937	0.999679
At2g37630	-1.38717	0.270428	2.90464e-07	8.0572e-06	0	16	14.8823	0.459927
At1g49010	-1.35392	0.264036	2.93185e-07	8.10302e-06	0.035775	16	15.4806	0.417382
At5g15790	-1.43483	0.279844	2.94029e-07	8.1165e-06	0.0823939	16	16.0574	0.378249
At1g55370	-1.31273	0.256137	2.97333e-07	8.19775e-06	0	16	6.60097	0.967792
At3g23820	-1.2935	0.2524	2.97873e-07	8.2027e-06	0	16	6.7574	0.964035
At2g25810	-1.28898	0.251828	3.08014e-07	8.45126e-06	0	16	8.23074	0.914199
At5g64290	-1.36122	0.266089	3.12646e-07	8.55434e-06	0.0513496	16	15.6973	0.402447
At2g28550	-1.30126	0.254376	3.129e-07	8.55434e-06	0	16	8.2005	0.915493
At3g18490	-1.2964	0.253485	3.14875e-07	8.58587e-06	0	16	6.68256	0.965867
At1g78860	-1.30031	0.254251	3.14939e-07	8.58587e-06	0	16	6.61199	0.967537
At5g35210	-1.33728	0.261638	3.20148e-07	8.71064e-06	0.0217649	16	15.2895	0.430771
At4g11090	-1.33088	0.260402	3.20655e-07	8.71401e-06	0	16	9.63644	0.841964
At2g40150	-1.27207	0.248909	3.21157e-07	8.71724e-06	0	16	10.4981	0.787296
At5g49030	-1.29117	0.252687	3.22555e-07	8.74475e-06	0	16	7.02209	0.957034
At5g19970	-1.26392	0.2474	3.24145e-07	8.77739e-06	0	16	10.711	0.772802
At2g31070	-1.31369	0.257266	3.28418e-07	8.87197e-06	0	16	8.78661	0.888408
At1g31300	-1.28593	0.252024	3.35371e-07	9.03832e-06	0	16	11.2986	0.731152
At5g14880	-1.30249	0.255343	3.37954e-07	9.09717e-06	0	16	9.52417	0.848557
At1g04520	-1.36957	0.268565	3.40388e-07	9.15184e-06	0.00887945	16	15.1022	0.444079
At3g13000	-1.30375	0.255895	3.48983e-07	9.35605e-06	0	16	9.38496	0.856545
At2g26250	-1.30206	0.255569	3.49217e-07	9.35605e-06	0	16	6.0087	0.979601
At4g25260	-2.77662	0.545072	3.50524e-07	9.38002e-06	1.03776	16	21.6498	0.117319
At4g23740	-1.35642	0.266356	3.53381e-07	9.44536e-06	0	16	14.4303	0.493176
At5g47820	-1.41564	0.278094	3.57104e-07	9.53367e-06	0.0476551	16	15.5796	0.410525
At3g50760	-1.38043	0.271399	3.65062e-07	9.7233e-06	0.029034	16	15.3588	0.425896
At1g48750	-1.26977	0.249712	3.67729e-07	9.77752e-06	0	16	3.56381	0.998852
At4g03270	-1.23546	0.243164	3.75934e-07	9.9662e-06	0	16	11.2283	0.736246
At1g64650	-1.35088	0.265935	3.77946e-07	1.00079e-05	0	16	8.96096	0.87955
At2g26080	-1.31936	0.259801	3.80756e-07	1.00706e-05	0	16	13.6713	0.550594
At4g30850	-1.28845	0.25389	3.87855e-07	1.02227e-05	0	16	7.10403	0.954698
At3g57050	-1.24013	0.244401	3.89225e-07	1.02469e-05	0	16	6.77137	0.963686
At3g19370	-1.30778	0.257915	3.96552e-07	1.0386e-05	0	16	13.8534	0.536673
At1g51700	-1.3014	0.256703	3.98472e-07	1.0418e-05	0	16	14.6351	0.478005
At4g20430	-1.303	0.257276	4.09262e-07	1.06755e-05	0	16	6.26422	0.974959
At4g13940	-1.28357	0.253643	4.18059e-07	1.08801e-05	0	16	6.92754	0.959629
At2g16390	-1.20008	0.237215	4.2136e-07	1.09534e-05	0	16	3.35644	0.9992
At5g58930	-1.27641	0.252334	4.22742e-07	1.09694e-05	0	16	8.33306	0.909737
At4g13020	-1.30825	0.258632	4.22941e-07	1.09694e-05	0	16	12.565	0.635856
At4g12390	-1.31591	0.260207	4.25567e-07	1.1025e-05	0	16	10.4113	0.793104
At5g26780	-1.32891	0.262798	4.264e-07	1.1034e-05	0	16	8.43417	0.9052
At3g09420	-1.2606	0.249436	4.3313e-07	1.11793e-05	0	16	7.22365	0.951144
At5g04550	-1.27428	0.252152	4.3349e-07	1.11793e-05	0	16	4.39731	0.996116
At3g21190	-1.35611	0.268555	4.42605e-07	1.13757e-05	0	16	8.19573	0.915696
At1g04110	-1.30986	0.259433	4.4425e-07	1.14051e-05	0	16	9.69425	0.838519
At5g03260	-1.22516	0.242678	4.45288e-07	1.14136e-05	0	16	10.7321	0.771345
At1g79720	-1.35136	0.267797	4.50664e-07	1.15178e-05	0	16	14.9424	0.455571
At3g56950	-1.29426	0.256574	4.54995e-07	1.15764e-05	0	16	3.83757	0.998222
At3g61460	-1.32307	0.262331	4.57088e-07	1.16167e-05	0	16	10.415	0.792858
At5g05160	-1.35506	0.268705	4.58479e-07	1.1639e-05	0	16	9.14935	0.86958
At2g40480	-1.29351	0.256529	4.59802e-07	1.16483e-05	0	16	11.6014	0.708913
At5g10930	-1.24408	0.246733	4.60208e-07	1.16483e-05	0	16	10.2877	0.801262
At4g12730	-1.9979	0.396242	4.60379e-07	1.16483e-05	0.286431	16	17.2396	0.304741
At2g31270	-1.23158	0.244379	4.66473e-07	1.17762e-05	0	16	4.31329	0.996517
At1g17220	-1.25751	0.249603	4.70303e-07	1.18598e-05	0	16	9.64629	0.84138
At1g61350	-1.31256	0.260623	4.74783e-07	1.19595e-05	0	16	12.1362	0.668691
At5g09460	-1.36742	0.271996	4.97269e-07	1.24569e-05	0.0119743	16	15.1399	0.441386
At1g67750	-1.2888	0.256626	5.11149e-07	1.27625e-05	0	16	11.931	0.684247
At5g38990	-1.28657	0.256244	5.14403e-07	1.28156e-05	0	16	9.57238	0.845742
At5g50630	-1.26755	0.252473	5.1527e-07	1.28231e-05	0	16	5.13237	0.990945
At5g20270	-1.23208	0.245478	5.19075e-07	1.29037e-05	0	16	7.63482	0.937588
At4g14360	-1.33863	0.266774	5.22523e-07	1.29712e-05	0	16	8.73105	0.891155
At1g49510	-1.21862	0.242865	5.22932e-07	1.29712e-05	0	16	7.33793	0.947585
At3g56480	-1.34567	0.268404	5.34214e-07	1.32079e-05	0	16	10.3363	0.798072
At3g14410	-1.24932	0.249256	5.38181e-07	1.32915e-05	0	16	7.2208	0.951231
At5g53760	-1.24095	0.247744	5.47159e-07	1.34694e-05	0.0116243	16	15.1693	0.439295
At5g40640	-1.26093	0.251797	5.50815e-07	1.35301e-05	0	16	9.81495	0.831215
At3g62820	-1.23814	0.247271	5.5221e-07	1.35497e-05	0	16	11.3295	0.728905
At2g45740	-1.2388	0.247417	5.52988e-07	1.35542e-05	0	16	12.8341	0.615108
At4g27230	-1.36019	0.271698	5.55e-07	1.35888e-05	0	16	14.7523	0.469399
At4g00880	-1.58447	0.316722	5.65347e-07	1.38137e-05	0.189044	16	17.1453	0.310252
At2g47840	-1.24919	0.249705	5.654e-07	1.38137e-05	0	16	9.78953	0.832766
At3g23430	-1.27482	0.254928	5.71234e-07	1.39263e-05	0	16	3.40321	0.99913
At5g10490	-1.23449	0.246925	5.74959e-07	1.40022e-05	0	16	12.0932	0.67196
At1g44000	-1.24536	0.249195	5.80713e-07	1.41272e-05	0	16	14.4825	0.489295
At1g77580	-1.29503	0.259414	5.97155e-07	1.44808e-05	0.0396626	16	15.5531	0.412361
At5g64640	-1.2773	0.255862	5.9716e-07	1.44808e-05	0	16	7.97443	0.924804
At1g17200	-1.29882	0.260273	6.03076e-07	1.45622e-05	0	16	12.7811	0.619204
At2g35610	-1.30282	0.261147	6.07434e-07	1.46363e-05	0	16	8.2295	0.914252
At1g16860	-1.34052	0.268743	6.09776e-07	1.46772e-05	0	16	11.5717	0.711115
At3g56370	-1.50535	0.301892	6.15193e-07	1.47919e-05	0.130356	16	16.5173	0.348526
At1g18580	-1.27575	0.255859	6.15945e-07	1.47944e-05	0	16	3.42272	0.999099
At3g26490	-1.15442	0.231691	6.2744e-07	1.50229e-05	0	16	6.00176	0.979718
At5g13140	-1.30978	0.263082	6.40446e-07	1.53021e-05	0	16	10.4866	0.788066
At5g10770	-1.19019	0.239206	6.50506e-07	1.54816e-05	0	16	5.90776	0.981256
At4g26530	-1.18448	0.238061	6.5068e-07	1.54816e-05	0	16	9.77124	0.833878
At3g10080	-1.291	0.259524	6.54248e-07	1.55502e-05	0	16	6.37313	0.972776
At5g49630	-2.26353	0.455293	6.64077e-07	1.57544e-05	0.799341	16	21.5709	0.119558
At1g70370	-1.27735	0.256933	6.64227e-07	1.57544e-05	0	16	7.96552	0.925157
At1g18150	-1.30081	0.261843	6.76896e-07	1.60049e-05	0	16	10.5906	0.781038
At1g26820	-1.24844	0.251398	6.83563e-07	1.6129e-05	0	16	8.85093	0.885182
At2g24570	-1.3149	0.264869	6.89381e-07	1.62494e-05	0	16	10.7237	0.771921
At5g13510	-1.22233	0.246266	6.92451e-07	1.63049e-05	0	16	13.2285	0.584652
At3g14350	-1.28951	0.259859	6.96424e-07	1.63645e-05	0	16	5.5304	0.986604
At5g49460	-1.2504	0.251998	6.97904e-07	1.63824e-05	0	16	7.92956	0.926576
At4g17600	-1.18251	0.238537	7.14669e-07	1.67241e-05	0	16	10.4346	0.79155
At2g20680	-1.22279	0.246832	7.27175e-07	1.69829e-05	0	16	2.91393	0.999664
At1g22885	-1.22775	0.247912	7.33182e-07	1.71046e-05	0	16	7.21555	0.95139
At1g15210	-1.20501	0.243341	7.34776e-07	1.71242e-05	0	16	2.87181	0.999694
At1g18810	-1.20389	0.243133	7.36126e-07	1.71381e-05	0	16	6.75501	0.964095
At5g20580	-1.21646	0.245972	7.59421e-07	1.76263e-05	0	16	14.4785	0.489588
At4g22730	-1.25727	0.25434	7.68251e-07	1.77995e-05	0	16	6.47439	0.970631
At5g41000	-1.21213	0.24521	7.68448e-07	1.77995e-05	0	16	9.31498	0.860481
At3g25540	-1.25231	0.253424	7.7506e-07	1.79129e-05	0	16	3.31966	0.999251
At2g23360	-1.26848	0.256705	7.75704e-07	1.79129e-05	0	16	13.7034	0.548132
At5g13000	-1.25977	0.255045	7.8357e-07	1.80761e-05	0	16	7.40354	0.94547
At3g62270	-1.29567	0.26237	7.87969e-07	1.8145e-05	0	16	7.37234	0.946482
At5g19250	-1.43136	0.289855	7.88433e-07	1.8145e-05	0.0409076	16	15.4206	0.421568
At1g32450	-1.23203	0.249496	7.8895e-07	1.8145e-05	0	16	11.4082	0.723156
At1g18590	-1.29595	0.262469	7.91187e-07	1.81781e-05	0	16	14.4916	0.488616
At3g14330	-1.25295	0.254015	8.11544e-07	1.86082e-05	0	16	6.84469	0.961817
At3g63210	-1.26871	0.257221	8.12397e-07	1.8609e-05	0	16	8.44119	0.90488
At1g65010	-1.25819	0.25534	8.32918e-07	1.90318e-05	0	16	10.0668	0.815519
At1g49975	-1.2468	0.253221	8.49064e-07	1.92935e-05	0	16	8.44632	0.904646
At3g03680	-1.22553	0.248983	8.56103e-07	1.94128e-05	0	16	14.0081	0.524911
At1g77400	-1.16125	0.235934	8.56876e-07	1.94128e-05	0	16	6.60895	0.967607
At3g61550	-1.51298	0.307453	8.61006e-07	1.9487e-05	0.111164	16	16.2057	0.368515
At2g18160	-1.36118	0.276768	8.73806e-07	1.9757e-05	0.011805	16	15.1288	0.442183
At4g39050	-1.25787	0.255978	8.92463e-07	2.0117e-05	0	16	8.74244	0.890595
At1g12460	-1.26069	0.256653	9.01304e-07	2.0258e-05	0	16	8.39963	0.906764
At5g13180	-1.24863	0.25433	9.13131e-07	2.04703e-05	0	16	8.77804	0.888834
At1g17120	-1.25952	0.25672	9.28605e-07	2.07136e-05	0	16	13.9116	0.532246
At5g07590	-1.20909	0.246454	9.2977e-07	2.07136e-05	0	16	10.2158	0.805951
At4g18210	-1.23715	0.25233	9.44269e-07	2.1016e-05	0	16	10.8961	0.759924
At5g23400	-1.24199	0.253341	9.4652e-07	2.10455e-05	0	16	4.4291	0.995956
At5g54140	-1.21273	0.247395	9.48695e-07	2.10604e-05	0	16	5.38677	0.988314
At4g34050	-1.28099	0.261325	9.49041e-07	2.10604e-05	0	16	13.8061	0.540279
At5g59870	-1.291	0.263476	9.58966e-07	2.12599e-05	0	16	12.0489	0.675327
At2g42200	-1.21579	0.248152	9.6138e-07	2.12926e-05	0	16	6.7202	0.964954
At2g22670	-1.79582	0.366669	9.6976e-07	2.14574e-05	0.28878	16	17.7092	0.278261
At4g00400	-1.22615	0.250609	9.94625e-07	2.19359e-05	0	16	10.9333	0.757308
At3g19400	-1.20419	0.246255	1.00825e-06	2.2201e-05	0	16	5.39458	0.988226
At2g32100	-1.20214	0.24586	1.0107e-06	2.22334e-05	0	16	5.14648	0.990812
At4g27710	-1.25808	0.257473	1.0278e-06	2.2566e-05	0	16	11.8326	0.691651
At1g16310	-1.25702	0.257302	1.03223e-06	2.26415e-05	0.0165126	16	15.2215	0.435583
At5g65360	-1.30443	0.267017	1.03331e-06	2.26432e-05	0	16	11.2874	0.731966
At3g45780	-1.2519	0.256328	1.0396e-06	2.27592e-05	0	16	8.56619	0.899087
At1g35680	-1.18217	0.242204	1.05602e-06	2.30963e-05	0	16	7.71086	0.934851
At5g26790	-1.16947	0.239668	1.06328e-06	2.32105e-05	0	16	8.29977	0.911203
At1g05590	-1.21332	0.248957	1.09573e-06	2.38275e-05	0	16	11.6752	0.703429
At5g60750	-1.18187	0.242604	1.10702e-06	2.405e-05	0	16	10.7409	0.770733
At5g48910	-1.21652	0.249822	1.11843e-06	2.42747e-05	0	16	14.0629	0.520765
At1g21070	-1.24503	0.255695	1.12061e-06	2.42856e-05	0	16	5.61213	0.985553
At4g36470	-1.15164	0.236521	1.12107e-06	2.42856e-05	0	16	7.13577	0.953772
At4g13890	-1.35759	0.27896	1.13535e-06	2.45715e-05	0.0265677	16	15.2893	0.430785
At1g10350	-1.16534	0.239588	1.15072e-06	2.48569e-05	0	16	2.61421	0.999831
At5g07630	-1.22344	0.251924	1.1955e-06	2.56052e-05	0	16	7.3955	0.945732
At1g60070	-1.29433	0.266692	1.21444e-06	2.59529e-05	0	16	12.8639	0.612808
At5g67200	-1.26693	0.261054	1.21515e-06	2.59529e-05	0	16	11.5648	0.711625
At1g44100	-1.23303	0.254121	1.2214e-06	2.60131e-05	0	16	5.41866	0.987949
At1g62640	-1.65878	0.342124	1.24423e-06	2.64005e-05	0.230481	16	17.33	0.299523
At3g16060	-1.24264	0.256349	1.2505e-06	2.64841e-05	0	16	7.88647	0.928253
At1g04360	-1.17908	0.243328	1.26192e-06	2.66692e-05	0	16	9.28819	0.861973
At3g23700	-1.16632	0.240851	1.28218e-06	2.70041e-05	0	16	13.625	0.554139
At3g02050	-1.23616	0.255339	1.29024e-06	2.71237e-05	0	16	14.0684	0.52035
At3g60750	-1.52197	0.314562	1.3089e-06	2.74906e-05	0.207535	16	17.4486	0.292762
At2g44830	-1.1903	0.246039	1.31244e-06	2.7528e-05	0	16	8.94017	0.880625
At4g31850	-1.27506	0.263563	1.3131e-06	2.7528e-05	0	16	9.70624	0.8378
At1g27950	-1.1922	0.246484	1.31922e-06	2.76308e-05	0	16	5.71996	0.984077
At5g19670	-1.11269	0.230066	1.32218e-06	2.76441e-05	0	16	6.64315	0.966807
At1g67330	-1.49262	0.308637	1.32363e-06	2.76441e-05	0.152226	16	16.7519	0.333909
At1g76900	-1.15823	0.239503	1.32498e-06	2.76441e-05	0	16	7.46701	0.943373
At3g52870	-1.14216	0.236227	1.33147e-06	2.7734e-05	0	16	10.7685	0.768826
At5g09520	-1.16559	0.241228	1.35249e-06	2.81205e-05	0	16	5.518	0.986758
At1g72480	-1.18349	0.245301	1.40248e-06	2.90271e-05	0	16	5.43901	0.987712
At4g35950	-1.27239	0.263816	1.41392e-06	2.92373e-05	0.0585791	16	15.8209	0.394055
At4g35320	-1.14577	0.237589	1.41785e-06	2.9292e-05	0	16	13.6057	0.555623
At3g56060	-1.21313	0.251588	1.42209e-06	2.93002e-05	0	16	7.85668	0.9294
At5g14940	-1.20282	0.249459	1.42316e-06	2.93002e-05	0	16	6.4125	0.971955
At4g35880	-1.18322	0.245396	1.4234e-06	2.93002e-05	0	16	5.07275	0.991492
At2g40800	-1.24214	0.257652	1.42829e-06	2.93476e-05	0.0156751	16	15.2079	0.436551
At1g66250	-1.20353	0.249679	1.43345e-06	2.94006e-05	0	16	8.71786	0.891802
At2g40980	-1.20826	0.250825	1.45608e-06	2.98379e-05	0	16	8.87133	0.884149
At1g66940	-1.16136	0.24113	1.46222e-06	2.98829e-05	0	16	12.563	0.636012
At2g45750	-1.25741	0.261142	1.47161e-06	3.00477e-05	0	16	14.5112	0.487167
At1g11680	-1.24591	0.258958	1.49983e-06	3.05418e-05	0	16	5.63598	0.985235
At4g23290	-1.26561	0.263195	1.51975e-06	3.09196e-05	0.0151003	16	15.1929	0.437615
At3g25860	-1.227	0.255307	1.54e-06	3.12479e-05	0	16	11.3251	0.729228
At4g18390	-1.32275	0.275323	1.55237e-06	3.14707e-05	0.0156424	16	15.1756	0.43884
At5g40380	-1.14593	0.238782	1.59398e-06	3.2171e-05	0	16	5.59704	0.985751
At2g45540	-1.18537	0.247077	1.60611e-06	3.2387e-05	0	16	4.60677	0.994965
At3g06470	-1.1638	0.242704	1.62577e-06	3.27461e-05	0	16	7.95195	0.925695
At4g14890	-1.23108	0.256743	1.6268e-06	3.27461e-05	0	16	7.73084	0.93412
At1g30840	-1.17824	0.245838	1.64508e-06	3.30848e-05	0	16	7.92527	0.926744
At1g32540	-1.23374	0.257468	1.65266e-06	3.3208e-05	0	16	13.7457	0.544893
At3g12560	-1.61095	0.336257	1.66089e-06	3.33314e-05	0.285377	16	18.1676	0.253959
At2g16500	-1.23641	0.258143	1.67097e-06	3.3487e-05	0	16	10.6199	0.779042
At4g14760	-1.20834	0.252387	1.68741e-06	3.37572e-05	0	16	10.3708	0.795789
At1g71695	-1.19451	0.249532	1.69299e-06	3.3839e-05	0	16	9.2966	0.861506
At5g63410	-1.26086	0.263422	1.6974e-06	3.38973e-05	0	16	12.9643	0.605055
At1g63420	-1.19727	0.250245	1.71512e-06	3.42182e-05	0	16	12.1994	0.663879
At3g10525	-1.1936	0.249508	1.72001e-06	3.42585e-05	0	16	6.46144	0.970912
At1g30440	-1.19915	0.250789	1.73978e-06	3.45918e-05	0	16	5.70899	0.984232
At3g02570	-1.21335	0.253967	1.7739e-06	3.52087e-05	0	16	7.66878	0.936374
At4g30080	-1.21313	0.253954	1.77957e-06	3.52905e-05	0	16	4.50911	0.99553
At2g46650	-1.20096	0.251513	1.79763e-06	3.55882e-05	0	16	10.1367	0.811052
At2g39690	-1.16391	0.243754	1.79772e-06	3.55882e-05	0	16	10.9059	0.759237
At3g15570	-1.24332	0.260416	1.80279e-06	3.56576e-05	0	16	13.1864	0.587905
At5g42130	-1.42255	0.298173	1.83423e-06	3.62069e-05	0.128925	16	16.536	0.347348
At5g32470	-1.21236	0.254124	1.83533e-06	3.62069e-05	0	16	8.80142	0.88767
At3g09540	-1.23214	0.258318	1.84351e-06	3.63367e-05	0.0223309	16	15.3033	0.429801
At5g55540	-1.1703	0.245434	1.85809e-06	3.65923e-05	0	16	5.81785	0.982648
At1g44800	-1.22956	0.258466	1.96362e-06	3.84706e-05	0	16	5.57289	0.986064
At5g13980	-1.20832	0.254027	1.96802e-06	3.85237e-05	0	16	13.8114	0.539875
At5g19980	-1.19386	0.251007	1.9719e-06	3.85665e-05	0	16	3.81108	0.998293
At4g36250	-1.21525	0.255586	1.98664e-06	3.87952e-05	0	16	12.6123	0.632219
At1g03310	-1.24945	0.262787	1.98845e-06	3.87952e-05	0	16	11.2192	0.736903
At3g13060	-1.21062	0.254761	2.01442e-06	3.9263e-05	0	16	11.2258	0.736427
At1g08510	-1.22577	0.258022	2.02777e-06	3.94557e-05	0.038609	16	15.5462	0.412837
At4g13990	-1.1451	0.241189	2.05722e-06	3.99603e-05	0	16	11.4382	0.720959
At3g10960	-1.1441	0.241003	2.06215e-06	3.99878e-05	0	16	8.23432	0.914045
At2g18570	-1.10537	0.23287	2.06751e-06	4.00575e-05	0	16	3.24449	0.999349
At4g24350	-1.11421	0.234755	2.07203e-06	4.00894e-05	0	16	10.4627	0.789667
At2g42900	-1.7153	0.361405	2.07268e-06	4.00894e-05	0.3909	16	19.109	0.208837
At2g23700	-1.19695	0.252242	2.08264e-06	4.02478e-05	0	16	12.856	0.613417
At3g14210	-1.24227	0.261897	2.102e-06	4.05876e-05	0	16	13.2342	0.584212
At1g22550	-1.17077	0.246879	2.11304e-06	4.07316e-05	0	16	5.99894	0.979766
At1g63470	-1.14712	0.241914	2.11792e-06	4.0791e-05	0	16	5.44058	0.987693
At4g36890	-1.2523	0.264216	2.14058e-06	4.11925e-05	0	16	13.2624	0.582036
At3g13740	-1.11925	0.236162	2.14415e-06	4.12181e-05	0	16	10.8814	0.760953
At5g12940	-1.8457	0.389454	2.14553e-06	4.12181e-05	0.609618	16	21.2201	0.129942
At1g08470	-1.2456	0.262845	2.1487e-06	4.12442e-05	0.0487501	16	15.6782	0.403756
At2g25250	-1.25687	0.26526	2.15581e-06	4.13457e-05	0	16	12.4946	0.64127
At2g03330	-1.18781	0.250978	2.21542e-06	4.23462e-05	0	16	9.1671	0.868619
At5g08370	-1.17163	0.247911	2.28976e-06	4.36205e-05	0	16	7.69048	0.935592
At1g74210	-1.16284	0.24607	2.29366e-06	4.36582e-05	0	16	6.3959	0.972303
At1g68400	-1.37933	0.291892	2.29588e-06	4.36639e-05	0.109887	16	16.3413	0.359737
At4g17810	-1.15369	0.244185	2.30496e-06	4.38e-05	0	16	9.8526	0.828908
At2g26330	-1.23014	0.260378	2.30752e-06	4.38122e-05	0	16	13.5581	0.559272
At4g30190	-1.18289	0.25048	2.32947e-06	4.41551e-05	0	16	3.74745	0.998454
At2g22190	-1.2714	0.26941	2.36747e-06	4.47634e-05	0.067459	16	15.9156	0.387681
At5g14460	-1.12803	0.239098	2.38328e-06	4.5025e-05	0	16	5.45398	0.987535
At1g65190	-1.38885	0.294408	2.38826e-06	4.50816e-05	0.14279	16	16.794	0.331326
At3g53730	-1.25267	0.265864	2.4566e-06	4.62057e-05	0	16	10.9297	0.757565
At5g36710	-1.26257	0.268142	2.4943e-06	4.67956e-05	0	16	14.2399	0.507416
At2g01250	-1.23347	0.261968	2.49552e-06	4.67956e-05	0	16	11.1477	0.742057
At5g51560	-1.36567	0.290116	2.50996e-06	4.70276e-05	0.120201	16	16.5074	0.349153
At4g23750	-1.20528	0.2561	2.5226e-06	4.71768e-05	0	16	8.57248	0.89879
At1g66970	-1.30698	0.277717	2.52414e-06	4.71768e-05	0.084427	16	16.1037	0.375193
At4g29750	-1.15353	0.245164	2.53689e-06	4.73374e-05	0	16	14.2212	0.508821
At4g33160	-1.17057	0.248784	2.5369e-06	4.73374e-05	0	16	6.24915	0.975252
At2g14080	-1.14752	0.244027	2.57067e-06	4.78891e-05	0	16	11.4639	0.719068
At1g47900	-1.12177	0.238724	2.61431e-06	4.85825e-05	0	16	5.10528	0.991197
At1g49780	-1.13258	0.24119	2.65555e-06	4.92684e-05	0	16	14.0634	0.520728
At1g74850	-1.18167	0.251715	2.67288e-06	4.95495e-05	0	16	10.7472	0.770298
At4g39350	-1.18674	0.252864	2.68975e-06	4.97666e-05	0	16	10.0927	0.813871
At5g59020	-1.11118	0.236831	2.70711e-06	5.0021e-05	0	16	6.53385	0.96932
At3g18780	-1.30236	0.277654	2.724e-06	5.02107e-05	0.132604	16	16.8713	0.326617
At1g75500	-1.24261	0.264927	2.72696e-06	5.02247e-05	0	16	8.90501	0.882432
At1g61000	-1.17633	0.250823	2.73367e-06	5.03075e-05	0	16	10.7219	0.772051
At5g50160	-1.17354	0.250255	2.74016e-06	5.03862e-05	0	16	5.38944	0.988284
At2g25800	-1.20406	0.256801	2.74953e-06	5.05176e-05	0	16	14.4762	0.489765
At1g01630	-1.18776	0.253343	2.7541e-06	5.05607e-05	0	16	8.62944	0.896082
At1g12110	-1.15585	0.247021	2.88034e-06	5.27081e-05	0	16	10.8404	0.763825
At2g32480	-1.30529	0.278982	2.88594e-06	5.27682e-05	0.0881303	16	16.1428	0.372624
At1g79600	-1.10732	0.236684	2.89034e-06	5.28062e-05	0	16	12.8298	0.615439
At2g25180	-1.15272	0.246434	2.90239e-06	5.29533e-05	0	16	13.1726	0.588969
At1g34640	-1.13398	0.242507	2.92425e-06	5.32972e-05	0	16	9.27035	0.862963
At2g27130	-1.15612	0.247777	3.07159e-06	5.58038e-05	0	16	8.63014	0.896049
At4g16880	-1.1538	0.247329	3.08517e-06	5.60059e-05	0	16	13.2229	0.585085
At1g67040	-1.22014	0.261693	3.12404e-06	5.66211e-05	0	16	14.9593	0.454354
At1g71880	-1.16497	0.249895	3.13426e-06	5.6761e-05	0	16	7.51081	0.941897
At5g29771	-1.14915	0.246574	3.15504e-06	5.70471e-05	0	16	13.4458	0.567904
At1g66890	-1.20246	0.258013	3.15507e-06	5.70471e-05	0	16	12.5224	0.639132
At3g24670	-1.15466	0.247801	3.16784e-06	5.72324e-05	0	16	10.1244	0.811844
At3g05800	-1.14705	0.246183	3.17215e-06	5.72439e-05	0	16	4.36135	0.996292
At4g12110	-1.20547	0.258785	3.1898e-06	5.74922e-05	0	16	6.89498	0.960499
At1g53920	-1.09351	0.234777	3.19844e-06	5.76023e-05	0	16	8.59767	0.897597
At4g11450	-1.19121	0.25586	3.22865e-06	5.79629e-05	0	16	13.3104	0.578338
At4g10770	-1.11531	0.239653	3.25771e-06	5.84383e-05	0	16	13.0634	0.5974
At1g68760	-1.21238	0.260529	3.26311e-06	5.8443e-05	0	16	6.82565	0.962308
At5g52230	-1.12357	0.241564	3.29946e-06	5.90477e-05	0	16	10.3292	0.798536
At5g48485	-1.14528	0.246256	3.30719e-06	5.91394e-05	0	16	14.5373	0.485228
At3g53380	-1.1929	0.256532	3.31772e-06	5.92812e-05	0	16	11.1956	0.738607
At5g54890	-1.0942	0.235445	3.362e-06	6.00252e-05	0	16	5.90144	0.981356
At1g43310	-1.13515	0.244318	3.3812e-06	6.02659e-05	0	16	8.38828	0.907275
At4g22130	-1.49563	0.321914	3.38343e-06	6.02659e-05	0.118	16	16.1556	0.371789
At3g63240	-1.14299	0.246121	3.41703e-06	6.08167e-05	0	16	6.06405	0.978652
At3g22120	-1.1467	0.246987	3.43808e-06	6.10958e-05	0	16	11.0768	0.747131
At1g58270	-1.16256	0.250455	3.45377e-06	6.13266e-05	0	16	5.73851	0.983813
At1g30600	-1.18266	0.254863	3.47756e-06	6.16529e-05	0	16	13.1017	0.594443
At5g61250	-1.03899	0.223965	3.49955e-06	6.19943e-05	0	16	6.06521	0.978631
At5g54200	-1.20179	0.259069	3.50296e-06	6.20064e-05	0	16	13.7084	0.547746
At1g73930	-1.15027	0.247979	3.50848e-06	6.20558e-05	0	16	4.65521	0.994665
At3g54990	-1.2374	0.266848	3.53368e-06	6.2453e-05	0.0118952	16	15.1386	0.441482
At3g23750	-1.15883	0.249943	3.54551e-06	6.26025e-05	0	16	7.75151	0.933358
At1g64670	-1.1531	0.248731	3.5532e-06	6.26521e-05	0	16	10.2396	0.804401
At5g41140	-1.16434	0.251289	3.59611e-06	6.33595e-05	0	16	12.3997	0.648556
At1g60800	-1.1972	0.258401	3.60206e-06	6.34152e-05	0	16	9.89732	0.826149
At5g59730	-1.15839	0.250155	3.64467e-06	6.40167e-05	0	16	12.2308	0.661481
At1g23205	-1.18678	0.25658	3.73905e-06	6.53995e-05	0.0655182	16	15.9893	0.382762
At3g10720	-1.15832	0.250432	3.74065e-06	6.53995e-05	0	16	8.20499	0.915302
At5g17010	-1.12834	0.243977	3.75019e-06	6.55047e-05	0	16	14.626	0.478679
At5g20540	-1.10225	0.238342	3.75242e-06	6.55047e-05	0	16	11.9257	0.684642
At5g53550	-1.14169	0.24688	3.75571e-06	6.55098e-05	0	16	4.22877	0.996887
At5g61340	-1.54813	0.334782	3.75848e-06	6.55098e-05	0.306995	16	18.5818	0.233313
At1g13750	-1.11636	0.241444	3.76974e-06	6.56558e-05	0	16	7.17943	0.952478
At3g57330	-1.15119	0.248998	3.77713e-06	6.57009e-05	0	16	3.13495	0.999472
At1g44760	-1.08756	0.235327	3.81007e-06	6.6193e-05	0	16	5.60266	0.985678
At2g16400	-1.21007	0.261925	3.83908e-06	6.66085e-05	0	16	12.3006	0.656145
At5g35740	-1.10952	0.240172	3.84343e-06	6.66332e-05	0	16	12.8971	0.610246
At5g03140	-1.34826	0.291874	3.84975e-06	6.66637e-05	0.16223	16	17.1318	0.311049
At2g46330	-1.1559	0.250347	3.88948e-06	6.72777e-05	0	16	7.7687	0.93272
At3g62630	-1.18621	0.257161	3.97491e-06	6.85856e-05	0	16	5.93492	0.98082
At3g23810	-1.1598	0.251628	4.04277e-06	6.95588e-05	0	16	14.5502	0.484278
At2g21210	-1.20376	0.261207	4.05686e-06	6.9601e-05	0	16	12.751	0.621521
At1g31470	-1.16933	0.253737	4.05746e-06	6.9601e-05	0	16	5.25475	0.989741
At2g47930	-1.08408	0.23525	4.06207e-06	6.96277e-05	0	16	4.29346	0.996606
At4g38320	-1.16345	0.252502	4.07202e-06	6.97457e-05	0	16	9.30325	0.861135
At1g66880	-1.15843	0.251476	4.09436e-06	7.00755e-05	0	16	6.37197	0.9728
At1g69970	-1.13514	0.246636	4.17451e-06	7.13399e-05	0	16	13.4511	0.567495
At1g77330	-1.06651	0.231857	4.22776e-06	7.21957e-05	0	16	8.32786	0.909967
At1g23480	-1.14857	0.249848	4.28455e-06	7.30557e-05	0	16	9.24437	0.864397
At1g43650	-1.2832	0.279154	4.2911e-06	7.31126e-05	0.104079	16	16.3915	0.356521
At1g19850	-1.16838	0.254219	4.30753e-06	7.33377e-05	0	16	11.8239	0.692308
At4g30060	-1.1081	0.241165	4.33214e-06	7.37015e-05	0	16	4.11566	0.997333
At2g30890	-1.11606	0.242981	4.36447e-06	7.40853e-05	0	16	5.67659	0.984683
At4g33630	-1.14497	0.249301	4.37518e-06	7.41508e-05	0	16	10.0851	0.814354
At5g67330	-1.12621	0.245224	4.37811e-06	7.41508e-05	0	16	7.69294	0.935502
At2g28390	-1.21222	0.264034	4.40814e-06	7.45019e-05	0	16	14.2701	0.505149
At1g07650	-1.16219	0.2533	4.4709e-06	7.54909e-05	0	16	11.1363	0.742872
At5g07320	-1.16719	0.25447	4.50195e-06	7.59091e-05	0	16	14.148	0.514337
At5g59130	-1.27578	0.278202	4.52251e-06	7.61992e-05	0.161392	16	17.3527	0.298219
At2g28670	-1.14375	0.249458	4.54121e-06	7.64576e-05	0	16	13.8604	0.536143
At2g17150	-1.11107	0.24246	4.59425e-06	7.72363e-05	0	16	9.4155	0.85481
At2g24170	-1.1672	0.254839	4.64639e-06	7.80553e-05	0	16	7.16142	0.953015
At1g77260	-1.13622	0.248178	4.68918e-06	7.85602e-05	0	16	5.72144	0.984057
At2g01760	-1.08845	0.237747	4.69026e-06	7.85602e-05	0	16	4.53563	0.995381
At1g69450	-1.15054	0.251398	4.72697e-06	7.90803e-05	0	16	8.7449	0.890474
rps18	-1.06737	0.233382	4.79616e-06	7.9922e-05	0	16	5.58184	0.985949
At4g16890	-1.14808	0.251061	4.81011e-06	8.00371e-05	0	16	13.222	0.585156
At1g78820	-1.09776	0.240088	4.82342e-06	8.01999e-05	0	16	5.85508	0.98208
At1g74690	-1.42605	0.311919	4.83453e-06	8.03259e-05	0.166213	16	16.9078	0.324405
At5g23890	-1.14394	0.250344	4.88966e-06	8.11234e-05	0	16	13.6256	0.554091
At5g10560	-1.10258	0.241338	4.90966e-06	8.13959e-05	0	16	7.41364	0.945139
At1g52310	-1.20377	0.263503	4.91641e-06	8.14283e-05	0	16	11.9068	0.686066
At1g11440	-1.15588	0.253026	4.91878e-06	8.14283e-05	0	16	11.311	0.73025
At5g54180	-1.10495	0.24194	4.94693e-06	8.17754e-05	0	16	4.71113	0.994302
At4g39560	-1.07205	0.234867	5.00699e-06	8.26841e-05	0	16	7.56024	0.940202
At4g32980	-1.11724	0.244773	5.00917e-06	8.26841e-05	0	16	14.8099	0.465192
At3g13480	-1.14569	0.251025	5.01806e-06	8.27336e-05	0	16	8.93457	0.880914
At3g13110	-1.1077	0.242818	5.07059e-06	8.3516e-05	0	16	5.26318	0.989654
At5g53590	-1.28729	0.282212	5.08015e-06	8.3536e-05	0.0690473	16	15.812	0.394652
At3g11750	-1.15417	0.253033	5.08282e-06	8.3536e-05	0	16	12.7965	0.618012
At3g13870	-1.12467	0.246826	5.20036e-06	8.5283e-05	0	16	5.01379	0.992009
At3g16340	-1.16682	0.256126	5.22222e-06	8.55285e-05	0	16	7.9268	0.926684
At1g53500	-1.10851	0.243328	5.22285e-06	8.55285e-05	0	16	7.48208	0.942867
At1g74160	-1.15339	0.253258	5.25889e-06	8.60567e-05	0	16	12.7344	0.622805
At3g04480	-1.06858	0.234747	5.31273e-06	8.68752e-05	0	16	11.6934	0.70207
At4g22580	-1.11013	0.244051	5.39678e-06	8.81228e-05	0	16	3.9104	0.998016
At5g58900	-1.19808	0.263445	5.4227e-06	8.84192e-05	0	16	14.8205	0.464426
At2g39430	-1.11099	0.244331	5.44008e-06	8.8639e-05	0	16	12.5693	0.635523
At3g54690	-1.0828	0.238355	5.55117e-06	9.01262e-05	0	16	6.04021	0.979064
At3g01500	-1.21843	0.268251	5.56891e-06	9.03498e-05	0.0573404	16	15.7686	0.397598
At2g47910	-1.03257	0.227444	5.62842e-06	9.12502e-05	0	16	5.20724	0.990222
At4g34820	-1.09337	0.241016	5.71898e-06	9.25206e-05	0	16	12.8356	0.614994
At1g48050	-1.10102	0.242777	5.7576e-06	9.30792e-05	0	16	7.41603	0.945061
At1g26650	-1.1293	0.249034	5.76743e-06	9.31718e-05	0	16	5.89965	0.981385
At4g22790	-1.11059	0.24499	5.80955e-06	9.36527e-05	0	16	10.9399	0.756845
At1g15100	-1.21544	0.268169	5.83273e-06	9.39598e-05	0	16	14.9631	0.454079
At4g04850	-1.13489	0.250506	5.88726e-06	9.47711e-05	0	16	12.6176	0.631811
At3g43600	-1.12807	0.249036	5.9057e-06	9.50007e-05	0	16	13.2668	0.581698
At1g55890	-1.1462	0.253116	5.94473e-06	9.55609e-05	0	16	8.89849	0.882765
At2g19990	-1.10028	0.242985	5.94914e-06	9.55644e-05	0	16	7.56852	0.939915
At4g33410	-1.1473	0.253513	6.02215e-06	9.66007e-05	0	16	7.34411	0.947388
At1g18080	-1.11249	0.245936	6.08281e-06	9.75051e-05	0	16	8.77353	0.889058
At3g18690	-1.04859	0.231865	6.11411e-06	9.79377e-05	0	16	5.43009	0.987816
At3g28080	-1.06052	0.234681	6.21429e-06	9.92629e-05	0	16	13.4446	0.568001
At3g43960	-1.55352	0.343813	6.22744e-06	9.94031e-05	0.192048	16	16.8555	0.327577
At2g46060	-1.15087	0.254824	6.292e-06	0.000100363	0	16	8.86223	0.88461
At5g39320	-1.49795	0.331841	6.36014e-06	0.000101237	0.203671	16	17.1716	0.308709
At5g45460	-1.12933	0.250354	6.45502e-06	0.000102675	0	16	8.66586	0.894331
At3g21550	-1.11035	0.246298	6.53912e-06	0.000103868	0	16	12.4854	0.641976
At4g13195	-1.13176	0.251061	6.54708e-06	0.000103922	0	16	12.3897	0.649325
At1g55120	-1.10647	0.245525	6.58858e-06	0.000104435	0	16	9.37384	0.857174
At5g67510	-1.15871	0.257266	6.67112e-06	0.000105522	0	16	7.35113	0.947164
At5g01790	-1.47163	0.326831	6.70909e-06	0.000105976	0.294861	16	18.5093	0.236837
At3g15800	-1.132	0.251422	6.71983e-06	0.000106072	0	16	14.9599	0.454309
At4g18480	-1.10079	0.244749	6.87185e-06	0.000108171	0	16	13.8854	0.534239
At5g04160	-1.08172	0.24058	6.91413e-06	0.000108686	0	16	7.54925	0.940581
At1g76380	-1.08848	0.242137	6.94641e-06	0.000109118	0	16	6.13342	0.977418
At4g13050	-1.0938	0.243366	6.97455e-06	0.000109485	0	16	10.5952	0.780727
At5g39760	-1.10363	0.245564	6.98105e-06	0.000109511	0	16	9.39599	0.85592
At2g41770	-1.19821	0.266702	7.03229e-06	0.000110239	0	16	11.4999	0.716423
At5g66770	-1.32647	0.2953	7.05744e-06	0.000110557	0.199052	16	17.6746	0.28016
At2g34670	-1.06505	0.237164	7.09611e-06	0.00011101	0	16	12.5035	0.640588
At1g26570	-1.35608	0.301993	7.1078e-06	0.000111116	0.166156	16	17.0482	0.315992
At4g18970	-1.10914	0.24701	7.11311e-06	0.000111123	0	16	7.83918	0.930068
At5g26665	-1.10565	0.246262	7.13098e-06	0.00011126	0	16	10.7272	0.771681
At5g18860	-1.10844	0.246884	7.13166e-06	0.00011126	0	16	5.5777	0.986002
At2g36050	-1.09422	0.243737	7.1444e-06	0.000111382	0	16	7.66197	0.936619
At3g22400	-1.13539	0.252929	7.15632e-06	0.000111491	0	16	14.7692	0.46817
At4g03010	-1.15571	0.257527	7.19936e-06	0.000112085	0	16	13.6895	0.549194
At3g06890	-1.1125	0.247993	7.25641e-06	0.000112819	0	16	12.2	0.663834
At1g01430	-1.14986	0.256348	7.27276e-06	0.000112892	0	16	6.95804	0.958804
At3g53260	-1.13832	0.25378	7.27602e-06	0.000112892	0	16	14.0829	0.51925
At5g44510	-1.07152	0.238971	7.32995e-06	0.000113574	0	16	10.6218	0.778913
At1g75150	-1.06464	0.237476	7.35578e-06	0.000113819	0	16	11.203	0.738073
At4g13345	-1.03978	0.232006	7.40485e-06	0.000114501	0	16	11.5751	0.710866
At2g11140	-1.09001	0.243229	7.41485e-06	0.000114578	0	16	4.94542	0.992579
At1g79380	-1.12943	0.252112	7.46841e-06	0.00011517	0	16	13.8727	0.535208
At1g10380	-1.19264	0.266237	7.47763e-06	0.000115235	0.0566007	16	15.7731	0.397287
At5g67020	-1.05594	0.235783	7.51905e-06	0.000115794	0	16	8.85239	0.885108
At4g29120	-1.45089	0.324017	7.54074e-06	0.000115942	0.235213	16	17.7233	0.277494
At5g07720	-1.01062	0.225699	7.5439e-06	0.000115942	0	16	8.85543	0.884954
At3g53720	-1.09115	0.243761	7.59361e-06	0.000116611	0	16	6.66905	0.966191
At5g53280	-1.09734	0.245227	7.64861e-06	0.000117313	0	16	10.2301	0.80502
At3g27540	-1.10125	0.246149	7.6799e-06	0.000117714	0.00495218	16	15.0699	0.446397
At5g64410	-1.4974	0.334718	7.69121e-06	0.000117728	0.255949	16	17.845	0.270903
At4g29060	-1.12883	0.252473	7.78237e-06	0.000118964	0	16	10.5493	0.783838
At1g55360	-1.16672	0.261095	7.87448e-06	0.000120291	0	16	11.9199	0.685078
At1g26210	-1.10059	0.246436	7.96901e-06	0.000121631	0	16	6.36919	0.972857
At1g56510	-1.04213	0.233368	7.98449e-06	0.000121726	0	16	6.61258	0.967523
At5g46110	-1.43364	0.321094	8.01221e-06	0.000122067	0.189058	16	17.093	0.313333
At2g40270	-1.07696	0.241219	8.02017e-06	0.000122106	0	16	9.69514	0.838466
At4g17340	-1.5195	0.340569	8.13351e-06	0.000123587	0.408184	16	19.9916	0.172257
At5g47390	-1.05505	0.236473	8.13374e-06	0.000123587	0	16	7.45886	0.943645
At4g11530	-1.08399	0.243008	8.16806e-06	0.000124026	0	16	9.96435	0.821977
At2g37950	-1.07515	0.241145	8.25254e-06	0.000125141	0	16	13.2455	0.583345
At4g37610	-1.09593	0.245851	8.28416e-06	0.000125454	0	16	10.9066	0.759185
At4g26150	-1.04508	0.234566	8.37491e-06	0.000126659	0	16	13.0479	0.598595
At1g71030	-1.09296	0.24536	8.40901e-06	0.000127091	0	16	8.36407	0.908359
At1g58360	-1.1149	0.250359	8.46049e-06	0.000127716	0	16	11.8897	0.68736
At3g03000	-1.0463	0.234956	8.46159e-06	0.000127716	0	16	7.06921	0.955701
At5g01090	-1.12071	0.251764	8.53065e-06	0.000128587	0	16	14.4163	0.494215
At4g04340	-1.16723	0.262282	8.57567e-06	0.000129095	0	16	14.8696	0.460848
At5g59500	-1.15998	0.260665	8.5837e-06	0.00012913	0	16	7.84233	0.929948
At1g21060	-1.08116	0.243013	8.62721e-06	0.000129613	0	16	6.41646	0.971872
At3g42570	-1.05603	0.237378	8.63886e-06	0.000129703	0	16	6.62961	0.967125
At3g13750	-1.17961	0.265276	8.7189e-06	0.000130818	0.035817	16	15.4679	0.418265
At3g02880	-1.08631	0.244334	8.74812e-06	0.00013117	0	16	4.99725	0.99215
At2g01910	-1.43112	0.322018	8.82108e-06	0.000132096	0.139106	16	16.4194	0.354738
At5g66000	-1.03604	0.233121	8.82151e-06	0.000132096	0	16	8.49261	0.90252
At4g01720	-1.06186	0.239013	8.88424e-06	0.000132861	0	16	4.46556	0.995766
At1g28440	-1.25867	0.283391	8.93551e-06	0.00013354	0.0431658	16	15.4884	0.416839
At1g72200	-1.06841	0.240652	9.01109e-06	0.000134581	0	16	5.48912	0.987113
At4g20960	-1.06315	0.239515	9.04722e-06	0.000135032	0	16	12.7329	0.622922
At4g18630	-1.09282	0.246225	9.06725e-06	0.000135242	0	16	4.37271	0.996237
At5g02940	-1.09231	0.246185	9.1245e-06	0.000136006	0	16	13.7536	0.544289
At2g24230	-1.98606	0.447833	9.21548e-06	0.000137093	0.896346	16	23.0047	0.0840407
At1g56230	-1.07128	0.241603	9.24746e-06	0.000137479	0	16	8.60994	0.897014
At2g30420	-1.08173	0.243988	9.26905e-06	0.00013771	0	16	10.9832	0.753785
At1g33240	-1.06851	0.241171	9.40088e-06	0.000139577	0	16	9.5648	0.846187
At3g56040	-1.09183	0.246549	9.49088e-06	0.000140822	0	16	13.0557	0.597996
At4g09630	-1.13727	0.256998	9.63409e-06	0.00014276	0	16	7.89243	0.928023
At4g31130	-1.10174	0.248995	9.65506e-06	0.000142978	0	16	5.26963	0.989587
At1g13580	-1.10003	0.248714	9.73933e-06	0.000144038	0	16	7.0805	0.955377
At1g12860	-1.41935	0.320973	9.77821e-06	0.000144332	0.196754	16	17.2272	0.305467
At5g67460	-1.06513	0.240881	9.78776e-06	0.000144379	0	16	8.32931	0.909903
At4g13950	-1.1437	0.258776	9.88683e-06	0.000145557	0	16	12.1246	0.669571
At1g23720	-1.15602	0.261612	9.92361e-06	0.000146004	0.0160064	16	15.1989	0.437191
At2g40070	-1.08263	0.245134	1.00318e-05	0.000147406	0	16	9.10212	0.872118
At3g47220	-1.05697	0.23961	1.02788e-05	0.000150416	0	16	13.5402	0.560648
At1g25450	-1.73053	0.392311	1.0283e-05	0.000150416	0.450793	16	19.329	0.19921
At3g12780	-1.06915	0.242387	1.02928e-05	0.000150463	0	16	13.9138	0.532079
At5g60020	-1.04064	0.235939	1.03073e-05	0.000150577	0	16	3.96316	0.997855
At1g67800	-1.03495	0.234689	1.03438e-05	0.000150917	0	16	7.51149	0.941873
At5g59030	-1.04536	0.237124	1.04088e-05	0.000151768	0	16	8.68885	0.893217
At3g21760	-1.5448	0.350428	1.04166e-05	0.000151785	0.442567	16	20.1896	0.164778
At1g32440	-1.0584	0.24015	1.04693e-05	0.000152358	0	16	13.019	0.600828
At1g11300	-1.01127	0.229494	1.0505e-05	0.000152682	0	16	8.15723	0.917324
At1g01900	-1.05562	0.239609	1.05489e-05	0.00015319	0	16	12.1659	0.66643
At3g15470	-1.06773	0.242363	1.05534e-05	0.00015319	0	16	13.1527	0.590504
At1g04140	-1.10507	0.250867	1.05777e-05	0.000153444	0	16	9.08308	0.873134
At1g06000	-1.05895	0.240409	1.05887e-05	0.000153505	0	16	13.2315	0.584419
At1g16880	-1.19502	0.271315	1.05993e-05	0.000153562	0.110195	16	16.5835	0.344366
At4g33470	-1.15052	0.261366	1.07296e-05	0.000155007	0.140522	16	17.2798	0.302416
At5g27950	-1.07428	0.244139	1.08112e-05	0.000155739	0	16	14.476	0.489779
At1g12310	-1.10676	0.251675	1.09473e-05	0.000157401	0	16	9.37913	0.856875
At5g20935	-1.18246	0.268911	1.09659e-05	0.000157568	0.104519	16	16.5197	0.348375
At5g57070	-1.04784	0.238388	1.10519e-05	0.000158543	0	16	10.9126	0.758767
At3g47670	-1.1424	0.259919	1.10653e-05	0.000158543	0	16	10.2866	0.801335
At1g01860	-1.05745	0.240629	1.11023e-05	0.000158925	0	16	13.6768	0.550172
At1g80510	-1.08924	0.247908	1.11424e-05	0.000159399	0	16	6.35975	0.973051
At2g27060	-1.02266	0.232807	1.11919e-05	0.000160007	0	16	9.9986	0.819828
At4g35270	-1.35316	0.308098	1.1232e-05	0.00016048	0.231362	16	17.9727	0.264101
At4g28310	-1.1	0.250471	1.1246e-05	0.000160578	0	16	8.48671	0.902793
At5g45380	-1.0784	0.24558	1.1271e-05	0.000160834	0	16	4.25512	0.996775
At1g31920	-1.12271	0.255712	1.13086e-05	0.00016127	0	16	13.5108	0.562911
At5g03170	-1.02995	0.234658	1.13793e-05	0.000162176	0	16	7.42672	0.94471
At4g00360	-1.33616	0.304501	1.14384e-05	0.000162815	0.287886	16	18.9715	0.215028
At1g14350	-1.22384	0.279023	1.1538e-05	0.000163861	0.112859	16	16.5322	0.347589
At2g01290	-1.71364	0.390713	1.15491e-05	0.000163861	0.526248	16	20.2767	0.161574
At2g41950	-1.15336	0.262972	1.15522e-05	0.000163861	0	16	14.9493	0.455075
At4g04540	-1.08124	0.246531	1.15551e-05	0.000163861	0	16	3.74695	0.998455
At1g75140	-1.08214	0.246837	1.1652e-05	0.000165029	0	16	4.88123	0.993085
At2g35620	-1.13605	0.259462	1.19501e-05	0.00016883	0	16	11.5588	0.712071
At1g55690	-1.0445	0.238676	1.20743e-05	0.000170175	0	16	10.5988	0.780479
At5g47640	-1.90524	0.435417	1.21064e-05	0.000170509	0.850048	16	23.1655	0.0806888
At1g80520	-1.0696	0.244648	1.2312e-05	0.00017319	0	16	6.82029	0.962446
At5g66060	-1.06914	0.244551	1.232e-05	0.000173195	0	16	6.61234	0.967528
At3g29375	-1.08816	0.249007	1.24242e-05	0.000174001	0	16	11.1832	0.739503
At1g24625	-1.05093	0.240496	1.24347e-05	0.000174001	0	16	4.33142	0.996433
At4g00820	-1.09034	0.249516	1.24356e-05	0.000174001	0	16	10.5771	0.781957
At5g55450	-1.03429	0.236795	1.25465e-05	0.000175404	0	16	10.0988	0.813477
At4g32460	-1.47503	0.337939	1.27247e-05	0.000177786	0.171905	16	16.6744	0.338698
At2g05790	-1.14763	0.263127	1.29181e-05	0.000180156	0	16	11.925	0.684694
At3g14340	-1.02274	0.234508	1.29324e-05	0.000180246	0	16	6.2994	0.974268
At5g17630	-2.3927	0.548866	1.30447e-05	0.000181477	1.68833	16	28.0122	0.0214926
At1g04640	-1.04866	0.24058	1.30733e-05	0.00018175	0	16	11.925	0.684698
At4g35870	-1.0556	0.24218	1.30803e-05	0.00018175	0	16	4.43535	0.995924
At2g39560	-1.04229	0.239174	1.31328e-05	0.000182146	0	16	13.7024	0.548211
At3g51770	-1.07359	0.246408	1.31889e-05	0.000182812	0	16	4.39215	0.996142
At4g18425	-1.09241	0.250737	1.31992e-05	0.000182843	0.0276687	16	15.4101	0.422298
At1g31150	-1.01858	0.233865	1.3282e-05	0.000183878	0	16	9.04783	0.875003
At2g39670	-1.01828	0.234308	1.38716e-05	0.000191227	0	16	12.8825	0.611376
At1g80530	-1.57078	0.361471	1.38935e-05	0.000191272	0.259448	16	17.4705	0.291526
At3g20015	-1.09796	0.252671	1.39001e-05	0.000191272	0	16	8.99338	0.877863
At3g18000	-1.13385	0.261116	1.40981e-05	0.000193762	0.00551642	16	15.0675	0.446565
At1g18540	-1.10549	0.254606	1.41215e-05	0.000193965	0	16	7.01506	0.95723
At1g27460	-1.01863	0.234624	1.4149e-05	0.000194125	0	16	9.65874	0.840639
At3g04110	-1.04466	0.240621	1.41502e-05	0.000194125	0	16	10.1388	0.810921
At1g03687	-1.08427	0.249935	1.43635e-05	0.000196577	0.00534132	16	15.0745	0.446067
At5g02040	-1.03233	0.237979	1.43858e-05	0.000196762	0	16	6.82447	0.962339
At1g31350	-1.15207	0.265737	1.45521e-05	0.000198801	0.104122	16	16.5523	0.346323
At1g19710	-1.11668	0.257617	1.4599e-05	0.000199321	0	16	11.2974	0.731243
At5g03610	-1.14229	0.263583	1.46633e-05	0.000199959	0	16	8.85728	0.884861
At2g26870	-1.14783	0.26491	1.47159e-05	0.000200555	0.115815	16	16.7702	0.332787
At3g29400	-1.25078	0.288753	1.47983e-05	0.000201318	0.0717849	16	15.8203	0.394095
At1g59620	-1.02584	0.236993	1.50098e-05	0.000203829	0	16	7.48737	0.942689
At4g37080	-1.07515	0.248694	1.53799e-05	0.000208109	0	16	11.2215	0.73674
At2g30460	-1.25484	0.290382	1.55071e-05	0.000209705	0.0773493	16	15.8856	0.389697
At1g02500	-1.06625	0.246815	1.55989e-05	0.000210571	0	16	10.5783	0.781872
At3g51160	-1.07272	0.248455	1.57756e-05	0.000212704	0	16	4.49526	0.995606
At5g36940	-1.15121	0.266743	1.59023e-05	0.000214158	0.0284243	16	15.3444	0.426907
At3g20870	-1.06493	0.24681	1.59772e-05	0.000214913	0	16	7.58242	0.939432
At4g31920	-1.06728	0.247443	1.60895e-05	0.000216039	0	16	11.2747	0.73289
At3g52610	-1.08097	0.250631	1.61041e-05	0.000216109	0	16	12.5218	0.639181
At1g60890	-1.09413	0.253785	1.62318e-05	0.000217694	0	16	10.1279	0.811616
At3g60290	-1.3342	0.30955	1.63173e-05	0.000218712	0.300191	16	19.0492	0.211515
At2g22890	-1.03777	0.240857	1.6426e-05	0.000219773	0	16	7.17571	0.952589
At3g07340	-1.02415	0.237699	1.64293e-05	0.000219773	0	16	5.99482	0.979835
At1g47530	-1.06007	0.246042	1.64352e-05	0.000219773	0	16	11.7639	0.696808
At5g19240	-1.01157	0.234819	1.64816e-05	0.000220265	0	16	5.41888	0.987947
At1g02150	-1.03915	0.241294	1.65786e-05	0.000221301	0	16	9.64246	0.841607
At5g10510	-1.07023	0.248594	1.66872e-05	0.000222359	0.0278912	16	15.4207	0.421556
At3g13730	-1.01587	0.235995	1.6726e-05	0.000222745	0	16	8.20002	0.915513
At3g06510	-1.11643	0.259364	1.67379e-05	0.000222774	0.057782	16	15.8307	0.393394
At3g18560	-1.07807	0.250548	1.68627e-05	0.000224202	0	16	8.71439	0.891971
At4g16750	-1.05002	0.244033	1.6865e-05	0.000224202	0	16	7.41975	0.944939
At5g02190	-1.09511	0.254533	1.68937e-05	0.000224454	0.0549291	16	15.8251	0.393771
At2g43050	-1.02028	0.237158	1.69173e-05	0.000224636	0	16	9.36878	0.85746
At3g17640	-1.50312	0.349468	1.69899e-05	0.000225468	0.327102	16	18.6254	0.231214
At3g62020	-1.02185	0.237597	1.70197e-05	0.000225732	0	16	6.6292	0.967135
At5g24020	-1.04481	0.242952	1.70422e-05	0.000225898	0	16	7.69115	0.935567
At5g50740	-1.23559	0.287353	1.70876e-05	0.000226368	0.185853	16	17.6159	0.283398
At4g30560	-1.05753	0.245973	1.71278e-05	0.00022673	0	16	6.70814	0.965248
At2g14660	-1.0457	0.243227	1.71348e-05	0.00022673	0	16	7.20241	0.951787
At3g02450	-1.09099	0.253803	1.7191e-05	0.000227241	0	16	11.0768	0.747134
At5g48930	-1.01199	0.235428	1.71934e-05	0.000227241	0	16	9.92631	0.824349
At3g53520	-1.08099	0.251502	1.7223e-05	0.000227499	0	16	9.03282	0.875795
At2g40460	-1.04472	0.243154	1.73477e-05	0.000228732	0	16	13.188	0.58778
At5g07580	-1.01937	0.237254	1.7348e-05	0.000228732	0	16	7.84269	0.929934
At2g28080	-1.14134	0.265648	1.73565e-05	0.000228732	0.0130001	16	15.1596	0.439986
At2g16430	-1.07529	0.250311	1.74056e-05	0.000229245	0	16	12.0145	0.677929
At3g57830	-1.01646	0.236779	1.76397e-05	0.000232061	0	16	14.8021	0.465767
At3g22970	-1.0567	0.246631	1.83122e-05	0.000239505	0	16	8.35575	0.90873
At5g49160	-1.04349	0.243554	1.83214e-05	0.000239505	0	16	11.5992	0.709076
At4g17790	-1.04871	0.244795	1.83541e-05	0.000239794	0	16	10.411	0.793123
At4g30410	-1.0437	0.243675	1.84263e-05	0.000240462	0	16	14.4175	0.49413
At5g14720	-1.05731	0.246878	1.84614e-05	0.000240782	0	16	13.2668	0.581698
At2g01990	-1.04477	0.244101	1.8684e-05	0.000243259	0	16	11.4887	0.717244
At1g60870	-1.0287	0.240446	1.88336e-05	0.000244794	0	16	9.75157	0.835069
At4g31600	-1.07911	0.252366	1.9029e-05	0.000247193	0	16	6.78476	0.96335
At5g38210	-1.03807	0.242785	1.90561e-05	0.000247402	0	16	8.25545	0.913133
At5g41790	-1.03953	0.243153	1.90967e-05	0.000247682	0	16	10.9718	0.754591
At3g56580	-1.06661	0.249488	1.90994e-05	0.000247682	0.0119819	16	15.1719	0.43911
At3g28920	-1.10795	0.259281	1.92707e-05	0.000249619	0	16	12.727	0.623377
At3g11170	-1.00785	0.235886	1.93205e-05	0.00024998	0.018527	16	15.3057	0.42963
At2g37040	-1.13561	0.265821	1.93643e-05	0.000250404	0.0637244	16	15.8724	0.390585
At1g16410	-1.04472	0.244585	1.94242e-05	0.000250893	0	16	13.1097	0.593823
At2g37380	-1.65839	0.388292	1.94603e-05	0.000251217	0.632443	16	22.0031	0.107722
At1g07640	-1.3895	0.325345	1.94728e-05	0.000251235	0.196039	16	17.1666	0.309001
At1g01970	-1.6467	0.385605	1.95097e-05	0.000251569	0.611024	16	21.5839	0.119187
At1g12240	-1.01101	0.236756	1.95241e-05	0.000251612	0	16	10.0188	0.818557
At5g66560	-1.28112	0.300041	1.95623e-05	0.000251819	0.159659	16	16.9867	0.319663
At5g18410	-1.03156	0.241637	1.96298e-05	0.000252402	0	16	7.34031	0.947509
At4g18820	-1.06635	0.249934	1.98527e-05	0.00025498	0	16	12.3667	0.651089
At2g02960	-1.03513	0.242669	1.9937e-05	0.000255918	0	16	8.37812	0.90773
At2g07050	-1.06809	0.250496	2.00877e-05	0.000257561	0	16	14.1589	0.513514
At3g09210	-1.03744	0.243464	2.03372e-05	0.000260467	0	16	6.54309	0.969112
At3g58580	-1.02043	0.239511	2.03977e-05	0.000261095	0	16	6.83717	0.962011
At1g53840	-1.02753	0.241215	2.046e-05	0.000261598	0	16	5.02568	0.991907
At4g23690	-1.41572	0.332386	2.05097e-05	0.000261939	0.178265	16	16.8015	0.330871
At3g28910	-1.08007	0.253602	2.05419e-05	0.000262204	0	16	8.81366	0.887057
At3g63110	-1.05517	0.247792	2.06014e-05	0.000262816	0	16	14.1316	0.515573
At4g18910	-1.06413	0.249942	2.06714e-05	0.00026356	0	16	8.87576	0.883924
At4g26940	-1.11584	0.262144	2.07556e-05	0.000264486	0	16	13.1913	0.587527
At4g25640	-1.0746	0.252538	2.08874e-05	0.000266016	0	16	14.321	0.501339
At4g17880	-1.04085	0.244659	2.09734e-05	0.000266962	0	16	7.68436	0.935813
At5g20700	-1.03502	0.243381	2.11248e-05	0.000268739	0	16	11.9953	0.679386
At1g10180	-1.07495	0.252877	2.12935e-05	0.000270582	0	16	12.1714	0.666016
At5g04620	-1.03449	0.24344	2.14265e-05	0.00027212	0	16	11.0251	0.750813
At3g52710	-1.04961	0.247076	2.15591e-05	0.000273204	0	16	7.35836	0.946932
At1g17880	-1.00337	0.2362	2.15729e-05	0.000273217	0	16	4.24637	0.996812
At5g62410	-1.04095	0.24509	2.16445e-05	0.000273808	0	16	7.70248	0.935156
At5g35790	-1.05376	0.248116	2.16589e-05	0.000273808	0.0113373	16	15.1652	0.439588
At5g38610	-1.00571	0.236811	2.16774e-05	0.000273808	0	16	9.87608	0.827461
At1g13440	-1.37906	0.324726	2.16798e-05	0.000273808	0.245346	16	17.8454	0.270883
At1g79750	-1.07167	0.252872	2.25524e-05	0.000283727	0.0359283	16	15.5235	0.41441
At1g59720	-1.03918	0.24528	2.26842e-05	0.000285226	0	16	14.2884	0.503779
At1g07280	-1.00073	0.23623	2.27254e-05	0.000285429	0	16	8.90235	0.882568
At1g70160	-1.09225	0.257919	2.28687e-05	0.000286912	0	16	14.8801	0.460088
At2g20515	-1.01307	0.239338	2.30812e-05	0.000289212	0	16	14.0775	0.519657
At5g40150	-1.07059	0.253048	2.32883e-05	0.000291212	0	16	12.2263	0.661827
At1g09200	-1.25111	0.29579	2.33972e-05	0.000292413	0.0741719	16	15.815	0.394453
At2g24220	-1.00301	0.237265	2.36429e-05	0.000295322	0	16	10.4262	0.792108
At1g66980	-1.02643	0.242894	2.38042e-05	0.000297011	0	16	10.6135	0.779479
At1g17840	-1.05004	0.248555	2.39386e-05	0.00029833	0	16	10.9611	0.75535
At5g48500	-1.03889	0.246056	2.41939e-05	0.000301212	0	16	8.7482	0.890311
At1g54540	-1.04819	0.248295	2.42603e-05	0.000301708	0	16	8.11928	0.918912
At2g38460	-1.00473	0.238167	2.45824e-05	0.00030538	0	16	11.8662	0.689127
At1g72310	-1.05379	0.249911	2.47962e-05	0.000307868	0	16	11.8029	0.693883
At3g44100	-1.01113	0.2403	2.57877e-05	0.000319307	0	16	12.761	0.620751
At5g26820	-1.0293	0.244658	2.58659e-05	0.000320101	0	16	12.6547	0.628952
At3g02470	-1.07164	0.254761	2.59391e-05	0.000320658	0	16	10.1783	0.808378
At3g14020	-1.21463	0.288789	2.59991e-05	0.000321079	0.100992	16	16.2418	0.366168
At1g50280	-1.00184	0.238279	2.61678e-05	0.000322959	0	16	14.898	0.458791
At3g45210	-1.00994	0.240301	2.63626e-05	0.000324517	0	16	6.81977	0.962459
At5g24290	-1.00897	0.240117	2.64595e-05	0.000325323	0	16	12.8742	0.612015
At2g30210	-1.02589	0.244285	2.67433e-05	0.00032828	0	16	6.5577	0.968783
At2g22740	-1.01228	0.241051	2.67585e-05	0.00032829	0	16	12.9534	0.605899
At2g03090	-1.23435	0.293972	2.6823e-05	0.000328903	0.135624	16	16.7038	0.336877
At5g04510	-1.03254	0.245981	2.69735e-05	0.000330334	0	16	13.9717	0.527674
At4g19020	-1.34484	0.320531	2.72092e-05	0.000332743	0.284619	16	18.5755	0.233619
At1g29950	-1.6885	0.402463	2.72363e-05	0.000332894	0.528266	16	20.1964	0.164528
At1g55840	-1.07006	0.255218	2.75599e-05	0.000335947	0	16	14.4579	0.491122
At1g49730	-1.01554	0.242245	2.76275e-05	0.000336411	0	16	7.62872	0.937804
At3g61580	-1.03153	0.246092	2.76948e-05	0.000336869	0	16	12.1578	0.667051
At2g19880	-1.75761	0.419334	2.77206e-05	0.000337003	0.382773	16	18.1106	0.256894
At1g28670	-1.03176	0.246286	2.79856e-05	0.00033968	0	16	7.5116	0.94187
At3g06040	-1.05143	0.251003	2.80297e-05	0.000340034	0	16	7.57685	0.939626
At1g48110	-1.01122	0.241509	2.82535e-05	0.000342265	0	16	7.34151	0.947471
At5g23920	-1.29282	0.30882	2.83505e-05	0.00034301	0.193414	16	17.3679	0.297351
At1g77990	-1.02071	0.243867	2.84506e-05	0.000344039	0	16	10.4633	0.789633
At1g80380	-1.05393	0.251835	2.85144e-05	0.000344524	0.0455768	16	15.687	0.403154
At2g18980	-1.05453	0.25198	2.8521e-05	0.000344524	0	16	12.1551	0.667255
At5g60390	-1.08345	0.259176	2.91011e-05	0.000350415	0.00584484	16	15.072	0.446241
At2g28790	-1.08938	0.260787	2.95022e-05	0.000354495	0	16	13.813	0.539754
At5g07240	-1.78038	0.426578	2.99782e-05	0.000358698	0.910734	16	24.2944	0.0602601
At1g68740	-1.01922	0.24429	3.01692e-05	0.000360414	0.00247976	16	15.0357	0.448848
At1g22710	-1.56645	0.375514	3.02633e-05	0.000361349	0.529476	16	20.8552	0.141521
At2g26190	-1.00178	0.240208	3.04003e-05	0.000362794	0	16	12.4641	0.643612
At4g23820	-1.03507	0.248276	3.0591e-05	0.000364687	0	16	11.8671	0.689058
At1g30900	-1.0576	0.253695	3.06246e-05	0.000364896	0	16	14.5203	0.48649
At5g46240	-1.05934	0.254122	3.06443e-05	0.00036494	0	16	12.3577	0.651776
At1g30400	-1.01771	0.244211	3.08199e-05	0.000366647	0	16	10.3324	0.798326
At1g33080	-1.02329	0.245651	3.10507e-05	0.000368814	0.0341247	16	15.5312	0.41387
At5g67280	-1.53094	0.367563	3.11214e-05	0.000369269	0.400374	16	19.1685	0.2062
At4g29240	-1.39784	0.335698	3.12761e-05	0.000370847	0.262858	16	17.9645	0.264538
At4g16650	-1.0187	0.244652	3.1287e-05	0.000370847	0	16	6.45889	0.970967
At3g53960	-1.16357	0.279597	3.16055e-05	0.000374334	0.103527	16	16.3817	0.357146
At1g62420	-1.04762	0.251779	3.17064e-05	0.000375036	0	16	8.81943	0.886768
At4g31550	-1.01951	0.245031	3.17235e-05	0.000375043	0	16	9.3209	0.86015
At1g29530	-1.1138	0.267849	3.20618e-05	0.000378257	0.132016	16	17.0159	0.317913
At1g49890	-1.18193	0.284785	3.3213e-05	0.000390218	0.080797	16	15.9861	0.382974
At1g15290	-1.00504	0.242374	3.37408e-05	0.00039601	0	16	11.8556	0.689921
At5g60230	-1.03076	0.248749	3.41664e-05	0.000400179	0	16	7.40345	0.945473
At3g60900	-1.0172	0.245564	3.43842e-05	0.000402316	0	16	11.5944	0.70943
At1g60660	-1.05441	0.254608	3.45348e-05	0.00040355	0	16	6.82007	0.962452
At3g61950	-1.13304	0.2736	3.45429e-05	0.00040355	0.0446272	16	15.5457	0.412869
At1g11545	-1.00364	0.242462	3.48282e-05	0.000406258	0	16	4.75884	0.993979
At2g16370	-1.01781	0.245921	3.49176e-05	0.000406674	0	16	5.58884	0.985858
At4g16490	-1.01566	0.245474	3.51041e-05	0.000408637	0	16	12.3177	0.654841
At4g40030	-1.11226	0.268831	3.51249e-05	0.000408671	0.0515297	16	15.6754	0.403949
At2g38080	-1.01325	0.24506	3.55406e-05	0.000412874	0	16	8.51945	0.901276
At3g12870	-1.04751	0.253784	3.66643e-05	0.000423979	0.0121152	16	15.1662	0.439514
At4g35620	-1.01663	0.246433	3.70101e-05	0.000427109	0	16	14.6136	0.479593
At2g10940	-1.38231	0.335255	3.73727e-05	0.00043042	0.283516	16	18.2807	0.248197
At2g02070	-1.00594	0.244165	3.78992e-05	0.000434723	0	16	9.86727	0.828005
At2g24420	-1.02182	0.248066	3.80236e-05	0.00043593	0	16	11.519	0.715008
At2g26710	-1.0045	0.243946	3.82681e-05	0.000438291	0	16	2.86568	0.999698
At3g21770	-1.06836	0.259515	3.84237e-05	0.000439852	0	16	14.5837	0.481799
At5g64620	-1.0717	0.26041	3.86418e-05	0.000442126	0	16	14.9346	0.456139
At3g13030	-1.05393	0.256125	3.87353e-05	0.000442858	0	16	13.4957	0.564071
At3g16350	-1.55677	0.378433	3.8933e-05	0.000444563	0.394426	16	18.8847	0.219004
At5g28840	-1.01032	0.245605	3.89549e-05	0.00044459	0	16	13.6514	0.552114
At4g15000	-1.00693	0.244811	3.90359e-05	0.000445291	0	16	5.9964	0.979808
At1g27360	-1.46094	0.355242	3.9135e-05	0.000446198	0.568675	16	22.0977	0.105268
At2g24280	-1.50544	0.366236	3.94671e-05	0.000449309	0.485044	16	20.404	0.156977
At4g32330	-1.15496	0.281025	3.95948e-05	0.000450537	0.0918129	16	16.1801	0.370181
At4g13510	-1.32202	0.321739	3.97436e-05	0.000452003	0.141523	16	16.4419	0.353306
At3g03780	-1.4044	0.341869	3.99088e-05	0.000453429	0.270433	16	17.981	0.263668
At4g18640	-1.20812	0.294555	4.10444e-05	0.000464938	0.117007	16	16.4161	0.354951
At5g19260	-1.84497	0.44999	4.1312e-05	0.000467504	1.07202	16	25.3563	0.0453588
At3g04860	-1.03472	0.252533	4.17867e-05	0.000472171	0	16	12.4117	0.64764
At4g38840	-1.00702	0.246009	4.25032e-05	0.000479078	0	16	8.3364	0.909589
At2g39710	-1.03125	0.252138	4.31322e-05	0.000484966	0	16	14.8255	0.464057
At5g15770	-1.03185	0.25238	4.34206e-05	0.000487244	0	16	12.7369	0.622613
At1g08280	-1.02501	0.251092	4.46096e-05	0.000499601	0	16	8.72702	0.891353
At5g02260	-1.04717	0.257191	4.66953e-05	0.000519634	0	16	12.4627	0.64372
At5g13460	-1.03354	0.253958	4.70657e-05	0.000522988	0	16	13.2198	0.585326
At4g14440	-1.78934	0.439791	4.7293e-05	0.000525258	0.702413	16	21.5072	0.121392
At5g44680	-1.03105	0.25347	4.74703e-05	0.000526178	0	16	14.9797	0.452881
At5g03900	-1.25901	0.309524	4.75095e-05	0.000526178	0.211671	16	17.6477	0.28164
At1g15660	-1.01062	0.248526	4.77336e-05	0.000528147	0	16	8.15183	0.917551
At2g13610	-1.45039	0.357101	4.8745e-05	0.000537969	0.283471	16	17.8972	0.26811
At1g70710	-1.49342	0.367794	4.8969e-05	0.000540179	0.453225	16	19.9973	0.172037
At2g03420	-1.03691	0.255423	4.9162e-05	0.000542045	0.0682012	16	16.042	0.379263
At1g56075	-1.00615	0.248397	5.10944e-05	0.000561446	0	16	11.362	0.726534
At3g43800	-1.04067	0.257198	5.20558e-05	0.000570302	0.0575832	16	15.8529	0.391898
At5g62670	-1.07523	0.26583	5.23646e-05	0.000572913	0.108333	16	16.6294	0.341497
At2g41540	-1.31307	0.32548	5.47759e-05	0.000595855	0.187925	16	17.0659	0.314937
At5g54370	-1.01179	0.250949	5.53388e-05	0.000601116	0	16	9.59269	0.844549
At5g08580	-1.00217	0.248718	5.59276e-05	0.000606353	0	16	7.98444	0.924405
At5g16520	-1.19917	0.297713	5.62654e-05	0.000609145	0.162544	16	17.079	0.314165
At4g30610	-1.30856	0.32518	5.71921e-05	0.000618295	0.362464	16	19.6753	0.184746
At5g57460	-1.04071	0.258674	5.73956e-05	0.000619611	0	16	12.8559	0.613424
At4g13840	-1.2486	0.310817	5.89016e-05	0.00063197	0.212227	16	17.6553	0.28122
At3g21580	-1.00355	0.250602	6.21343e-05	0.000661946	0.0248692	16	15.3555	0.426124
At3g05910	-1.00252	0.251232	6.59542e-05	0.000695823	0	16	8.12818	0.918541
At3g13120	-1.34927	0.338424	6.69395e-05	0.000703933	0.370214	16	19.5325	0.19061
At1g66840	-1.1533	0.29027	7.09208e-05	0.000739306	0.154604	16	17.0606	0.315257
At3g10230	-1.00262	0.253093	7.44903e-05	0.000769744	0.0406526	16	15.5959	0.409404
At2g28810	-1.5475	0.390949	7.54825e-05	0.000779358	0.745408	16	23.7691	0.069119
At3g12920	-1.01735	0.257694	7.88367e-05	0.000809946	0	16	13.6212	0.554432
At1g12800	-1.18417	0.299983	7.89845e-05	0.000811097	0.207165	16	17.7407	0.276545
At5g57930	-1.04698	0.265496	8.03087e-05	0.00082358	0.0570856	16	15.7727	0.39732
At5g63710	-1.0851	0.275303	8.09852e-05	0.000829729	0.0828582	16	16.1002	0.375423
At2g03750	-1.20099	0.305254	8.34098e-05	0.000851162	0.135581	16	16.5622	0.345703
At1g32060	-1.28789	0.327943	8.59453e-05	0.00087195	0.397215	16	20.2274	0.163383
At1g47230	-1.3203	0.336902	8.89317e-05	0.000895458	0.290101	16	18.3697	0.243729
At2g16380	-1.25488	0.320393	8.97779e-05	0.000901983	0.369432	16	19.9647	0.173292
At3g19720	-1.18975	0.304349	9.26142e-05	0.000924354	0.212088	16	17.7494	0.276071
At2g26640	-1.00641	0.257474	9.27577e-05	0.00092538	0.0135173	16	15.1727	0.439047
At4g20360	-1.04445	0.267352	9.35827e-05	0.000933202	0.0689746	16	15.9532	0.38517
At1g63000	-1.27415	0.326583	9.56143e-05	0.000950105	0.26042	16	18.0673	0.259146
At3g24770	-1.00373	0.2578	9.88289e-05	0.00097695	0	16	13.6665	0.550956
At1g32470	-1.27958	0.329168	0.000101364	0.000996385	0.370287	16	19.7001	0.183743
